# Supplementary material for: Exploration of an Integrative Prognostic Model of Radiogenomics Features With Underlying Gene Expression Patterns in Clear Cell Renal Cell Carcinoma
Source: Front Oncol. 2021 Mar 8;11:640881. doi: 10.3389/fonc.2021.640881 (PMC7982462; doi:10.3389/fonc.2021.640881)
Supplement: Supplementary file 1 [file DataSheet_1.xlsx]

## Sheet: data1（Xuelei Ma 1st time)
id	shape_VoxelVolume	shape_Maximum3DDiameter	shape_MeshVolume	shape_MajorAxisLength	shape_Sphericity	shape_LeastAxisLength	shape_Elongation	shape_SurfaceVolumeRatio	shape_Maximum2DDiameterSlice	shape_Flatness	shape_SurfaceArea	shape_MinorAxisLength	shape_Maximum2DDiameterColumn	shape_Maximum2DDiameterRow	gldm_GrayLevelVariance	gldm_HighGrayLevelEmphasis	gldm_DependenceEntropy	gldm_DependenceNonUniformity	gldm_GrayLevelNonUniformity	gldm_SmallDependenceEmphasis	gldm_SmallDependenceHighGrayLevelEmphasis	gldm_DependenceNonUniformityNormalized	gldm_LargeDependenceEmphasis	gldm_LargeDependenceLowGrayLevelEmphasis	gldm_DependenceVariance	gldm_LargeDependenceHighGrayLevelEmphasis	gldm_SmallDependenceLowGrayLevelEmphasis	gldm_LowGrayLevelEmphasis	glcm_JointAverage	glcm_SumAverage	glcm_JointEntropy	glcm_ClusterShade	glcm_MaximumProbability	glcm_Idmn	glcm_JointEnergy	glcm_Contrast	glcm_DifferenceEntropy	glcm_InverseVariance	glcm_DifferenceVariance	glcm_Idn	glcm_Idm	glcm_Correlation	glcm_Autocorrelation	glcm_SumEntropy	glcm_MCC	glcm_SumSquares	glcm_ClusterProminence	glcm_Imc2	glcm_Imc1
TCGA-B0-4698	440119	134.74	439651	116.898	0.603883	71.3007	0.726283	0.105316	124.048	0.609938	46302.4	84.9011	114.117	123.213	0.765135	33.5492	6.13739	5208.64	45710.3	0.0260687	0.956353	0.0410048	284.143	9.7267	48.3638	8698.32	0.000912123	0.0324969	5.67537	11.3507	2.91472	3.18498	0.325633	0.997505	0.198312	0.495465	1.11423	0.348921	0.320664	0.972957	0.802887	0.610509	32.6173	2.38175	0.638213	0.65447	22.6062	0.692888	-0.221031
TCGA-B0-4713	395317	124.822	395085	97.0954	0.631419	68.6453	0.949832	0.104377	103.002	0.706988	41237.6	92.2243	102.918	124.314	6.494	230.508	6.40449	19979.3	17711.1	0.160721	38.5638	0.124931	25.173	0.122336	5.2967	5649.05	0.000869595	0.00495179	14.9244	29.8488	6.6304	-13.7564	0.0279659	0.997976	0.0136495	8.09993	2.6836	0.353042	3.15728	0.966769	0.350438	0.372516	225.143	4.09742	0.528712	6.45504	1086.64	0.467516	-0.0408146
TCGA-B0-4821	603975	156.152	603580	139.656	0.617405	76.5434	0.589892	0.0926835	99.8586	0.548087	55941.9	82.3817	147.074	153.199	2.22022	73.5534	6.73386	13750.3	45354.9	0.0353863	2.68211	0.0562767	132.809	2.12017	23.2644	9355.16	0.000688988	0.0157487	8.40145	16.8029	4.5586	-2.00339	0.0991151	0.992583	0.0553256	1.28915	1.56495	0.486456	0.609027	0.94461	0.644036	0.701714	72.1085	3.39455	0.730814	2.16807	120.424	0.791276	-0.215122
TCGA-B0-4833	32091.8	51.4841	31910.2	42.9582	0.700519	31.2713	0.84004	0.217648	46.3689	0.727948	6945.19	36.0866	50.4511	48.1702	4.11907	76.6984	6.54203	753.097	1345.88	0.0628969	4.39264	0.0870129	58.7588	0.967973	12.2654	4859.31	0.00157404	0.018757	8.45757	16.9151	5.46589	-28.3721	0.0849976	0.977241	0.0343962	4.20303	2.13054	0.411796	1.70808	0.90643	0.498645	0.503244	73.6099	3.75973	0.528254	4.17829	461.878	0.598634	-0.145703
TCGA-B0-4839	50012.4	59.1055	49757.3	47.6244	0.773456	36.6705	0.887621	0.169992	53.7	0.769994	8458.37	42.2724	54.8159	54.0977	2.38321	114.401	6.06862	612.483	1792.54	0.0852683	8.58041	0.0753454	64.1111	0.551146	14.2531	7760.78	0.00143484	0.010505	10.7315	21.4631	4.67831	-13.3693	0.128192	0.989761	0.0590592	2.40159	1.92374	0.48449	1.08436	0.933264	0.547925	0.341009	115.845	3.10734	0.389777	1.87658	176.827	0.414385	-0.0559123
TCGA-B0-4843	89481	79.286	89249.2	66.8314	0.692091	42.6346	0.687107	0.156358	76.033	0.637942	13954.8	45.9203	57.9332	75.9097	1.89348	84.8676	6.27439	1454.73	4347.35	0.0578001	4.82065	0.0711464	81.2937	1.02213	15.0943	6897.01	0.00109492	0.0135084	9.11489	18.2298	4.63508	-4.6064	0.10321	0.991024	0.0560554	1.82195	1.76063	0.498076	0.815677	0.937112	0.582664	0.474524	83.9193	3.20349	0.514908	1.74909	101.427	0.564503	-0.0939263
TCGA-B0-4845	40457.3	55.9357	40245.1	45.4176	0.737304	31.8931	0.887049	0.191396	53.6883	0.702219	7702.75	40.2876	50.7533	49.0548	1.5257	79.6115	5.92595	831.027	3197.44	0.0565021	4.3147	0.0687822	86.149	1.08211	16.1397	7157.17	0.00121729	0.0143681	8.88316	17.7841	4.2432	-9.29949	0.168592	0.988972	0.0810316	1.65385	1.71323	0.499342	0.755967	0.931565	0.600084	0.41033	79.6536	2.91612	0.481176	1.44231	94.191	0.475755	-0.0720899
TCGA-B0-5077	26593.2	46.5623	26439.6	37.6478	0.760589	30.7343	0.867108	0.213427	45.1442	0.816363	5642.92	32.6448	42.6202	40.7866	0.882219	42.7798	5.85392	327.591	1794.19	0.0481446	1.94703	0.0587396	117.822	2.85558	21.8863	5096.54	0.00197997	0.0265604	6.52874	12.9475	3.60645	-1.95681	0.213171	0.987192	0.117426	1.08817	1.48491	0.493851	0.530047	0.929147	0.664723	0.34355	42.1859	2.56742	0.394378	0.774601	20.0965	0.427538	-0.0678623
TCGA-B0-5081	37975.9	54.7484	37843.3	48.5168	0.738222	29.6605	0.813077	0.19512	54.6448	0.611345	7383.96	39.4479	53.8219	44.8262	3.04448	62.6539	6.69825	945.825	1997.62	0.0492612	3.11059	0.0741184	81.8879	1.70605	15.62	4963.53	0.00119163	0.0207487	7.47301	15.1932	5.0827	-2.55887	0.0668069	0.985358	0.0380479	2.22712	1.81526	0.460493	0.934756	0.922601	0.567114	0.644836	59.6319	3.65323	0.652743	2.86067	229.364	0.733336	-0.184645
TCGA-B0-5085	52396.1	83.0872	51734.3	74.0118	0.0849402	40.8408	0.775863	1.52796	81.8348	0.551815	79047.8	57.423	81.1251	68.0257	8.556	130.812	6.53135	11450.8	8502.53	0.145698	19.4672	0.135055	25.2141	0.273056	5.76854	3202.68	0.00156671	0.0105616	11.5236	22.9148	5.75984	-3.81749	0.0573929	0.996115	0.0245441	1.91084	1.80489	0.483614	0.899907	0.958285	0.588201	0.881812	138.403	4.35256	0.89469	8.09542	1811.3	0.936192	-0.31331
TCGA-B0-5088	32721.3	54.3751	32554.6	42.7243	0.705669	30.0288	0.915627	0.214625	47.5163	0.702851	6987.01	39.1195	45.6662	52.5084	1.53689	35.2908	5.97591	666.891	1927.41	0.0762031	2.82852	0.0794202	63.3254	2.05335	12.4844	2212.94	0.00380472	0.0358636	5.80052	11.601	4.55232	-2.44135	0.121957	0.982017	0.0582851	1.90059	1.79149	0.498386	0.801654	0.911391	0.562744	0.373468	34.2132	3.06004	0.391717	1.51737	52.2214	0.453314	-0.0566038
TCGA-B0-5097	37593.8	57.5965	37418	45.1252	0.735296	33.2271	0.822047	0.196635	49.8812	0.736332	7357.71	37.095	56.18	47.5768	2.58995	70.0635	6.37875	623.092	1380.23	0.0708608	5.25149	0.0790324	66.9708	1.15023	12.5886	4545.22	0.00163172	0.017631	8.13132	16.2626	5.00045	-7.18392	0.0831045	0.988741	0.0400825	1.97448	1.81289	0.495055	0.844486	0.928808	0.561495	0.615024	67.6985	3.50031	0.640358	2.56517	161.861	0.707722	-0.138123
TCGA-B0-5099	114729	93.3466	114382	84.9242	0.619781	35.9313	0.741641	0.160741	93.0944	0.423098	18385.8	62.9833	84.6921	87.0829	4.84318	147.073	6.90949	2539.54	3878.33	0.052698	7.54343	0.0820742	67.6398	0.534018	12.7979	10005.9	0.000500531	0.00797396	11.9411	23.8822	5.6535	-14.3321	0.0549234	0.990589	0.0270667	3.16557	1.9905	0.435083	1.32283	0.937488	0.531618	0.669763	145.807	3.99883	0.6749	4.79962	633.123	0.748839	-0.195531
TCGA-B0-5110	8574.69	32.6439	8447.23	25.089	0.813665	20.1361	0.939897	0.291833	27.165	0.802586	2465.18	23.581	30.2628	32.1739	0.797693	30.9704	5.32892	84.4404	488.66	0.0697436	2.12867	0.0625022	91.6825	2.86415	20.5917	3049.28	0.00475938	0.038915	5.5722	11.1444	3.23545	-1.86235	0.272975	0.983916	0.156617	1.09291	1.48646	0.495326	0.536482	0.921617	0.665142	0.135202	31.1467	2.21515	0.281621	0.642692	13.9728	0.296188	-0.0418898
TCGA-B0-5115	401038	116.733	400661	96.182	0.714424	72.0528	0.851236	0.0918197	98.7378	0.74913	36788.5	81.8736	111.821	108.298	1.08134	63.5509	6.29605	7196.32	35882.2	0.0257367	1.66718	0.0547615	180.653	3.02849	25.0961	11420.8	0.000539703	0.0171242	7.87939	15.7588	3.67032	-2.23489	0.183265	0.994956	0.102336	0.738778	1.28648	0.474687	0.381852	0.9553	0.718927	0.637445	62.7396	2.85929	0.67288	1.02407	31.7162	0.727405	-0.196469
TCGA-B0-5121	47895.4	60.9799	47727.7	51.921	0.744532	34.9115	0.743341	0.179065	49.0339	0.672397	8546.36	38.595	59.4461	58.4313	3.29665	75.0709	6.55405	908.465	1949.34	0.0633063	4.77961	0.073913	74.3818	1.23749	14.3423	5528.56	0.00130632	0.0166969	8.4528	16.9056	5.15324	-16.5306	0.0866147	0.987774	0.0376616	2.16316	1.85418	0.487142	0.952141	0.927425	0.560153	0.677499	73.7157	3.63452	0.718731	3.34731	275.121	0.763407	-0.170695
TCGA-B0-5696	404764	124.239	404342	104.209	0.598666	73.441	0.794417	0.10924	109.843	0.704749	44170.5	82.7851	110.94	119.221	4.00987	114.735	6.48607	9832.38	24577.5	0.0690339	9.9513	0.0730245	73.2996	0.732644	14.1778	8030.45	0.000749724	0.0100094	10.4875	20.975	5.14479	139.09	0.0989614	0.999181	0.0429245	3.2432	1.92717	0.48571	1.87366	0.981768	0.547361	0.557375	112.095	3.54041	0.713665	3.72771	9473.73	0.694938	-0.129575
TCGA-B0-5697	23219	46.6137	23127	36.5475	0.784099	28.9124	0.896746	0.216475	38.2947	0.791092	5006.4	32.7738	44.5318	45.0204	1.94715	67.1137	6.44099	684.751	2301.19	0.0338927	2.19311	0.063882	111.342	1.75447	19.7068	7754.53	0.000878895	0.0173832	8.09219	16.1844	4.37275	-5.11214	0.158846	0.992028	0.0707728	1.38671	1.57413	0.471807	0.621336	0.942628	0.634601	0.596888	66.5512	3.22024	0.607564	1.76053	99.1752	0.68038	-0.176441
TCGA-B0-5698	21223.1	44.5292	21114	37.5771	0.774147	27.3789	0.8015	0.226015	38.9486	0.728606	4772.08	30.118	38.0228	42.6724	1.00337	35.5056	6.04891	421.049	2281.34	0.0386301	1.39673	0.0563804	132.301	4.11604	23.8096	4522.54	0.00188015	0.0328553	5.82178	11.6436	3.62924	0.367078	0.2376	0.988868	0.120451	0.938767	1.41208	0.475338	0.474067	0.935215	0.69082	0.449684	34.2956	2.67535	0.475275	0.870826	26.6541	0.530463	-0.110385
TCGA-B0-5702	36729.4	57.3088	36662.2	50.1044	0.708974	29.328	0.735439	0.205328	53.8156	0.585338	7527.76	36.8488	48.0234	54.1376	1.91344	73.735	6.0685	1978.65	4991.21	0.0660212	4.95491	0.0822005	63.3191	0.923878	11.5127	4624.06	0.00126652	0.0153418	8.48399	16.968	4.84782	-1.72463	0.0905282	0.988003	0.0484612	2.44629	1.92261	0.480665	1.00497	0.926032	0.528132	0.341856	72.6145	3.19524	0.367652	1.85952	81.9078	0.41052	-0.0551014
TCGA-B0-5703	48707.2	63.0166	48618.1	48.3369	0.740122	37.1091	0.820904	0.179025	52.5716	0.767717	8703.88	39.68	56.0667	49.8108	1.49358	53.3729	6.27977	1637.18	5790.16	0.0379979	2.12675	0.06405	113.182	2.38616	18.4403	5851.36	0.000979021	0.0213018	7.16679	14.3336	4.2919	-0.220833	0.114622	0.991611	0.0667901	1.24094	1.55102	0.506101	0.564054	0.939626	0.635078	0.569859	52.186	3.11239	0.586791	1.44337	51.6444	0.664079	-0.137359
TCGA-B0-5706	312745	104.253	312383	90.5089	0.710748	68.0149	0.816575	0.100278	92.1593	0.751472	31325.2	73.9073	103.055	99.7581	4.59581	100.97	6.06618	9571.16	10267.9	0.165989	17.8936	0.122978	25.3375	0.286675	5.39902	2486.78	0.00271324	0.0125463	9.76437	19.5287	6.24225	0.197969	0.034552	0.984681	0.0179279	7.77756	2.66336	0.355134	2.96996	0.914039	0.351236	0.141971	95.9866	3.72684	0.484513	4.53149	326.76	0.202131	-0.00972268
TCGA-B0-5707	25406.4	71.0678	25295	71.8824	0.724346	20.9575	0.333081	0.227436	27.3044	0.291552	5753.01	23.9427	70.1189	70.5126	1.37799	17.1233	6.38844	362.539	1691.39	0.0261625	0.673957	0.0529099	162.662	15.5411	27.0411	2247.23	0.0019694	0.0837685	3.87383	7.74766	3.8885	4.79299	0.182937	0.990277	0.0944611	0.815395	1.34546	0.46726	0.425068	0.940022	0.711054	0.683039	15.8918	3.04446	0.688422	1.29183	57.8187	0.770849	-0.218576
TCGA-B0-5709	72585.5	66.7856	72420.5	54.2727	0.743309	42.3796	0.830373	0.156085	57.4959	0.780864	11303.8	45.0666	59.2268	63.6645	2.42573	103.394	6.6203	1566.06	5724.03	0.033215	3.32041	0.0587993	128.345	1.37263	22.4622	13631	0.000457009	0.0110329	10.0006	20.0011	4.51593	-24.4657	0.164624	0.996784	0.0681162	1.30386	1.5674	0.474962	0.636072	0.963198	0.651776	0.741585	101.865	3.41448	0.767638	2.5049	263.488	0.800637	-0.225702
TCGA-B0-5711	195319	95.8173	194897	78.672	0.698075	55.97	0.844276	0.119485	78.5768	0.711434	23287.3	66.4209	88.9632	92.1957	2.87067	92.9852	6.09767	3093.44	5386.48	0.106625	10.4019	0.0974405	41.7548	0.499365	8.20525	3799.08	0.00167641	0.0127305	9.43342	18.8668	5.42743	-5.79523	0.0626788	0.984631	0.0315295	3.62745	2.18053	0.443856	1.43897	0.915145	0.459963	0.333201	89.9079	3.46277	0.37089	2.73093	168.991	0.404846	-0.0373655
TCGA-B0-5812	120604	105.84	119044	95.605	0.118583	55.3974	0.687345	0.82901	75.4063	0.57944	98688.4	65.7136	105.455	101.802	5.52456	353.423	5.4907	16824.9	8747.75	0.370309	132.421	0.234687	7.97697	0.0238904	1.75779	2786.03	0.00115661	0.00304143	18.4843	36.9686	6.44376	7.86032	0.0311718	0.99641	0.015686	7.35988	2.62385	0.366293	2.91304	0.956651	0.366275	0.344908	343.617	3.99191	0.436699	5.61441	705.749	0.457625	-0.0396002
TCGA-B8-4146	151037	136.513	150076	153.762	0.630773	41.3933	0.28994	0.144269	51.5219	0.269204	21651.3	44.5818	132.334	134.115	2.18913	76.748	6.1623	980.198	2181.72	0.0800243	6.2101	0.0879653	53.1278	0.740981	11.4411	4197.94	0.00149553	0.0153757	8.71332	17.4266	4.84425	-7.04547	0.0892123	0.987693	0.0470561	2.17133	1.84183	0.480195	0.927454	0.927058	0.558829	0.47968	76.9354	3.31693	0.552027	2.09663	132.167	0.571362	-0.105543
TCGA-B8-4148	10047	157.92	9965.67	38.6109	0.783665	22.8513	0.648214	0.28676	28.4493	0.591836	2857.75	25.0281	30.6627	30.674	3.12953	67.1333	6.30058	334.451	811.606	0.05827	3.31584	0.0777792	68.3233	1.09024	13.852	5107.39	0.00199198	0.020808	8.01734	16.0347	5.09727	-26.9855	0.12513	0.979088	0.0481937	3.29461	2.02819	0.444135	1.47809	0.911457	0.536702	0.496538	65.8643	3.5274	0.513917	3.23379	330.211	0.580897	-0.128232
TCGA-B8-4151	85582.7	87.4637	85307.6	71.6309	0.695073	34.8032	0.730221	0.158049	71.0747	0.485869	13482.8	52.3064	66.582	80.2952	4.6461	116.101	6.73296	1140.54	3079.43	0.0587431	5.98731	0.0635467	94.4356	1.00007	19.5767	11157.4	0.00109952	0.0112072	10.5565	21.113	5.06752	-58.4416	0.128813	0.991334	0.0486849	2.03682	1.81647	0.475867	1.00755	0.941344	0.596912	0.776598	114.984	3.69523	0.817877	4.56255	730.108	0.830157	-0.221924
TCGA-B8-4153	65009.3	72.8515	64826.3	61.1546	0.647551	36.2158	0.833973	0.185906	70.7688	0.5922	12051.6	51.0013	66.485	69.5744	1.86511	84.5566	6.39496	1555.98	5547.59	0.048818	3.93156	0.0638562	98.5806	1.25895	18.8388	8139.58	0.00104597	0.0136995	9.10329	18.2066	4.47089	1.03309	0.150399	0.993292	0.0683537	1.55305	1.66073	0.490651	0.729018	0.946807	0.619121	0.529161	83.7691	3.18322	0.604537	1.67568	121.958	0.618084	-0.128853
TCGA-B8-4154	6489.16	29.3502	6402.15	24.872	0.814273	16.0081	0.911252	0.319844	26.5923	0.64362	2047.69	22.6647	28.8355	26.5368	1.4545	95.9179	5.5289	104.065	488	0.0739	5.68846	0.0667086	85.5744	0.873391	17.2578	8528.04	0.00228755	0.0123478	9.7889	19.5778	3.65143	-10.4556	0.251859	0.989764	0.122528	1.59763	1.63219	0.495284	0.868118	0.938834	0.642248	0.280192	96.1531	2.56202	0.420737	1.12893	110.247	0.408473	-0.0650394
TCGA-B8-4619	22187.2	45.7252	22040.8	38.446	0.781148	22.9021	0.923528	0.220805	41.2128	0.595695	4866.71	35.506	42.3468	43.9384	2.04114	47.1904	5.81235	455.398	923.837	0.1123	5.53959	0.0978719	41.202	0.986338	8.27223	1915.69	0.00452075	0.0268172	6.72249	13.445	5.04974	-1.40408	0.0790227	0.979701	0.0406924	3.11157	2.08233	0.461237	1.24038	0.903976	0.481803	0.234678	45.6679	3.20179	0.249748	2.03171	73.5702	0.316772	-0.0250226
TCGA-B8-4620	40345.3	56.7178	40137.8	44.8649	0.685746	34.7939	0.859817	0.20597	47.3387	0.775525	8267.16	38.5756	55.6098	52.1203	1.69534	50.7692	6.17536	954.154	2853.42	0.0553802	2.71455	0.0750888	75.5265	1.62869	13.7568	3834.39	0.00166721	0.0233847	7.09034	14.1807	4.62198	1.79476	0.119291	0.986866	0.0586064	1.98389	1.78704	0.485295	0.861303	0.925448	0.574377	0.41624	50.9817	3.16102	0.428972	1.69806	80.8777	0.493417	-0.0894835
TCGA-B8-4622	47310.3	56.7698	47136.9	47.3175	0.789253	37.069	0.81646	0.169622	53.4681	0.78341	7995.43	38.6328	56.2763	50.8666	1.74573	71.7506	6.29256	711.489	2567.95	0.0469311	3.26433	0.0655388	102.062	1.53691	18.0428	7393.42	0.00114206	0.0166628	8.30418	16.6084	4.35498	-8.1089	0.160853	0.99057	0.0704316	1.40451	1.60574	0.496399	0.636935	0.936831	0.624144	0.572038	69.9055	3.14472	0.613413	1.64671	93.1656	0.655273	-0.141195
TCGA-B8-5158	214987	110.94	214701	97.6569	0.697969	46.9922	0.684032	0.11571	110.94	0.481197	24843	66.8005	96.7409	84.6862	1.63048	78.7044	6.32829	4260.41	15251.2	0.0411019	3.11239	0.0647844	109.103	1.46474	17.8735	8605.27	0.000764023	0.0142312	8.84539	17.6908	4.3078	-2.91852	0.133382	0.994319	0.0696245	1.30375	1.57412	0.502931	0.597289	0.949889	0.63227	0.543483	79.0437	3.10755	0.575611	1.45363	81.204	0.625972	-0.128017
TCGA-B8-5159	6791.63	30.5083	6713.74	22.5699	0.798701	20.4774	0.951218	0.320956	26.1191	0.907288	2154.81	21.4689	27.5258	27.5258	1.87266	74.8905	5.77171	166.76	456.846	0.0926303	6.10511	0.0830065	55.1911	0.714131	12.4316	4459.35	0.00264289	0.016146	8.73422	17.4684	4.59435	-5.05398	0.135714	0.984084	0.0608675	2.43772	1.91868	0.48478	1.0636	0.917606	0.540899	0.245236	76.7151	3.01123	0.292712	1.63983	76.8701	0.384635	-0.0527514
TCGA-B8-5162	130688	80.9904	130443	66.4739	0.696323	49.4057	0.850355	0.136941	79.8016	0.743235	17863	56.5264	79.7312	70.1443	2.17203	83.2151	6.60985	2082.55	6592.5	0.0419127	3.24808	0.0615484	110.879	1.47417	20.0033	9073.78	0.000817805	0.0139407	9.05167	18.1033	4.59599	-3.11923	0.0973939	0.992672	0.0555936	1.47875	1.63674	0.489105	0.690708	0.944525	0.624616	0.612605	83.1383	3.33932	0.629236	1.9446	125.299	0.706024	-0.165582
TCGA-B8-5163	111336	73.9376	111100	60.4813	0.656501	48.7455	0.918407	0.15323	72.0588	0.80596	17023.9	55.5465	67.9156	71.9925	1.87816	78.4239	6.03115	2141.97	9588.13	0.0605113	5.32705	0.0610841	99.9528	1.36494	19.9323	7595.33	0.0010523	0.014226	8.73057	17.4611	4.15348	36.1717	0.187456	0.997754	0.0882705	1.81784	1.69196	0.501924	0.990543	0.969785	0.618975	0.460416	77.0208	2.88375	0.592289	1.70647	986.821	0.495895	-0.0749549
TCGA-B8-5164	97049.5	78.6985	96831.9	65.3853	0.755626	44.1875	0.732287	0.139371	58.8831	0.675803	13495.5	47.8808	77.3919	73.7225	0.856031	47.1114	5.73697	1431.79	7913.35	0.0424987	1.99415	0.0587692	121.654	2.66578	21.293	5737.76	0.00142721	0.023434	6.82059	13.6412	3.62768	-0.628483	0.231741	0.990663	0.117749	1.16873	1.52407	0.502743	0.556757	0.937783	0.650671	0.25089	46.7214	2.50433	0.298859	0.785337	18.3461	0.307023	-0.0417932
TCGA-B8-5165	24197.3	48.0769	24084.2	40.0511	0.749954	25.5283	0.851687	0.223291	47.0254	0.637393	5377.79	34.111	40.8443	43.6978	1.84284	71.7682	6.25866	662.697	2113.8	0.0474486	3.13585	0.0703574	86.928	1.26622	17.0381	6473.03	0.00107034	0.0163566	8.32755	16.6551	4.47425	-8.03115	0.14804	0.987387	0.0646172	1.9055	1.74685	0.46777	0.834184	0.928223	0.590064	0.452281	70.1475	3.13147	0.466448	1.75129	90.6399	0.523797	-0.114843
TCGA-B8-5549	45002.3	67.7356	44697.1	55.0338	0.563671	29.5102	0.868049	0.24175	58.9775	0.53622	10805.5	47.772	67.1397	61.0377	3.22083	88.1835	6.51482	943.598	1773.32	0.0842484	7.13344	0.0842573	55.7288	0.684442	11.8718	5029.3	0.00150549	0.0136212	9.35453	18.7091	5.2691	2.80337	0.0719191	0.991196	0.0368156	2.63681	1.95978	0.474644	1.15781	0.937745	0.536081	0.528667	89.0599	3.60013	0.543466	2.86721	246.431	0.627775	-0.117696
TCGA-B8-5550	359166	125.918	358932	104.134	0.649031	71.3458	0.690627	0.104845	92.6036	0.685131	37632.3	71.9181	124.71	117.874	2.9872	115.494	6.6937	10416.4	25022.5	0.0380514	4.42661	0.0708956	92.1773	0.866853	15.9632	10718.7	0.000436725	0.00980446	10.6701	21.3402	5.09089	-5.28149	0.0956204	0.99579	0.0432694	2.26765	1.83618	0.467193	0.993124	0.95679	0.568637	0.595904	115.555	3.59446	0.679666	2.8366	296.934	0.676583	-0.159501
TCGA-B8-5551	51456.1	60.5215	51243.4	50.3101	0.694254	35.9097	0.834772	0.187537	51.3293	0.713766	9610.03	41.9974	57.1236	55.3835	1.52185	56.3641	6.03708	1021.97	3487.82	0.0608031	3.29989	0.0716817	79.2292	1.48132	14.6973	4513.7	0.00193457	0.0211112	7.4799	14.9598	4.41134	-2.6304	0.122409	0.988234	0.0678148	1.76613	1.74705	0.500142	0.780118	0.9284	0.583626	0.369382	56.4785	2.99595	0.454437	1.41129	64.9045	0.441402	-0.0623922
TCGA-B8-5553	59099.1	57.981	58958.1	49.9069	0.738143	40.6042	0.82767	0.16833	57.7141	0.813598	9924.43	41.3065	57.2387	52.6177	2.75859	78.9105	6.58619	1791.7	4133.51	0.0475952	3.30744	0.0741107	81.5471	1.14621	14.4706	6530.18	0.0012828	0.0156506	8.80805	17.6161	5.03026	-4.73698	0.0811386	0.987017	0.0417648	2.32453	1.85023	0.471477	1.03206	0.927247	0.565147	0.540479	78.9779	3.511	0.579834	2.55744	185.062	0.636265	-0.141253
TCGA-B8-A54D	618119	154.718	617785	135.943	0.55481	79.4744	0.667574	0.102344	127.752	0.584615	63226.4	90.752	139.298	152.577	2.04557	83.1131	6.38767	14305.4	42474.3	0.0508123	4.28035	0.0699238	89.1242	1.16258	15.3195	7331.63	0.000851959	0.0136311	9.0212	18.0424	4.70364	-0.646624	0.11069	0.997586	0.0539584	1.77588	1.74501	0.498301	0.782188	0.965791	0.58398	0.518806	82.3673	3.2814	0.561336	1.87314	169.446	0.600226	-0.107659
TCGA-B8-A54E	76459.7	70.7306	76303.8	58.5944	0.732732	38.678	0.818406	0.155605	69.9197	0.660097	11873.2	47.954	69.1806	57.7378	0.92789	41.1963	6.18485	1776.36	10261.4	0.0247615	1.03825	0.0530495	166.469	4.28163	26.4513	6875.01	0.000823828	0.0269111	6.32114	12.6423	3.53876	0.249057	0.201423	0.994911	0.124145	0.87894	1.35438	0.45553	0.454694	0.95618	0.709614	0.471551	40.3662	2.65692	0.489983	0.848533	25.8201	0.556088	-0.141344
TCGA-B8-A54G	27214.7	44.6098	27095.5	36.7702	0.761791	29.9738	0.954155	0.211357	39.6057	0.815164	5726.81	35.0845	44.2783	42.0251	2.00038	65.1531	6.36754	631.055	1793.01	0.0545431	3.49357	0.0697068	83.4889	1.47285	15.9507	5191.38	0.00157406	0.0180282	7.90716	15.8143	4.67321	1.76278	0.101872	0.989328	0.0523074	1.87841	1.76221	0.486151	0.838102	0.932833	0.586322	0.492741	63.4519	3.25488	0.511315	1.86726	84.6481	0.58652	-0.115424
TCGA-BP-4164	234719	130.645	232911	103.697	0.0953934	77.1778	0.866446	0.823953	109.494	0.744264	191908	89.8478	107.042	119.138	3.77155	112.738	5.63981	31541.4	30550	0.184715	21.1419	0.166088	16.4836	0.164674	3.06951	1860.89	0.00206602	0.0104313	11.0261	22.0521	5.40772	545.702	0.0784385	0.998402	0.0361916	5.09449	2.13851	0.460089	3.02087	0.975822	0.505252	0.643795	125.94	3.64382	0.859727	6.76258	25863.7	0.664542	-0.116493
TCGA-BP-4166	64831.8	95.5539	63542.7	93.6151	0.244174	41.3167	0.574586	0.49632	62.9025	0.441346	31537.5	53.7899	88.4664	93.2427	2.47058	124.928	5.03161	3049.97	3036.29	0.279747	34.7883	0.194019	11.0463	0.0936211	2.218	1386.82	0.0028268	0.00904795	10.4145	20.8289	3.93757	-3.13449	0.136893	0.987073	0.0845363	4.39105	2.036	0.399337	1.90363	0.925832	0.476101	-0.0742706	108.56	2.56068	0.779929	2.06521	83.309	0.772645	-0.340545
TCGA-BP-4167	44420.5	71.1575	43767.8	63.0755	0.156783	43.2809	0.734805	0.875253	59.9597	0.686176	38307.9	46.3482	65.9694	66.5662	2.87986	135.027	5.07517	7614.35	6397.61	0.288684	39.1384	0.211863	9.92788	0.0788484	1.92877	1339.51	0.00256854	0.00832402	11.7871	23.5742	5.25258	-3.35344	0.0716803	0.988924	0.0363554	4.14067	2.25479	0.431269	1.63419	0.926906	0.442413	0.136015	139.341	3.23833	0.303599	2.44162	152.545	0.364317	-0.0314677
TCGA-BP-4169	261984	101.41	261809	88.7282	0.685989	63.7709	0.753935	0.110197	98.5933	0.718721	28850.7	66.8953	99.4774	84.852	3.49126	77.1269	6.7042	10450.9	28167.5	0.0399229	3.27791	0.0602753	112.894	1.88152	21.6509	7974.37	0.000703664	0.0157492	8.48616	16.9723	4.89154	15.4443	0.13638	0.997505	0.0492432	1.70404	1.71824	0.481575	0.796878	0.966465	0.60774	0.745618	74.5358	3.58535	0.79364	3.36994	281.523	0.815418	-0.221491
TCGA-BP-4173	105765	111.654	104443	93.4883	0.118081	61.5908	0.765888	0.869648	85.3709	0.658808	90828.4	71.6016	108.647	94.4332	1.7022	96.343	4.98216	11459.4	18555.7	0.146141	14.5507	0.157969	19.4181	0.213719	3.01148	1857.62	0.00174259	0.0112539	9.72875	19.4575	4.19171	17.5353	0.180607	0.999484	0.0831372	1.25024	1.52285	0.501096	0.623411	0.984541	0.649883	0.61317	95.6399	3.07059	0.778277	1.61651	955.065	0.68585	-0.153009
TCGA-BP-4177	6760.71	41.9986	6545.04	43.9085	0.430677	20.3348	0.490935	0.600291	23.7922	0.463118	3928.93	21.5562	41.2323	40.865	1.8079	113.727	4.81975	501.19	631.075	0.219472	24.8612	0.183251	13.1857	0.120354	2.28729	1503.81	0.00272826	0.00995145	10.151	20.3019	3.35291	-4.48035	0.243079	0.979429	0.208937	5.50898	1.19889	0.35616	0.569737	0.901027	0.403529	-0.0789184	102.841	2.03642	0.741189	2.12719	88.4916	0.63505	-0.387614
TCGA-BP-4330	597728	138.06	597272	114.06	0.683014	76.6063	0.860968	0.0840744	112.851	0.671633	50215.3	98.2018	135.104	127.203	1.66595	78.7575	6.19454	11083.9	37655.4	0.0527263	4.16622	0.0685225	89.698	1.19753	16.0479	7160.12	0.000893516	0.0141689	8.78922	17.5784	4.54016	-6.751	0.140312	0.99098	0.0637742	1.82528	1.76566	0.493977	0.806718	0.936829	0.581475	0.438804	77.968	3.10352	0.505654	1.63016	89.4583	0.517181	-0.0812977
TCGA-BP-4334	856125	191.899	855042	171.576	0.583648	78.4691	0.566864	0.0872979	114.23	0.457343	74643.4	97.2601	187.806	188.071	1.62411	101.493	5.80932	10811.2	30599.8	0.0797857	8.17414	0.0808313	61.7161	0.631138	11.5096	6232.21	0.000985847	0.0106289	10.0138	20.0276	4.66384	-1.92183	0.111934	0.989256	0.05506	2.50037	1.9577	0.480473	1.02999	0.928923	0.518785	0.186275	100.567	2.96526	0.34782	1.54081	53.8482	0.238989	-0.0177142
TCGA-BP-4335	27087	58.3363	26653.3	46.8399	0.179645	39.5276	0.885095	0.901195	52.8844	0.843886	24019.8	41.4578	52.7836	55.2039	1.89728	84.935	5.24051	3438.86	5835.72	0.102837	9.36048	0.140787	26.6354	0.338659	3.68287	2255.14	0.00144565	0.0131524	9.10672	18.2134	4.06356	10.181	0.173137	0.999151	0.0906948	0.822388	1.32864	0.461172	0.46016	0.981567	0.721997	0.772778	84.3324	3.24106	0.809201	1.81127	647.491	0.846076	-0.274942
TCGA-BP-4343	77579.6	69.7039	77423.5	58.1364	0.689731	42.0006	0.809051	0.164505	69.7039	0.72245	12736.6	47.0353	66.2259	62.9587	4.40661	100.968	6.75878	2652.23	4152.2	0.0671713	7.11122	0.0826113	62.7291	0.779724	11.5914	6046.24	0.000926503	0.0121406	9.71484	19.4297	5.60644	2.8764	0.0439085	0.992182	0.0259268	2.60619	1.96492	0.476223	1.09968	0.939666	0.523853	0.694811	97.3653	3.92609	0.704028	4.28612	468.058	0.781226	-0.168008
TCGA-BP-4345	60419.2	109.553	59383.7	108.244	0.243636	35.0768	0.459113	0.508769	57.2933	0.324051	30212.6	49.6965	104.136	100.754	7.59205	102.763	5.9244	4784.93	2506.02	0.216071	22.4359	0.193596	12.5838	0.180037	2.15059	1280.52	0.00323342	0.0144146	9.7205	19.441	5.89646	-24.4412	0.0439627	0.992628	0.0214804	2.18469	1.86113	0.488192	0.922724	0.941456	0.549084	0.856296	100.995	4.33054	0.873526	7.59872	1580.93	0.915149	-0.277372
TCGA-BP-4346	57495.1	122.562	56122	123.377	0.245891	34.515	0.321471	0.513684	47.6187	0.279752	28829	39.6622	117.013	122.231	2.50772	81.356	5.23412	2556.86	2644.72	0.211563	17.899	0.180264	13.78	0.192735	2.40606	1103.39	0.00313948	0.0142662	8.86522	17.7304	4.94782	2.68905	0.0935526	0.997411	0.0456098	1.91211	1.77842	0.497108	0.851043	0.964658	0.57352	0.61673	80.13	3.49478	0.688011	2.49391	436.647	0.712573	-0.143942
TCGA-BP-4347	13023	45.4524	12676.3	42.6793	0.383851	27.7187	0.751599	0.540327	36.3453	0.649464	6849.37	32.0777	43.4148	43.4148	3.04086	94.2996	5.00626	930.888	669.422	0.318561	30.4485	0.230304	8.4671	0.103601	1.58199	784.576	0.00435035	0.0130102	9.55581	19.1116	5.47987	-11.7605	0.0609858	0.984335	0.0311282	3.70834	2.16718	0.446934	1.45061	0.914756	0.459602	0.382028	92.4617	3.53644	0.486468	3.00234	279.628	0.486889	-0.0612116
TCGA-BP-4349	11050.8	42.8175	10883.5	37.6702	0.637318	21.0774	0.614351	0.342404	26.7062	0.559524	3726.54	23.1428	39.5049	41.8262	3.52025	109.187	6.09109	222.147	530.607	0.125535	12.8055	0.0843381	49.7229	0.47631	13.1924	5579.74	0.00412078	0.0144714	10.209	20.4179	4.95175	-37.1475	0.11926	0.987139	0.0554999	3.09439	2.05552	0.469489	1.50281	0.927864	0.530563	0.441168	105.494	3.29945	0.523332	2.8115	489.158	0.557219	-0.0825354
TCGA-BP-4352	399118	120.764	398810	99.4956	0.636418	61.6223	0.945699	0.103233	111.298	0.619347	41170.5	94.0929	119.382	118.876	2.46226	111.36	6.91287	8103.36	27461.5	0.0310178	3.37841	0.0530148	150.732	1.50975	26.649	16277.6	0.000372797	0.00997203	10.3998	20.7997	4.56363	1.61084	0.110723	0.997817	0.0576238	1.27596	1.5355	0.467603	0.657393	0.970305	0.666472	0.720433	109.831	3.46731	0.741309	2.31191	176.833	0.814389	-0.24351
TCGA-BP-4353	60006.3	76.4231	59630.8	60.2365	0.599121	32.8327	0.761206	0.206607	52.7354	0.545064	12320.2	45.8524	74.5891	71.0728	3.44964	58.6744	6.53412	1281.39	2342.17	0.0803692	4.92649	0.0810184	58.8069	1.30515	12.0398	3336.48	0.00227955	0.0226065	7.39929	14.7986	5.33361	7.03698	0.06967	0.987131	0.0319087	2.26643	1.89373	0.486902	0.946932	0.923565	0.537646	0.680873	57.1606	3.73036	0.708831	3.54407	289.323	0.772496	-0.162629
TCGA-BP-4354	451177	136.944	450742	106.445	0.65951	69.5271	0.839489	0.0956358	111.544	0.653177	43107.1	89.359	123.821	118.469	1.58015	60.679	6.41965	5168.7	27833	0.028857	1.99982	0.0482682	179.191	3.47674	31.0949	9735.96	0.000568908	0.0183078	7.61698	15.234	3.92604	11.1878	0.240658	0.996349	0.105715	0.950386	1.42335	0.459246	0.508552	0.962407	0.701302	0.67151	59.0069	3.02782	0.684548	1.46237	103.824	0.743931	-0.202014
TCGA-BP-4355	795335	156.518	794529	125.05	0.626238	87.9681	0.853336	0.083376	131.677	0.703462	66244.7	106.71	133.245	154.055	1.99974	87.2954	6.66938	8813.48	36068.1	0.0294615	2.46308	0.0528405	159.638	2.00823	26.5968	14001.2	0.000529787	0.0130844	9.21504	18.4301	4.29009	-10.1878	0.172444	0.997989	0.0730246	1.07387	1.47583	0.469687	0.547624	0.970985	0.679886	0.723169	86.3257	3.28332	0.749668	1.94544	128.559	0.800109	-0.23116
TCGA-BP-4759	59924	101.117	59480.8	89.1114	0.599765	29.2063	0.41816	0.206559	44.4401	0.327751	12286.3	37.2628	100.663	99.6771	3.01028	116.662	6.15125	983.164	1930.74	0.106125	12.4903	0.0917045	45.1927	0.418582	9.62902	5235.94	0.00162883	0.010277	10.6038	21.2077	5.2306	-17.7915	0.085352	0.990038	0.0397868	2.9768	2.05529	0.465725	1.22486	0.931481	0.496585	0.43747	113.625	3.43204	0.540232	2.67079	273.022	0.527952	-0.0687845
TCGA-BP-4762	7557.03	32.6614	7444.47	25.0169	0.791294	18.5923	0.922007	0.312993	26.6788	0.743192	2330.07	23.0657	30.8976	30.8976	1.61502	46.3173	5.68775	131.232	366.551	0.0540744	2.38692	0.0863935	63.4793	1.4977	10.436	2973.06	0.00290948	0.0279016	6.6266	13.2532	4.17938	-4.26929	0.127481	0.978653	0.0734308	1.85779	1.70363	0.474961	0.760846	0.90736	0.583696	0.305373	44.3744	2.86002	0.361345	1.38924	45.9241	0.459027	-0.112377
TCGA-BP-4763	7996.67	29.7337	7957.38	23.9446	0.730041	20.9795	0.955901	0.331803	28.9308	0.876169	2640.28	22.8887	28.5524	27.5356	1.71858	113.088	5.83992	454.428	1630.54	0.0784727	8.3152	0.0702362	75.0022	0.667203	15.5764	8620.07	0.00125484	0.00985577	10.6048	21.2097	4.31693	-6.73376	0.156412	0.991664	0.0763149	1.93248	1.8044	0.495163	0.854695	0.938721	0.570936	0.270346	112.857	2.84957	0.368068	1.36036	89.5209	0.349415	-0.0437556
TCGA-BP-4766	36222.2	68.1337	36067.5	56.8187	0.662134	27.0446	0.604829	0.221054	42.5626	0.47598	7972.88	34.3656	64.0328	65.8401	2.48284	140.982	6.52603	1083.42	2947.03	0.0543325	7.00491	0.0686928	84.4949	0.609619	16.8263	12344	0.000701149	0.00817267	11.8125	23.6249	4.83817	-11.6084	0.0889396	0.992767	0.0478789	1.90509	1.7834	0.485161	0.861722	0.943775	0.583992	0.573276	140.845	3.41056	0.66003	2.26313	222.678	0.659808	-0.132793
TCGA-BP-4768	14929	37.6985	14796.9	31.8379	0.48514	27.307	0.917366	0.406032	35.805	0.857689	6008.01	29.207	37.0066	36.9473	1.62981	77.3633	5.89835	689.637	2383.97	0.0811072	6.57465	0.0736949	68.3176	0.963891	14.5011	5084.48	0.00183107	0.0153688	8.63926	17.2785	4.17812	-0.652965	0.133393	0.99724	0.0788183	1.61229	1.68704	0.50887	0.717845	0.963375	0.593531	0.321539	75.0608	2.82913	0.39402	1.22909	101.671	0.388769	-0.0510082
TCGA-BP-4769	4954.33	28.79	4824.69	22.8682	0.45443	19.697	0.978189	0.629788	26.5654	0.861325	3038.53	22.3694	27.7097	27.2814	1.59462	62.1092	5.64008	207.9	485.428	0.142938	8.7363	0.100048	37.5284	0.631242	9.85208	2352.91	0.00360858	0.018885	7.8062	15.6124	4.48765	-2.36584	0.13122	0.984975	0.0615267	2.27031	1.89426	0.487302	0.955474	0.918212	0.539194	0.19315	61.2161	2.89416	0.299866	1.41433	43.9383	0.333811	-0.0333415
TCGA-BP-4770	786709	246.373	780066	226.276	0.117991	96.6769	0.449532	0.445236	118.29	0.427252	347314	101.718	245.746	240.695	1.77282	63.1194	5.21897	33360.2	48939.4	0.100866	6.50212	0.144719	26.5557	0.469428	3.52592	1679.15	0.00188651	0.0179928	7.92194	15.8439	4.19728	0.571488	0.134053	0.992377	0.0704653	1.77175	1.63292	0.475489	0.815423	0.944578	0.612826	0.490232	63.5982	3.01187	0.655601	1.72091	60.5552	0.804816	-0.234957
TCGA-BP-4771	45167.6	64.2341	44383.8	56.7825	0.154091	45.2225	0.883501	0.886402	60.7028	0.796416	39341.9	50.1675	63.4971	63.295	3.41048	113.576	5.34334	5176.85	3880.32	0.26129	29.9265	0.203046	10.8004	0.106858	1.97786	1219.84	0.00281886	0.0102458	10.4812	20.9624	5.49753	-4.52482	0.061069	0.990404	0.0302235	2.86388	2.01253	0.464685	1.16499	0.933185	0.507178	0.575033	111.793	3.74152	0.627304	3.36946	336.573	0.661451	-0.117413
TCGA-BP-4774	29066.7	54.396	28769.1	43.5392	0.557826	33.0524	0.773508	0.282928	40.8441	0.75914	8139.6	33.6779	52.64	54.013	2.37026	95.8195	6.19179	654.105	1603.34	0.11113	10.0519	0.081968	52.2155	0.577395	12.6549	5030.49	0.00239966	0.01286	9.72943	19.4589	4.77985	-8.83677	0.114621	0.989929	0.0532638	2.04415	1.83506	0.494789	0.876841	0.932107	0.554765	0.468933	95.5896	3.24643	0.543959	1.9482	154.154	0.569236	-0.0845168
TCGA-BP-4775	27848.5	89.2558	27095.9	91.4663	0.390186	26.4046	0.374102	0.412646	38.1205	0.288681	11181	34.2177	88.2716	85.9086	3.5177	65.8522	5.56144	923.484	806.461	0.169084	11.3199	0.169758	16.4438	0.325607	2.6911	1056.14	0.00440438	0.0210151	7.87065	15.7413	5.05153	-4.35106	0.0767886	0.991826	0.0392973	1.41894	1.62167	0.500046	0.634142	0.940115	0.617073	0.795072	64.7008	3.79655	0.811737	3.46304	368.45	0.873576	-0.260296
TCGA-BP-4777	9585.39	43.9426	9379.89	38.8264	0.575997	20.7649	0.58602	0.398105	27.0279	0.534814	3734.19	22.753	42.8168	42.8168	1.62198	63.1933	5.91314	197.877	533.618	0.102236	7.03757	0.0833165	53.9373	0.979886	13.0796	3153.45	0.0024995	0.0181998	7.67559	15.3512	4.37817	1.84528	0.123955	0.989245	0.0655287	1.60713	1.70374	0.501829	0.721922	0.931494	0.597174	0.422203	59.5226	3.02404	0.461269	1.40369	49.8732	0.526063	-0.0784805
TCGA-BP-4781	18952.7	57.8152	18616.1	49.197	0.435522	27.1693	0.678706	0.418965	39.4493	0.552256	7799.49	33.3903	55.404	54.9586	4.15163	91.9767	5.89586	970.862	908.294	0.238158	22.5411	0.151673	18.0092	0.232716	4.80353	1619.04	0.00398511	0.0142337	9.38081	18.7616	5.74973	-13.6846	0.0560304	0.987238	0.0257424	4.2981	2.28166	0.420824	1.66716	0.92152	0.433352	0.401638	89.4791	3.68159	0.471868	3.62828	349.671	0.532502	-0.0610949
TCGA-BP-4782	19878	78.363	19328.9	80.7846	0.407199	23.9476	0.457695	0.442529	45.8813	0.296438	8553.6	36.9747	75.4673	72.09	5.16588	69.9472	5.87563	733.032	768.109	0.132049	10.3728	0.136734	23.7245	0.511586	3.97748	1462.82	0.00298954	0.0219015	8.05121	16.1024	4.98623	59.1904	0.13176	0.995845	0.0528138	1.08543	1.49946	0.458733	0.587535	0.96012	0.687908	0.890911	69.2596	3.98781	0.899361	4.98039	1334.71	0.947227	-0.377529
TCGA-BP-4784	14927.3	55.0935	14530.3	54.8446	0.383597	26.1144	0.503593	0.516636	32.72	0.476153	7506.86	27.6194	54.9891	53.6665	2.48504	45.7976	5.21174	565.105	1046.12	0.168864	8.75389	0.136006	22.1336	0.573902	4.69918	940.941	0.00575383	0.0282555	6.52553	13.0511	4.35984	13.0907	0.142602	0.990444	0.0758096	2.23169	1.87606	0.486806	0.997487	0.935185	0.556155	0.25108	43.0944	2.87243	0.411905	1.62751	198.086	0.465292	-0.0680219
TCGA-BP-4789	22477.1	61.6423	22124.9	59.3052	0.451704	26.9488	0.518794	0.381361	38.8299	0.454408	8437.59	30.7672	59.857	60.8626	4.36802	56.945	6.41005	668.387	930.342	0.112874	7.29106	0.0986258	42.6376	1.29615	10.8701	2007.5	0.00306307	0.0262108	6.61112	13.2222	5.35703	8.98878	0.0836962	0.984691	0.0331792	2.73499	1.98266	0.461026	1.17854	0.919658	0.53164	0.636727	46.4115	3.73555	0.655588	3.88847	352.018	0.719148	-0.155252
TCGA-BP-4790	25638.7	66.9671	25160	59.8889	0.317859	30.8908	0.731532	0.519214	47.4243	0.515802	13063.4	43.8107	63.4402	61.356	3.71173	103.938	5.57373	1940.9	1554.94	0.179797	18.5911	0.184024	14.7245	0.163828	2.35972	1527.05	0.00244839	0.0117328	10.0024	20.0049	5.27726	-4.42196	0.0733042	0.993537	0.0356878	1.69341	1.72519	0.502559	0.752969	0.945799	0.590574	0.767288	102.842	3.88316	0.769167	3.63983	517.631	0.851057	-0.226016
TCGA-BP-4797	24981.2	53.3656	24853.1	49.1432	0.719986	21.3368	0.709823	0.230162	51.2191	0.434175	5720.24	34.883	43.233	52.108	0.820775	68.654	5.73904	568.726	3401.49	0.0417072	2.86983	0.0578503	124.251	1.86543	22.8732	8439.76	0.000883178	0.0156007	8.24388	16.4878	3.37358	-0.91125	0.277163	0.993721	0.143982	0.92721	1.40383	0.482856	0.472397	0.950064	0.691866	0.314002	68.1871	2.42648	0.366735	0.689188	20.1794	0.383436	-0.0655724
TCGA-BP-4801	17903.7	53.704	17835.6	60.5143	0.618544	26.1984	0.49842	0.299238	33.6348	0.43293	5337.1	30.1615	51.4876	53.3161	113.439	1021.5	7.30675	1596.5	2451.5	0.0998323	73.0843	0.0791092	57.51	0.123729	14.4311	69705.3	0.000735953	0.00465564	30.0071	60.0141	6.86008	-11385.2	0.0972624	0.988125	0.0319796	26.5417	2.84279	0.396992	16.855	0.946832	0.460153	0.880308	998.613	4.75612	0.910981	111.446	556620	0.922184	-0.275515
TCGA-BP-4803	67007	96.5314	65803	96.7726	0.267996	40.8513	0.481671	0.446966	55.49	0.422138	29411.7	46.6126	95.8653	95.8653	4.47016	129.927	5.89077	2442.14	2012.9	0.216391	27.5726	0.162171	16.8953	0.14262	4.0267	2265.62	0.00227573	0.00924814	11.5052	23.0104	5.56232	-16.1159	0.0608641	0.990663	0.0289646	3.12277	2.08709	0.462837	1.29405	0.93359	0.491105	0.558497	134.51	3.73944	0.57965	3.65964	368.89	0.663319	-0.10848
TCGA-BP-4804	26004.6	71.5482	25339.4	61.152	0.184044	29.9933	0.696421	0.894602	56.8175	0.490472	22668.7	42.5876	66.7347	54.8293	1.79975	64.1277	5.32448	1727.27	2564.39	0.139449	9.00914	0.145946	22.6412	0.384015	3.96145	1460.74	0.00284736	0.0177575	8.62961	17.2592	3.94902	3.09518	0.186273	0.992163	0.097221	1.36746	1.58944	0.515755	0.643737	0.942029	0.627644	0.374358	75.2521	2.79806	0.499756	1.21821	56.9725	0.560146	-0.107146
TCGA-BP-4807	3710.85	28.9956	3604.22	22.9364	0.448822	18.4843	0.838868	0.702758	23.8868	0.805891	2532.9	19.2407	26.6902	23.7143	2.54928	27.1888	5.82851	212.484	319.374	0.157951	4.91204	0.120116	29.2725	1.57205	7.70697	723.958	0.011795	0.0593179	4.96794	9.93587	5.06512	10.7768	0.0876074	0.973506	0.0403715	2.87687	2.02719	0.4578	1.1678	0.89342	0.502915	0.404187	25.668	3.33469	0.457728	2.4241	137.314	0.538639	-0.0770962
TCGA-BP-4960	703889	236.318	698172	210.709	0.12257	83.0284	0.558958	0.444747	139.448	0.394043	310510	117.777	220.322	233.673	3.99868	109.418	5.44485	45008.3	31778.5	0.264097	29.4068	0.199058	11.0158	0.115722	2.0886	1184.56	0.0029564	0.0107238	10.2581	20.5161	5.60651	16.6861	0.061086	0.99176	0.0281422	3.06416	2.04355	0.461554	1.2645	0.938266	0.503728	0.614483	107.67	3.81603	0.655403	3.97414	426.782	0.721145	-0.142532
TCGA-BP-4962	81014.4	94.0796	80011.8	79.3364	0.130488	44.2878	0.837771	0.860063	90.2344	0.558229	68815.2	66.4657	83.0072	83.8525	2.00313	86.2838	5.01784	8115.39	9176.41	0.207119	17.9806	0.184949	13.5352	0.170468	2.29344	1167.31	0.0028952	0.0130752	9.19203	18.3841	4.761	-9.2175	0.101603	0.991673	0.0531464	1.92671	1.78756	0.497856	0.81927	0.938158	0.56608	0.508142	85.4895	3.27703	0.603451	1.95936	142.826	0.600894	-0.102929
TCGA-BP-4964	54921.1	94.6924	53790.2	92.1962	0.2546	39.4137	0.474083	0.503181	49.641	0.427498	27066.2	43.7087	93.2772	91.2449	5.67734	102.321	5.76842	2613.85	1843.77	0.191921	19.7485	0.181379	14.4717	0.211068	2.44865	1438.11	0.00275642	0.013739	9.8323	19.6646	5.50902	-65.0603	0.061368	0.993143	0.030039	1.80115	1.76089	0.49791	0.804313	0.944384	0.583549	0.84037	101.417	4.08276	0.894886	5.64324	1252.66	0.901855	-0.271726
TCGA-BP-4965	44201.7	82.3135	43367.3	76.5775	0.270744	34.6024	0.613838	0.508399	55.7815	0.451862	22047.9	47.0062	80.3777	80.1	2.19593	69.3026	4.92594	2905.23	2983.25	0.244238	17.4684	0.200582	11.3721	0.183713	2.00644	771.466	0.00443535	0.0168751	8.18197	16.3639	4.90991	4.61656	0.100318	0.991763	0.0490936	2.44525	1.92789	0.481316	1.00507	0.937585	0.52665	0.411552	67.8001	3.25378	0.570341	2.07813	191.606	0.515717	-0.0720955
TCGA-BP-4967	45930.4	55.7974	45796.7	49.2944	0.767205	34.9761	0.767497	0.176182	55.114	0.709536	8068.55	37.8333	55.6317	44.2795	1.42603	50.7833	6.36482	958.232	3575.1	0.0316333	1.71838	0.0616306	130.946	2.97819	19.8057	6449.95	0.000807753	0.022543	6.94399	13.888	4.13236	-0.917508	0.122762	0.991946	0.0725419	1.00052	1.43377	0.493576	0.476594	0.942407	0.672261	0.64763	49.1401	3.12446	0.720301	1.41944	52.5687	0.73393	-0.185651
TCGA-BP-4970	8567.69	38.6466	8361.59	31.1896	0.252682	27.2045	0.969712	0.942933	36.5084	0.872231	7884.42	30.2449	36.9028	37.1261	6.81931	55.4605	5.95051	1131.31	765.729	0.165832	9.06104	0.163201	17.4833	0.722466	3.00553	941.946	0.00644643	0.0378113	6.97879	13.9576	5.45657	-16.9753	0.0561823	0.99261	0.029447	1.488	1.66251	0.485961	0.69655	0.94392	0.620618	0.89198	54.8438	4.19532	0.901881	6.88429	1231.84	0.938457	-0.334969
TCGA-BP-4971	229738	173.01	226733	161.848	0.168182	54.7395	0.47246	0.471557	89.0626	0.338215	106917	76.4667	171.043	168.756	2.06025	97.018	5.11162	12615.2	14698.1	0.189716	18.5719	0.177781	14.8131	0.166192	2.46027	1430.01	0.00230604	0.0114768	9.65021	19.3004	2.9065	-2.7396	0.267177	0.995794	0.19713	1.09229	1.24713	0.515279	0.453482	0.956474	0.653916	0.143746	93.4909	1.99842	0.601839	0.901159	52.0046	0.677946	-0.231573
TCGA-BP-4972	36491.5	78.7855	35598.3	74.2624	0.286993	33.4774	0.57961	0.512235	47.9065	0.450799	18234.7	43.0432	72.66	70.6551	1.53078	25.3148	5.17491	1190.59	1815.23	0.117302	3.18303	0.148805	22.947	1.21353	3.37459	552.073	0.00673451	0.0525187	4.8676	9.73521	4.13826	3.01676	0.144988	0.991568	0.0761869	0.866831	1.37453	0.485057	0.434625	0.942284	0.695198	0.713563	24.7738	3.21238	0.716746	1.51367	78.4766	0.799637	-0.226305
TCGA-BP-4975	33731.4	86.4036	32786.5	84.2603	0.288751	31.8491	0.44507	0.523274	45.7215	0.377985	17156.3	37.5017	78.8736	85.9555	2.12852	57.9658	4.93464	1455.14	1369.77	0.25781	15.3895	0.205703	10.7487	0.21312	1.91413	610.588	0.00585861	0.0207416	7.46197	14.9239	4.9933	-1.55	0.0785808	0.986139	0.0426013	2.44709	1.92464	0.484634	0.988418	0.920138	0.521242	0.419633	56.5667	3.3306	0.426213	2.10917	108.162	0.500589	-0.0677935
TCGA-BP-4976	19061.8	65.0378	18587	64.9213	0.337434	28.1452	0.485136	0.541034	34.5892	0.433528	10056.2	31.4957	64.6133	64.3303	3.76807	104.895	5.44466	1137.39	1061.43	0.187018	19.2307	0.17847	14.7976	0.171643	2.44026	1583.54	0.00265228	0.0126974	10.0631	20.1261	5.07944	-46.0977	0.105063	0.993053	0.0434994	1.60045	1.69537	0.50646	0.70735	0.9437	0.595436	0.783962	104.17	3.72901	0.831392	3.70523	635.029	0.847874	-0.227502
TCGA-BP-4977	29500.7	73.5926	28736.6	71.8867	0.301389	31.9197	0.516547	0.523856	42.3714	0.444028	15053.8	37.1329	72.7282	71.1758	2.58038	70.6084	5.38064	1199.38	1253.37	0.165746	11.7803	0.166952	17.1314	0.286854	2.76452	1197.26	0.00315784	0.0170486	8.2357	16.4714	4.79549	-8.29273	0.101637	0.992388	0.0477334	1.32036	1.59352	0.505491	0.608913	0.942387	0.628647	0.741657	69.7224	3.57494	0.758311	2.55578	198.829	0.825107	-0.218885
TCGA-BP-4982	65813	98.4972	64434.9	93.5149	0.24509	40.7893	0.540751	0.492173	62.1097	0.43618	31713.2	50.5682	91.9835	97.5437	1.68862	74.557	4.91888	2478.38	3142.3	0.193452	14.6919	0.179566	14.5325	0.212724	2.38628	1078.51	0.00312555	0.0151488	8.52656	17.0531	4.52518	-8.33694	0.128729	0.990837	0.061766	1.5938	1.68875	0.509349	0.687981	0.935456	0.591187	0.526823	73.5891	3.16067	0.605825	1.68379	102.342	0.622564	-0.109088
TCGA-BP-4986	3716.54	31.4453	3561.26	32.2215	0.506878	17.6062	0.561541	0.62476	19.6379	0.546411	2224.93	18.0937	30.9089	30.4304	1.56154	25.3104	4.86527	195.189	253.18	0.15521	4.37295	0.179237	16.7502	0.950467	2.41611	412.583	0.0109443	0.0613082	4.8502	9.70041	4.32112	-4.62038	0.146782	0.985554	0.0702337	1.22624	1.54827	0.504406	0.562003	0.922885	0.637425	0.59851	24.4401	3.15806	0.633132	1.52861	80.2239	0.697376	-0.151129
TCGA-BP-4989	76071.5	70.5296	75900.5	57.8161	0.675736	42.521	0.828587	0.169028	59.4329	0.735454	12829.3	47.9056	67.6002	66.436	1.35808	39.2272	6.34442	1602.19	6896.43	0.0358017	1.44363	0.057895	126.365	3.67467	22.5496	4809.48	0.00146117	0.0304632	6.10834	12.2167	4.13316	0.207701	0.187793	0.988639	0.0835939	1.18432	1.51763	0.487907	0.562097	0.93285	0.654792	0.53642	38.0082	3.01641	0.544514	1.28787	51.7644	0.626198	-0.139742
TCGA-BP-4992	60933.7	90.1859	59686	84.5821	0.270142	38.7179	0.61268	0.458073	58.1263	0.457755	27340.6	51.8217	89.4244	86.5912	1.73294	43.6613	5.30817	1745.85	3131.53	0.147028	7.1189	0.136075	24.1972	0.642699	5.1133	1035.54	0.00463037	0.0278665	6.43574	12.8715	4.39815	-2.95576	0.127022	0.996371	0.0696464	1.62555	1.69713	0.509695	0.732581	0.958503	0.594259	0.498922	42.2348	3.05496	0.623704	1.62773	202.861	0.591487	-0.0968074
TCGA-BP-4994	8512.31	32.9451	8432.8	26.979	0.793702	20.302	0.820817	0.299343	27.2573	0.752512	2524.3	22.1448	32.4695	30.5621	1.76214	87.9728	5.85795	181.947	734.934	0.0679432	5.44883	0.0678655	80.2316	0.938087	17.0585	7102.67	0.00156192	0.0141423	9.32866	18.6573	4.04464	-10.4782	0.16628	0.992344	0.0899776	1.54936	1.67505	0.505067	0.72667	0.942392	0.610123	0.376553	87.5289	2.76954	0.569597	1.27912	147.667	0.46171	-0.0666104
TCGA-BP-4995	51499.4	80.9323	50628.8	78.1026	0.295606	36.136	0.659466	0.442221	60.9117	0.462673	22389.1	51.5059	74.9832	80.0534	3.423	62.8444	5.9982	1959.9	2137.86	0.142115	8.75807	0.137353	25.3821	0.502215	5.84072	1618.93	0.0036206	0.0214391	7.63137	15.2627	5.23536	-4.8859	0.065002	0.987589	0.033911	2.18455	1.86555	0.487948	0.920772	0.925417	0.547253	0.63968	60.2347	3.67298	0.648233	3.08737	246.774	0.731767	-0.149942
TCGA-BP-4999	54748	80.1797	53745.7	78.6725	0.267174	38.4692	0.654923	0.479632	59.3488	0.488979	25778.2	51.5245	79.8871	77.18	4.48202	51.523	5.66694	2512.05	2146.3	0.191882	10.7476	0.167895	16.4707	0.494548	3.32095	748.063	0.00583294	0.0286456	5.96964	11.9393	4.98379	18.8192	0.106675	0.986113	0.0479	2.85839	2.01527	0.471272	1.19687	0.921262	0.510035	0.376016	37.3247	3.29696	0.444074	2.79087	258.698	0.53103	-0.0962954
TCGA-BP-5000	70979.1	94.5134	69724.6	88.5716	0.239678	43.2212	0.592768	0.490223	58.8355	0.48798	34180.6	52.5024	90.5268	93.0589	2.91756	51.3469	5.35867	3480.01	3628.31	0.173087	8.93931	0.173714	16.0344	0.427608	2.58604	828.754	0.00564027	0.0283234	6.94326	13.8865	4.88067	-24.1939	0.103822	0.991596	0.0493311	1.46017	1.64437	0.507154	0.651856	0.938912	0.610047	0.74983	50.3966	3.58834	0.799526	2.91775	330.747	0.821207	-0.212514
TCGA-BP-5001	46222.3	99.1657	45275.2	101.741	0.276235	34.5849	0.360133	0.491193	43.1737	0.33993	22238.9	36.6403	97.3647	98.1357	4.01174	123.745	5.65447	2153.4	2313.12	0.17159	20.8547	0.156748	18.5018	0.177365	3.58574	2288	0.0019208	0.00982389	10.4737	20.9473	5.62186	-32.1607	0.0695695	0.98656	0.0295058	3.6257	2.14201	0.449807	1.5781	0.924407	0.496144	0.633935	112.78	3.83717	0.6667	4.79873	583.417	0.729456	-0.138091
TCGA-BP-5004	11243.5	43.3552	11036.8	35.5492	0.321737	25.9398	0.786318	0.675102	37.9661	0.729686	7450.95	27.953	33.3782	41.3505	2.45095	63.3646	5.69338	921.541	1230.63	0.20624	13.6394	0.135921	22.1484	0.40331	5.93766	1349.67	0.00444452	0.019135	7.68892	15.3778	5.21861	-0.144946	0.0761535	0.983862	0.0366457	3.32492	2.12438	0.452648	1.32397	0.913427	0.472987	0.282267	59.7843	3.32639	0.293964	2.32239	108.282	0.372167	-0.0329556
TCGA-BP-5006	12006.4	87.0365	11697	119.024	0.257911	23.8401	0.24437	0.826019	36.2216	0.200297	9661.9	29.0859	86.9421	81.9633	3.87676	71.2133	5.75708	1203.46	1010.8	0.221693	15.735	0.164632	17.1532	0.270555	4.42657	1297.15	0.00464914	0.0186421	8.85061	17.7012	5.22323	-3.65879	0.0687197	0.984448	0.0361652	3.19622	2.09883	0.453855	1.27411	0.915079	0.480223	0.317142	79.5518	3.37054	0.347564	2.62173	164.954	0.438101	-0.0595317
TCGA-BP-5007	518631	162.464	518055	154.309	0.538912	72.4432	0.513061	0.111731	88.6357	0.46947	57882.8	79.1697	156.211	162.35	7.05666	160.024	6.38235	19201.6	24809.7	0.141901	26.0632	0.106859	32.7378	0.230237	7.31378	5040.48	0.00132369	0.00777321	12.3986	24.7973	6.32913	145.288	0.0454217	0.997276	0.0213359	9.75199	2.6875	0.381712	4.9706	0.966024	0.388621	0.314083	155.946	3.92635	0.401169	7.09519	6156.72	0.388834	-0.0434432
TCGA-BP-5009	99340.8	114.64	97807.6	106.182	0.215899	45.4286	0.560124	0.486157	66.259	0.427837	47549.8	59.475	110.484	111.761	3.63779	65.7183	5.5988	5181.08	5087.83	0.141199	9.56004	0.159163	19.3728	0.402058	3.00547	1248.27	0.00293635	0.0204839	7.8612	15.7224	4.88334	-21.5746	0.111466	0.994087	0.0463765	1.18323	1.53073	0.497005	0.558481	0.949579	0.649299	0.83751	64.847	3.75231	0.866875	3.6402	398.571	0.897353	-0.29534
TCGA-BP-5010	320485	178.977	317473	166.437	0.154552	67.3067	0.49299	0.458679	99.8388	0.404398	145618	82.0517	177.485	171.213	1.10958	55.6656	4.85411	19703.3	34858.3	0.150614	8.49134	0.151973	19.9253	0.378843	3.26314	1107.21	0.00315767	0.0196168	7.38127	14.7625	4.03972	0.0644231	0.164263	0.99188	0.0850925	1.20318	1.54962	0.494147	0.575905	0.941827	0.648698	0.455025	54.9856	2.88101	0.466504	1.10407	31.6694	0.541227	-0.0921114
TCGA-BP-5168	39266.2	55.5842	39040.5	48.3355	0.776014	30.9871	0.756116	0.1837	52.7069	0.641085	7171.74	36.5472	55.2607	46.1541	1.38192	34.6949	5.89498	576.644	1707.74	0.074689	2.65404	0.0806044	62.9242	2.06774	12.0874	2142.18	0.00370607	0.0352791	5.74701	11.494	4.43909	0.0999157	0.113509	0.982134	0.0610722	1.89165	1.77735	0.501126	0.797038	0.912007	0.565724	0.315285	33.4611	2.96503	0.330253	1.37853	36.4171	0.393125	-0.050096
TCGA-BP-5169	41888.9	59.2616	41731.1	51.3538	0.699688	29.2501	0.82436	0.199263	55.1909	0.569579	8315.46	42.334	52.4053	57.1646	1.35277	59.8303	5.7825	934.954	2860.97	0.0754078	4.76746	0.0798219	64.6585	1.1698	11.8584	3770.54	0.00169886	0.0186106	7.59945	15.1989	4.43951	-0.676668	0.115293	0.986497	0.0627849	2.0272	1.83095	0.496575	0.847508	0.92169	0.550898	0.234493	58.0637	2.89635	0.259041	1.32493	34.0892	0.292828	-0.025558
TCGA-BP-5174	7348.21	55.0016	7013.47	56.79	0.508154	18.0373	0.348404	0.497177	22.5977	0.317614	3486.94	19.7859	54.3105	54.3105	1.79797	79.9507	5.02815	190.322	337.412	0.144692	11.3494	0.14674	21.6076	0.298842	3.56635	1736.47	0.0028402	0.0166154	8.84241	17.6848	4.05597	-13.0697	0.229211	0.993753	0.0988376	1.09343	1.47806	0.47781	0.5879	0.951436	0.684213	0.647733	79.2058	3.08231	0.757091	1.56391	225.958	0.752878	-0.196671
TCGA-BP-5175	32172.1	87.909	31443.6	92.3907	0.379678	29.0586	0.364018	0.403544	38.034	0.314518	12688.9	33.6319	87.1812	86.2901	3.27112	78.6737	5.25116	1671.94	1306.83	0.273754	22.0829	0.203547	10.551	0.159846	2.00532	816.855	0.004616	0.0158557	8.66627	17.3325	5.43042	-12.9238	0.0711547	0.987375	0.0324044	2.964	2.02586	0.46338	1.19836	0.924232	0.502517	0.544653	76.8772	3.66307	0.618907	3.25484	290.686	0.641946	-0.112579
TCGA-BP-5180	39039.6	89.0323	38230.8	81.8377	0.363902	31.2634	0.558412	0.394484	55.2269	0.382017	15081.4	45.6992	88.6136	85.2713	2.44485	91.6832	5.38311	1631.72	1959.58	0.134617	12.3211	0.161942	19.7561	0.248342	2.90664	1815.46	0.00201912	0.0136131	9.44012	18.8802	4.61359	-12.8825	0.128659	0.99522	0.0595799	1.094	1.49403	0.498599	0.527005	0.954505	0.660171	0.768762	90.9365	3.52807	0.83399	2.36768	352.198	0.846705	-0.246741
TCGA-BP-5181	32696.7	51.8821	32538.9	40.3895	0.798431	33.3756	0.852754	0.18972	43.891	0.826344	6173.28	34.4423	50.3049	44.4149	2.86823	43.3967	6.53236	504.753	1167.16	0.048782	2.19467	0.0736114	84.0561	2.86089	14.7008	3560.65	0.00210934	0.0336414	6.25308	12.5062	4.94992	-11.4095	0.0846564	0.982777	0.0423829	1.83088	1.74745	0.486519	0.806748	0.91617	0.587512	0.68371	41.0835	3.57975	0.698712	2.89439	211.838	0.760788	-0.183767
TCGA-BP-5183	70114.1	100.768	68628.3	99.9019	0.23936	44.1595	0.446105	0.493475	52.1981	0.442028	33866.3	44.5667	99.4148	99.1314	6.31438	82.5155	5.71476	2439.18	1967.68	0.166278	14.3134	0.165885	17.0369	0.296135	2.75829	1332.16	0.00316236	0.0172562	8.72373	17.4475	5.1808	37.5217	0.0945065	0.994546	0.040798	1.42482	1.62975	0.500241	0.658822	0.950902	0.622145	0.885927	81.6377	3.93717	0.917603	6.24653	955.318	0.926359	-0.324001
TCGA-BP-5184	18156.9	56.3159	17700.9	53.2523	0.344986	27.6722	0.65289	0.537879	37.9207	0.519643	9520.95	34.7679	55.846	53.9978	2.47171	45.1713	5.26531	991.572	977.09	0.18735	8.59756	0.177669	14.895	0.418791	2.49466	667.593	0.00644557	0.0295967	6.53726	13.0745	4.88379	-5.05357	0.0857897	0.987236	0.0438429	1.6111	1.69482	0.502792	0.707822	0.925658	0.594897	0.676183	44.4168	3.52344	0.702347	2.48653	161.494	0.770719	-0.177736
TCGA-BP-5186	9373.45	33.2757	9290.59	26.8225	0.819848	21.2756	0.868866	0.280589	25.794	0.793201	2606.83	23.3051	32.3799	31.8419	2.07709	41.5894	6.16551	203.31	529.533	0.0548123	2.29822	0.0797293	68.8604	1.90678	12.5927	2998.2	0.00283228	0.033477	6.29582	12.5916	4.67803	-10.7771	0.1123	0.98309	0.0557451	1.78884	1.74077	0.50323	0.764958	0.914917	0.577775	0.547849	40.7304	3.28021	0.578802	1.98719	135.78	0.63686	-0.119671
TCGA-BP-5187	13767.4	43.3775	13609.1	36.7524	0.414742	24.0262	0.792821	0.488386	42.5678	0.653732	6646.5	29.138	42.5606	36.302	1.7726	72.8334	6.25096	577.928	1695.84	0.0681631	5.05375	0.0736778	71.3616	1.07783	16.3628	5163	0.00122578	0.0155633	8.4885	16.977	4.45905	5.81121	0.11459	0.991924	0.0606417	1.40262	1.6209	0.497031	0.639701	0.94086	0.621848	0.60522	73.1279	3.22531	0.634747	1.77344	94.0752	0.690035	-0.147443
TCGA-BP-5189	37322	64.9391	36818.1	54.3296	0.463607	32.6372	0.738854	0.313555	50.2716	0.600726	11544.5	40.1416	63.2579	64.7553	3.79145	141.205	6.1157	915.391	1214	0.147583	20.6621	0.116953	29.103	0.222104	6.86609	4174.76	0.00149963	0.00863554	11.7894	23.5788	5.58901	-24.9225	0.0627659	0.987856	0.0294792	3.64816	2.17972	0.442685	1.45665	0.924155	0.462692	0.47116	140.638	3.64141	0.576795	3.47072	412.778	0.583257	-0.0777966
TCGA-BP-5190	47345	73.8574	46893.1	62.9127	0.429646	36.7658	0.617289	0.312131	44.4687	0.584394	14636.8	38.8353	71.8766	71.5678	1.86096	84.6601	5.87695	1748.65	3787.16	0.131686	11.3252	0.0985376	38.7054	0.487628	9.69395	3268.21	0.00201094	0.0132515	9.08096	18.1619	4.8565	-5.90755	0.0911952	0.987976	0.0482725	2.44578	1.93939	0.481413	0.999317	0.925102	0.521218	0.349482	83.1189	3.18184	0.41348	1.87772	92.6947	0.438781	-0.0478494
TCGA-BP-5191	12577.5	48.8196	12402.7	43.4597	0.648046	20.877	0.530575	0.322384	28.5099	0.480375	3998.42	23.0586	45.1122	45.5206	2.99927	75.7556	6.28256	293.634	572.299	0.103212	8.51029	0.0881784	48.1952	0.741077	10.8569	3482.12	0.00247704	0.0164138	8.45568	16.9114	5.15332	2.78999	0.0867805	0.990615	0.0396403	2.48092	1.95157	0.480989	1.05348	0.934058	0.527538	0.510068	72.8181	3.48736	0.564861	2.55883	219.485	0.621661	-0.0972997
TCGA-BP-5192	25181	53.6686	24891.4	43.4322	0.563319	28.5752	0.787891	0.294022	38.2892	0.657926	7318.63	34.2198	52.7824	51.5161	3.97639	139.519	6.50695	636.197	1117.64	0.110592	13.9471	0.0882749	48.2679	0.358764	11.7482	7067.02	0.00135681	0.00878754	11.6639	23.3279	5.43386	-24.0946	0.0731683	0.988794	0.0337841	3.00556	2.05207	0.465652	1.34083	0.930306	0.518147	0.561102	138.022	3.70088	0.673075	3.47765	432.173	0.662448	-0.116187
TCGA-BP-5195	7745.28	33.7154	7664.69	27.4634	0.582168	20.7682	0.821606	0.421312	29.1256	0.756212	3229.23	22.5641	32.0181	26.8113	1.43014	56.2116	5.93494	343.612	1194.68	0.0728925	4.02082	0.073218	71.2361	1.33377	14.7253	4027.27	0.00231832	0.0207871	7.43726	14.8745	4.24118	-3.78816	0.141755	0.987669	0.0771668	1.5552	1.67908	0.504293	0.691701	0.927009	0.600652	0.385482	55.8109	2.91082	0.447925	1.27534	54.0305	0.476454	-0.0690374
TCGA-BP-5196	30498.5	63.1523	30006.7	65.8694	0.423643	31.4602	0.508362	0.367348	39.8959	0.477615	11022.9	33.4855	62.7812	61.4221	2.05826	68.0167	5.82872	639.596	1392.08	0.141831	8.97511	0.0999993	37.824	0.570386	9.91728	2687.86	0.00359756	0.0178588	8.27707	16.5541	4.6486	-7.97626	0.108834	0.985487	0.0590457	2.20237	1.88183	0.491178	0.960573	0.920209	0.548156	0.348489	69.1334	3.0794	0.405805	1.71886	98.2625	0.443478	-0.0531675
TCGA-BP-5199	146154	147.688	144098	134.931	0.204093	50.686	0.446163	0.451964	72.3965	0.375643	65127.2	60.2013	131.223	145.539	2.92904	98.4972	5.7067	6229.03	6718.76	0.141639	13.944	0.153822	21.3863	0.239066	3.99807	2150.6	0.00181932	0.0118076	10.188	20.3759	4.93672	-6.78109	0.0922	0.992641	0.0444018	2.17909	1.8545	0.482921	0.911461	0.941447	0.548982	0.491333	105.073	3.38451	0.619235	2.29494	172.891	0.583005	-0.109368
TCGA-BP-5200	203256	138.058	200707	127.001	0.211641	58.169	0.572215	0.390269	84.0354	0.458019	78329.6	72.672	137.234	130.961	2.96607	73.5807	5.69252	6410	7371.52	0.209383	16.6072	0.150378	19.6409	0.31747	5.16641	1366.88	0.00358849	0.016211	8.25201	16.504	5.3549	15.5174	0.0666057	0.997875	0.0335538	3.10515	2.06701	0.468867	1.32215	0.966958	0.492459	0.454256	69.4015	3.53941	0.505317	2.85088	571.845	0.548837	-0.0681671
TCGA-BP-5202	21464.2	70.6422	20929.5	67.6228	0.379438	26.1149	0.45965	0.462477	38.5751	0.386185	9679.42	31.0829	67.7751	70.5476	6.06494	72.0039	6.03922	821.929	575.189	0.238507	15.945	0.159971	16.8135	0.301258	4.36246	1395.85	0.00739327	0.0233789	8.71793	17.4359	6.02496	-37.332	0.0524469	0.983008	0.0211655	4.62668	2.31307	0.427686	1.92731	0.913192	0.443388	0.611596	79.7988	4.00658	0.645465	5.95913	820.56	0.724743	-0.125721
TCGA-CJ-4636	119795	90.8658	119576	75.2716	0.681468	39.9456	0.790244	0.144042	90.8658	0.530687	17224.1	59.4829	85.3516	79.0199	1.28781	73.4067	5.8283	3226.32	11109.7	0.0692853	5.08659	0.0741768	73.1999	1.03141	13.8144	5395.34	0.00124944	0.0148594	8.51053	17.0211	4.32721	-1.59805	0.128532	0.989317	0.0691328	1.86742	1.78504	0.500028	0.796696	0.93026	0.566902	0.24464	72.734	2.84485	0.363704	1.23852	34.5468	0.297999	-0.0286817
TCGA-CJ-4637	118919	103.413	117497	87.9144	0.0707494	57.8848	0.752814	1.39557	82.035	0.658422	163975	66.1832	88.7858	101.19	6.39653	118.065	5.8235	26139.4	14130	0.256963	31.2652	0.201241	11.027	0.121811	2.0198	1267.17	0.00295034	0.0110937	11.3338	22.6675	3.38932	1.21272	0.223648	0.996226	0.172071	2.02197	1.41383	0.530925	0.708166	0.955484	0.53586	-0.072841	130.207	2.07873	0.746254	2.34431	402.571	0.822686	-0.379186
TCGA-CJ-4641	97576.6	101.329	96245.3	87.5959	0.0752809	57.783	0.678457	1.40176	96.7064	0.659654	134913	59.43	89.6151	88.7966	4.43972	124.091	5.47579	20511.3	12884.5	0.28155	35.8009	0.212176	9.888	0.0937414	1.81621	1195.59	0.00280327	0.00956472	10.9423	21.8846	5.81398	-1.18957	0.0467353	0.993072	0.0241156	3.12617	2.08332	0.460613	1.2718	0.941892	0.488449	0.646606	122.594	3.97016	0.656588	4.42348	638.648	0.738808	-0.134537
TCGA-CJ-4642	72377	85.6303	71591.2	75.4252	0.152762	48.7782	0.786901	0.762399	82.6945	0.646709	54581	59.3522	82.623	80.8236	3.85875	72.6718	5.99557	6772.89	6665.59	0.144965	11.0828	0.142789	23.6162	0.451334	5.21767	1546.66	0.00252769	0.0175334	7.85639	15.7128	5.32059	16.9295	0.0720164	0.9893	0.0344993	2.50281	1.94427	0.474541	1.08496	0.931216	0.537311	0.624617	63.9821	3.71059	0.631598	3.42582	346.285	0.70972	-0.143297
TCGA-CJ-4870	189036	128.93	186670	111.439	0.060792	63.1575	0.727701	1.39192	95.4641	0.566744	259829	81.0944	125.443	121.591	5.51659	159.64	5.67388	34771	19886.2	0.262065	42.8139	0.203765	10.7533	0.0788571	1.95563	1676.98	0.00195537	0.00732135	13.0531	26.1062	5.03551	-50.4088	0.0913167	0.994837	0.0424768	2.54626	1.93393	0.460408	1.09482	0.950693	0.533031	0.768024	174.905	3.62105	0.910081	5.58319	971.426	0.915624	-0.341621
TCGA-CJ-4871	374994	107.493	374624	90.9898	0.663183	74.0435	0.864127	0.101155	107.257	0.813756	37894.9	78.6267	105.564	103.172	2.96679	77.6087	6.18077	10727.3	20303	0.0911391	7.74865	0.0903967	49.2859	0.738445	9.33659	3591.42	0.0015975	0.0151678	8.58101	17.162	5.42592	15.506	0.0722784	0.990666	0.0335069	3.47479	2.15695	0.450731	1.41336	0.932959	0.47055	0.397268	74.7856	3.50017	0.437166	2.88841	252.114	0.473999	-0.0497016
TCGA-CJ-4872	28342	62.9707	28182.1	54.6512	0.603445	15.061	0.916195	0.263343	61.2982	0.275583	7421.56	50.0711	60.0406	59.0718	2.95286	57.5654	5.94565	896.777	1310.88	0.137873	8.44822	0.113158	30.6023	0.636132	6.44551	1724.58	0.00471241	0.0239831	7.32933	14.6587	5.57084	-5.59809	0.0582819	0.979758	0.0286033	4.22979	2.27632	0.425622	1.67325	0.903702	0.438381	0.292459	54.5912	3.50475	0.310403	2.98604	173.572	0.38072	-0.0311548
TCGA-CJ-4873	26081	60.4758	25683	50.6435	0.115022	34.3718	0.863361	1.42502	59.9111	0.6787	36598.7	43.7236	56.9247	53.6569	1.97329	86.8604	5.34813	5620.15	7849.45	0.12051	10.485	0.151047	22.6159	0.283544	3.28643	1955.52	0.00177438	0.0129991	9.22351	18.447	4.39876	-2.49153	0.145037	0.996671	0.0701726	0.974964	1.43397	0.484223	0.493383	0.962677	0.684957	0.746239	86.5079	3.40239	0.749839	1.92225	176.589	0.831282	-0.244943
TCGA-CJ-4876	394379	107.788	394018	87.5229	0.705117	80.0214	0.915815	0.0935514	101.766	0.914291	36861	80.1548	103.275	107.624	3.16958	76.5677	6.53235	10967.7	22328.2	0.0677708	5.6085	0.0765946	69.7899	1.1111	12.9434	5120.78	0.0012309	0.0158983	8.49209	16.9842	5.32257	-3.67015	0.0678848	0.989153	0.033233	2.53392	1.95862	0.47639	1.07945	0.93002	0.529201	0.595691	73.9882	3.64585	0.627811	3.13763	230.323	0.695528	-0.127932
TCGA-CJ-4884	23990.5	61.7431	23538.8	47.346	0.117907	36.3066	0.864147	1.43114	55.3366	0.766836	33687.3	40.9139	54.193	57.5158	3.67801	110.134	5.38254	5337.1	3908.08	0.260086	28.8141	0.203675	10.8132	0.112945	1.9669	1178	0.00314272	0.0108838	9.98094	19.9619	4.0258	-8.50294	0.147932	0.992195	0.0860774	2.58238	1.74417	0.439061	0.883205	0.936952	0.497163	0.49135	101.07	2.84152	0.807651	2.67086	201.95	0.876703	-0.415793
TCGA-CJ-4885	77482	94.1583	76541.4	81.8334	0.0815785	49.2191	0.675134	1.39619	91.909	0.601455	106866	55.2485	67.3662	86.7706	9.41044	175.366	6.08772	17273.4	7775.31	0.274837	49.4997	0.204103	10.5444	0.079152	2.02362	1794.13	0.00207917	0.00745434	12.8983	25.7965	6.4349	12.0766	0.0343016	0.993912	0.0161047	3.2968	2.11586	0.458116	1.4194	0.946522	0.495378	0.824272	174.096	4.57017	0.830552	9.37912	3272.54	0.899072	-0.235733
TCGA-CJ-4886	31968.2	51.7719	31854.7	42.0667	0.762002	31.281	0.831903	0.200203	41.886	0.743605	6377.4	34.9954	50.4735	47.6947	2.55963	76.5786	6.35219	852.768	2316.19	0.0610824	4.07527	0.0734702	74.1629	0.997334	15.1392	6075.19	0.00160569	0.0163214	8.63672	17.2734	4.96684	-18.9616	0.10805	0.985119	0.0499922	2.67716	1.96015	0.465081	1.21443	0.922398	0.546763	0.470191	75.7813	3.37365	0.491154	2.52674	228.821	0.540372	-0.0974034
TCGA-CJ-4887	16901.6	51.0233	16545.6	43.1341	0.131552	30.9412	0.851157	1.44264	44.4421	0.717326	23869.4	36.7139	48.3542	50.639	11.7308	135.855	6.20098	3412.01	1594.78	0.225329	31.8357	0.184823	13.0196	0.149241	2.41878	1694	0.0025971	0.0111626	11.1636	22.3271	6.21873	117.073	0.0440318	0.993934	0.0183658	2.48796	1.95514	0.474819	1.14014	0.947952	0.547335	0.894549	135.174	4.60414	0.89963	11.7927	4152.64	0.942151	-0.305334
TCGA-CJ-4889	21923.8	60.1043	21495.2	45.3074	0.192106	36.6222	0.870182	0.905378	57.6698	0.808307	19461.3	39.4256	50.0351	49.7064	9.67505	95.329	5.95486	3041.66	1338.42	0.277407	28.105	0.211697	10.1317	0.178778	1.93395	883.978	0.00471762	0.0170688	9.24067	18.4813	6.34225	101.622	0.0423587	0.991906	0.017054	3.33526	2.11637	0.453049	1.39524	0.938516	0.489433	0.827802	93.4068	4.49143	0.83935	9.68431	3010.98	0.893046	-0.233701
TCGA-CJ-4891	58346.7	82.8786	57716.6	67.0553	0.089385	42.5631	0.920594	1.39997	81.8845	0.634747	80801.6	61.7307	77.0896	80.3515	8.33352	131.186	5.82562	14231.8	13323.4	0.166027	28.3764	0.161343	17.6739	0.17128	2.98371	2069.69	0.0014718	0.00944934	10.8394	21.6787	3.74998	237.491	0.166168	0.999562	0.107042	1.54215	1.43422	0.537516	0.756778	0.985608	0.614539	0.375065	119.835	2.69743	0.622935	3.04334	13616.4	0.737135	-0.224231
TCGA-CJ-4892	31355.9	57.8282	30795.3	48.418	0.116762	39.3402	0.926712	1.32136	53.8961	0.812511	40691.8	44.8696	55.8489	51.7666	6.40917	119.823	5.8863	4521.3	2770.16	0.248638	29.5374	0.190098	12.5483	0.132594	2.65689	1545.2	0.0031621	0.0116469	11.0794	22.1588	5.84644	-43.1773	0.0511459	0.991983	0.0242218	3.29161	2.11155	0.458906	1.31992	0.937399	0.476747	0.66076	126.228	3.98631	0.691812	5.04112	901.684	0.754001	-0.142785
TCGA-CJ-4893	32156.3	61.4107	31665	50.9172	0.107495	37.5111	0.942325	1.422	60.8965	0.736708	45027.7	47.9806	57.9759	59.3665	19.2063	180.906	6.51552	7078.24	3276.04	0.200603	35.0789	0.163236	16.0979	0.206397	3.22162	2806.98	0.00199527	0.0107729	12.7296	25.4591	6.30604	-254.698	0.0525797	0.99644	0.0186785	2.2644	1.89836	0.46857	1.12535	0.961046	0.581258	0.941314	180.197	4.82268	0.948599	19.2867	10388.1	0.97001	-0.373334
TCGA-CJ-4894	142007	84.8984	141767	69.6362	0.725319	49.2984	0.847131	0.127869	78.5565	0.707943	18127.5	58.991	82.9582	75.6341	2.65809	65.2559	6.11919	3549.1	6669.5	0.0980782	6.66385	0.0922874	46.949	0.821904	9.06682	2969.54	0.00250527	0.0187743	7.91705	15.8341	5.37688	3.11782	0.0625804	0.986839	0.032807	3.51516	2.16455	0.447139	1.42247	0.921469	0.468736	0.327917	63.5391	3.43562	0.341255	2.61695	139.091	0.402471	-0.0364772
TCGA-CJ-4895	649713	148.419	649222	122.974	0.639178	79.1262	0.794223	0.0873772	123.556	0.64344	56727.1	97.6686	136.917	148.17	6.06371	96.5497	6.99636	15236.2	25290.2	0.0590016	6.32573	0.0715655	79.5483	1.23737	17.0483	6516.25	0.000812606	0.0135485	9.40293	18.8059	5.71976	39.177	0.0856651	0.991315	0.0272441	2.91582	2.01788	0.457924	1.30101	0.938913	0.531719	0.750445	92.8392	4.06207	0.758107	5.87855	927.6	0.821628	-0.202817
TCGA-CJ-4897	799188	160.37	798783	134.611	0.637325	88.7967	0.745586	0.08178	127.665	0.659654	65324.5	100.364	148.623	144.379	7.75617	92.2043	7.23627	19677	30658.6	0.0522456	5.59992	0.0678123	89.1009	1.73439	20.1137	6593.91	0.000751487	0.0157986	9.11624	18.2325	5.9421	45.1934	0.0862565	0.996056	0.0248039	3.39661	2.06835	0.444102	1.63667	0.959586	0.538573	0.782261	89.201	4.26943	0.80257	7.7918	1644.87	0.861466	-0.237187
TCGA-CJ-4899	24773.6	47.3002	24671.8	39.3945	0.751104	29.6722	0.803021	0.221165	40.422	0.753208	5456.54	31.6346	44.0328	45.3438	2.96103	46.1711	6.38204	900.178	1634.71	0.0551085	2.46734	0.0898202	59.8719	1.63903	10.5445	2950.5	0.00217757	0.0311843	6.54075	13.0815	5.22535	-6.59507	0.0682565	0.975145	0.0348979	3.26124	1.99992	0.433843	1.22965	0.899035	0.504846	0.464236	44.1814	3.5693	0.487715	3.03036	195.173	0.559696	-0.126139
TCGA-CJ-4900	261458	142.088	259238	117.625	0.0891766	72.9765	0.752152	0.850486	107.396	0.620414	220478	88.4721	127.688	123.686	4.49764	104.425	5.72381	33698.1	28918.7	0.133197	14.5244	0.159298	19.9826	0.237683	3.00207	2002.67	0.00152472	0.0115423	9.97586	19.9517	4.99184	10.6933	0.102416	0.996064	0.0420831	1.15342	1.51483	0.496309	0.545939	0.958388	0.653577	0.871361	103.425	3.8809	0.895617	4.48355	531.165	0.925148	-0.33362
TCGA-CJ-4901	1.20201e+06	224.984	1.20127e+06	203.385	0.641713	83.7	0.520385	0.0708918	123.4	0.411535	85160.2	105.838	214.717	215.581	1.78904	77.8767	6.09658	15451.8	42108.9	0.0628798	5.10105	0.0784602	70.9679	0.991686	12.2423	5429.3	0.00103521	0.0143054	8.70246	17.4049	4.76135	-2.8822	0.0978281	0.994029	0.0509606	2.19777	1.87352	0.488968	0.916703	0.946245	0.541273	0.375254	76.3945	3.1696	0.453913	1.76037	77.3289	0.453324	-0.0557938
TCGA-CJ-4902	223482	108.676	223178	90.2855	0.662902	51.5227	0.812728	0.120268	94.4808	0.570665	26841.2	73.3775	105.853	91.3884	3.63127	59.3829	6.54645	5871.05	11779.4	0.061147	4.31703	0.0762138	70.9408	1.68907	13.6314	3570.42	0.00141755	0.0218014	7.32289	14.6458	5.32099	24.6818	0.0895555	0.992248	0.0360333	2.58903	1.95859	0.475086	1.13354	0.940925	0.534779	0.624364	55.8067	3.68047	0.643943	3.47061	387.459	0.708728	-0.140582
TCGA-CJ-4903	38192.7	54.0901	38060.8	48.1147	0.788691	32.2969	0.723831	0.182285	53.1326	0.671247	6937.92	34.8269	52.932	43.8008	3.40819	51.3079	6.57843	1122.19	2075.85	0.0628658	3.48365	0.0809254	65.695	1.79681	12.382	3161.71	0.00204154	0.0268861	6.86214	13.7243	5.32682	4.39641	0.062036	0.990626	0.0323842	2.488	1.92619	0.479405	1.08318	0.935643	0.541181	0.632551	49.2346	3.72136	0.644885	3.38858	301.74	0.723719	-0.150596
TCGA-CJ-4904	1.24067e+06	228.741	1.23965e+06	211.676	0.651255	82.1807	0.491523	0.0691248	132.092	0.388238	85690.3	104.044	211.309	217.898	8.47019	93.4603	7.2178	17910	25517.1	0.0530541	5.56893	0.0713682	81.3908	1.60703	17.3889	6367.61	0.000806332	0.0162291	9.15608	18.3122	5.99129	39.9587	0.0780395	0.991158	0.0230628	3.31856	2.06364	0.444346	1.50362	0.939698	0.52873	0.804744	90.6668	4.31449	0.813417	8.49115	1818.76	0.868605	-0.242707
TCGA-CJ-4907	63066.2	64.235	62895	51.2952	0.728973	40.6551	0.86043	0.166815	54.1589	0.792571	10491.8	44.1359	58.6482	61.6829	12.7072	175.212	7.24079	2568.32	1958.7	0.0879015	15.0608	0.100667	44.5447	0.412134	10.1165	7442.59	0.000791194	0.00824622	12.8476	25.6952	6.89862	20.3248	0.0212739	0.986087	0.011126	7.78487	2.51984	0.374102	3.17445	0.924527	0.418022	0.699052	174.051	4.69153	0.703145	12.8808	4054.87	0.779358	-0.182164
TCGA-CJ-4908	32424.9	50.5973	32282.3	40.7532	0.766195	31.6985	0.868109	0.198224	40.5197	0.777816	6399.12	35.3783	48.4529	48.0163	3.37912	55.5218	6.61813	861.951	1579.82	0.060911	3.55629	0.0811248	66.0104	1.67928	12.3178	3404.9	0.00202819	0.0246233	7.09868	14.1974	5.34599	0.905075	0.0583575	0.986005	0.0315742	2.4814	1.91919	0.473615	1.03657	0.921925	0.536362	0.626065	52.4796	3.72887	0.631897	3.32513	280.472	0.713594	-0.148584
TCGA-CJ-4912	399905	154.308	399457	127.992	0.611862	60.5948	0.667451	0.107318	129.456	0.473428	42869	85.4282	108.157	149.907	1.95552	70.8023	6.56652	7097.53	25643.7	0.0395671	2.92599	0.0597143	117.89	1.86627	21.0479	8194.44	0.000764163	0.016326	8.26946	16.5389	4.55543	-4.95534	0.134674	0.99263	0.0647785	1.49231	1.64722	0.486435	0.724601	0.945149	0.630007	0.602049	69.5246	3.29436	0.647708	1.88652	126.354	0.702068	-0.159333
TCGA-CJ-4918	254410	148.885	251960	126.068	0.0552283	74.906	0.629524	1.38637	96.6698	0.59417	349309	79.363	131.168	138.651	9.33715	141.89	5.93494	66559.8	29241.1	0.305763	45.7171	0.216171	9.42406	0.090232	1.88145	1252.84	0.00286604	0.00935077	12.1427	24.2853	4.75066	23.6349	0.0977886	0.993489	0.05446	4.15711	1.99132	0.380483	1.59367	0.943135	0.446093	0.523492	151.109	3.30428	0.875858	5.52697	1134.91	0.930326	-0.430108
TCGA-CJ-4920	28160.2	62.0386	28032.2	54.6887	0.698285	25.0413	0.558268	0.227981	62.0386	0.457887	6390.82	30.5309	42.1354	55.7715	8.8576	89.5135	6.71373	1420.19	1037.98	0.13514	13.4956	0.124666	27.2802	0.538781	5.69915	2233.53	0.00295236	0.0193455	8.76056	17.5211	6.76194	27.1415	0.0226469	0.978039	0.0117583	7.66035	2.56564	0.367896	2.85824	0.901768	0.377645	0.577477	81.9573	4.40434	0.584552	9.02303	1832.66	0.66712	-0.116504
TCGA-CJ-5671	16032.3	45.047	15932.4	36.9928	0.724759	23.9756	0.739015	0.265173	35.8178	0.648117	4224.86	27.3382	42.3153	40.7046	1.5605	85.6035	5.98377	443.545	1378.47	0.0640054	5.98088	0.0761974	70.5643	0.884708	13.514	5876.19	0.0010822	0.0129308	9.06426	18.1285	4.44071	-0.676508	0.117789	0.992895	0.0642416	1.86378	1.76274	0.493997	0.797266	0.94288	0.573967	0.345812	82.668	3.00372	0.393455	1.43628	57.7563	0.423333	-0.0658433
TCGA-CJ-5672	32340.1	54.3589	32193.9	43.9825	0.681596	30.3136	0.838579	0.223031	44.4863	0.689219	7180.25	36.8828	53.7364	53.1572	2.92333	64.4149	6.23761	912.017	1569.78	0.0953843	6.58119	0.0948832	45.0268	0.827594	9.01436	2799.33	0.00232097	0.0194157	7.84295	15.6859	5.45725	0.0518179	0.0593012	0.982397	0.0308895	3.65934	2.16135	0.442521	1.47273	0.91147	0.472183	0.369452	62.5846	3.53218	0.37861	2.90235	178.774	0.450905	-0.0601979
TCGA-CJ-5675	347488	104.631	347172	87.525	0.713919	73.3804	0.8807	0.09638	96.9531	0.838394	33460.5	77.0832	100.205	94.8644	7.51014	106.395	6.87013	9650.85	10493.9	0.0852427	10.066	0.0934445	47.5715	0.672361	9.38615	4503.48	0.00117705	0.0129797	9.79709	19.5942	6.26204	33.1083	0.0407261	0.98807	0.0171701	4.49983	2.27803	0.427242	1.85522	0.926693	0.452579	0.693145	101.103	4.24705	0.706999	7.36289	1296.97	0.772779	-0.155944
TCGA-CJ-5677	62094.7	91.4921	61444.8	82.3045	0.330843	37.5493	0.561929	0.370425	56.0475	0.456224	22760.7	46.2493	76.875	90.8822	2.93278	68.177	6.13059	2775.82	4155.7	0.142351	9.41945	0.110503	32.3592	0.525808	8.01413	2329.59	0.0031592	0.0183695	8.3016	16.6032	5.28229	-10.0193	0.078813	0.989442	0.03625	2.46039	1.94072	0.477986	1.02914	0.930288	0.527957	0.579863	70.637	3.61872	0.604492	2.92624	256.334	0.67403	-0.116982
TCGA-CJ-5678	269705	115.617	269309	99.1825	0.679502	60.2925	0.69467	0.110207	114.152	0.607894	29679.8	68.8991	111.006	86.1086	0.771218	49.6306	5.95158	3620.28	21328.5	0.0344337	1.78859	0.0554552	144.763	3.10719	23.9285	7009.3	0.000838436	0.0216239	6.94485	13.8897	3.51041	-0.124175	0.247185	0.992812	0.12242	0.890749	1.37946	0.490028	0.43818	0.945959	0.689633	0.399064	48.5299	2.56658	0.432056	0.743635	14.3663	0.470584	-0.0832708
TCGA-CJ-5679	610314	149.153	609848	130.414	0.61228	73.6653	0.743836	0.093138	139.051	0.564859	56800	97.0064	123.408	148.354	1.14205	32.7642	6.13323	14400.3	62495.9	0.0374327	1.29639	0.0616099	116.813	3.97579	19.8746	3812.24	0.00171991	0.0363276	5.59494	11.1899	4.0781	-1.9641	0.169729	0.987267	0.0829115	1.32908	1.58601	0.498428	0.606533	0.927437	0.629743	0.414165	31.7742	2.86318	0.428512	1.13513	32.1374	0.486685	-0.0826175
TCGA-CJ-5680	89760.6	99.3202	89566.3	82.1887	0.558722	25.6523	0.864498	0.193452	99.3202	0.312114	17326.8	71.052	83.1514	93.75	2.31509	81.6158	6.04531	3601	7501.59	0.086191	6.96945	0.0918225	49.077	0.642112	9.31182	4057.11	0.00154208	0.014203	8.95276	17.9055	5.09567	-7.16836	0.091713	0.986051	0.0416409	2.86128	2.03153	0.467817	1.17511	0.920135	0.502416	0.359682	80.9639	3.31916	0.397345	2.24191	130.733	0.435034	-0.0498115
TCGA-CJ-5681	102250	90.0106	101218	75.1714	0.0743802	61.014	0.838058	1.39511	80.2389	0.811665	141210	62.9981	79.8951	88.094	2.16528	53.268	5.30509	24184.4	30956.6	0.132819	7.6489	0.156452	20.5162	0.457667	3.06613	1044.58	0.00297907	0.0221667	7.14202	14.284	4.52689	15.6386	0.11971	0.996871	0.0618859	1.14417	1.51336	0.493939	0.560285	0.963126	0.659997	0.736802	52.6097	3.43149	0.762823	2.17325	239.719	0.817525	-0.226835
TCGA-CJ-5683	66866.1	66.364	66679.1	52.3293	0.774643	40.1085	0.874676	0.153952	59.3964	0.766462	10265.4	45.7712	61.2661	62.2199	1.86134	23.2206	6.04246	1382.65	3881.19	0.061511	1.78876	0.0763556	72.0718	4.43857	12.841	1445.24	0.00567258	0.0629098	4.52326	9.04652	4.63134	7.48866	0.114289	0.981423	0.0566109	1.97135	1.80763	0.497306	0.832218	0.910259	0.559199	0.429835	21.2172	3.13476	0.465778	1.74098	84.301	0.510113	-0.0745497
TCGA-CJ-5686	75245.4	68.1197	75092.5	54.0324	0.74889	42.5812	0.858301	0.153062	60.112	0.788068	11493.8	46.3761	54.6089	66.1722	3.18972	57.6812	6.69723	2181.79	4758.59	0.0449759	3.03119	0.0716752	86.1767	2.14051	17.5112	4291.69	0.0010586	0.0221286	7.25986	14.5197	5.15108	11.6582	0.066683	0.98816	0.0380958	2.42893	1.88538	0.458541	1.05738	0.930126	0.559666	0.598116	54.5459	3.62732	0.600797	3.05069	262.287	0.676114	-0.155947
TCGA-CJ-6027	13684.1	38.345	13582.2	29.6415	0.7615	24.9201	0.910575	0.266169	35.0171	0.840715	3615.16	26.9908	35.912	33.7388	1.89402	94.9193	6.0005	365.925	968.416	0.0956519	8.89574	0.0816068	56.4607	0.620586	11.9489	5362.86	0.00157491	0.0119009	9.70423	19.4085	4.7913	-0.169336	0.104211	0.989692	0.0518178	2.40397	1.93216	0.481351	1.03074	0.931563	0.535279	0.32581	94.7585	3.15092	0.405746	1.7878	89.4438	0.417103	-0.0477378
TCGA-CJ-6028	908411	166.868	907935	147.814	0.602384	93.0593	0.706402	0.0829072	134.774	0.629571	75274.4	104.416	157.318	148.13	2.85005	77.7912	6.4411	21126.8	46244	0.0717099	6.05929	0.078249	66.4979	1.00185	12.4152	4877.26	0.00120283	0.014999	8.61919	17.2384	5.27255	14.2045	0.0770574	0.995055	0.0366209	2.66437	1.99015	0.474226	1.13612	0.951165	0.52024	0.529953	75.7941	3.55646	0.552585	2.83534	242.706	0.61662	-0.0954076
TCGA-CJ-6030	14774.2	44.602	14647.1	38.1397	0.710641	18.4629	0.822055	0.278131	42.3193	0.484087	4073.82	31.3529	42.776	37.5052	4.26636	42.9945	6.19328	485.567	529.216	0.119709	5.64591	0.121361	29.3549	1.08827	5.70581	1220.56	0.0080536	0.0439402	6.21094	12.4219	5.9227	-2.4682	0.0416589	0.968983	0.0209945	4.94633	2.33518	0.413771	1.94323	0.884889	0.429217	0.417041	40.3592	3.8098	0.442779	4.25651	362.614	0.528549	-0.0744824
TCGA-CJ-6033	561025	139.289	560689	118.216	0.652992	77.0155	0.750136	0.0898123	129.094	0.651479	50356.7	88.6783	116.719	126.331	7.36264	41.5498	6.79576	11463.8	44140.3	0.0457446	2.59679	0.0505103	145.928	8.34016	37.6056	3658.07	0.001951	0.0466723	5.69902	11.398	4.96808	166.373	0.245163	0.990945	0.0833657	2.45009	1.87686	0.428766	1.35812	0.944936	0.619038	0.823971	38.3006	3.69499	0.834799	7.04009	2347.45	0.848649	-0.255557
TCGA-CW-5581	122440	136.191	120661	127.983	0.203358	51.4732	0.424731	0.481247	62.3093	0.402189	58067.7	54.3583	132.959	132.695	2.83143	70.2636	5.39553	7004.24	6765.96	0.182081	12.9613	0.174578	15.4687	0.266099	2.51848	1082.4	0.00339082	0.0175743	8.21265	16.4253	4.96841	-13.3811	0.0908322	0.99246	0.04291	1.51364	1.66105	0.508382	0.661898	0.94136	0.601035	0.733316	69.5284	3.64246	0.756631	2.83755	261.528	0.81497	-0.204578
TCGA-CW-5590	251689	127.738	251312	117.283	0.58341	48.9923	0.606886	0.131353	110.206	0.417726	33010.5	71.1777	120.062	105.455	2.57003	98.9925	6.53069	5457.38	12767.8	0.0573541	5.88055	0.0729538	79.7647	0.908923	14.3786	7732.41	0.000751442	0.0113865	9.76047	19.5209	5.0091	-2.73661	0.0722247	0.991661	0.0394761	1.9304	1.79855	0.494753	0.837384	0.938486	0.569231	0.624344	96.8714	3.528	0.638001	2.56876	156.391	0.712205	-0.142814
TCGA-CW-6087	190497	121.901	190238	103.28	0.703886	49.1115	0.51882	0.119458	65.7826	0.475517	22725.5	53.5838	121.167	100.395	1.08471	38.179	6.22442	3073.71	14917.2	0.0362306	1.51824	0.055839	143.66	4.30212	23.5542	5199.98	0.00119907	0.0297479	6.04763	12.0953	3.8518	0.619535	0.186156	0.992431	0.094394	0.938206	1.40881	0.496224	0.454449	0.944076	0.679849	0.54027	37.1311	2.86827	0.570988	1.02592	29.5155	0.627045	-0.131972
TCGA-CW-6093	7232.85	34.6567	7109.25	27.6034	0.381641	22.2608	0.929502	0.659003	29.6732	0.80645	4685.02	25.6574	33.125	33.3447	2.16802	39.411	5.90066	652.903	1115.82	0.131743	5.47683	0.111569	33.2088	1.05182	7.9381	1259.95	0.00527063	0.0339514	6.02489	12.0498	4.94419	0.752969	0.0826737	0.982657	0.0433834	2.21365	1.8712	0.491679	0.903059	0.911773	0.535791	0.470632	37.2925	3.35151	0.477831	2.09799	110.193	0.566605	-0.0834256
TCGA-CZ-4858	199421	93.5015	199191	75.5408	0.712832	54.5126	0.903748	0.116165	80.2195	0.721631	23138.9	68.2699	88.3533	82.4558	1.15358	34.1711	6.24181	4326.72	19095	0.0337257	1.24269	0.0575752	143.145	4.8766	22.3307	4698.28	0.00135051	0.0340341	5.69867	11.3973	3.92226	0.835838	0.15925	0.988478	0.0846137	0.969269	1.42141	0.496244	0.467384	0.93233	0.676499	0.57579	33.1345	2.9281	0.591683	1.14352	29.9108	0.665503	-0.151112
TCGA-CZ-4859	81080	69.7248	80910	58.6561	0.657477	40.8471	0.852487	0.17006	60.0657	0.696382	13759.6	50.0036	67.1188	66.7015	1.23319	25.2524	5.86632	3164.64	12843.2	0.0452272	1.39725	0.0678976	93.7699	4.38557	16.37	2219.36	0.00281711	0.0490214	4.84421	9.68842	4.04204	3.8362	0.165716	0.99463	0.0851727	1.59288	1.66461	0.501507	0.727569	0.951119	0.606812	0.262519	23.7739	2.73389	0.357553	1.10302	75.0791	0.311446	-0.0543973
TCGA-CZ-4861	173423	99.3432	173131	86.004	0.698424	49.7664	0.707729	0.124234	94.0843	0.578651	21508.8	60.8675	98.0462	75.7863	1.72865	79.7998	6.21134	2862.17	9731.29	0.0528963	4.14712	0.0677726	91.8902	1.21571	16.3823	7450.06	0.00102778	0.0141306	8.82285	17.6457	4.49206	-8.0229	0.135619	0.990434	0.0643272	1.67124	1.71857	0.499916	0.745661	0.935236	0.593687	0.502783	78.691	3.1264	0.543365	1.68387	86.4771	0.584363	-0.100596
TCGA-CZ-4862	32758.6	52.1674	32593.8	44.5227	0.721214	29.5355	0.815719	0.209914	46.106	0.663381	6841.9	36.318	50.9193	48.621	1.32712	95.5452	5.78971	517.161	1926.88	0.0645231	5.96957	0.0717084	76.8519	0.809546	14.9029	7481.54	0.00104458	0.0114091	9.75876	19.5175	4.18533	-3.62287	0.162486	0.989685	0.0785339	1.81354	1.7621	0.498891	0.808721	0.932631	0.58064	0.223221	95.5112	2.76337	0.313699	1.18365	47.7579	0.294176	-0.035779
TCGA-CZ-4863	169987	109.932	169764	92.5842	0.607996	50.5111	0.659171	0.143649	91.4344	0.545569	24386.4	61.0288	93.1928	105.719	0.940189	45.7077	6.05394	5890.62	33404.8	0.0271102	1.22583	0.0552042	146.775	3.30343	24.4706	6882.39	0.000870916	0.0244179	6.70305	13.4061	3.6833	-2.85459	0.249088	0.989919	0.117091	1.04702	1.44608	0.474498	0.51189	0.937895	0.678188	0.430096	45.3286	2.68084	0.452651	0.921182	27.6721	0.492607	-0.109303
TCGA-CZ-4865	259737	98.6489	259498	82.6728	0.744131	60.0885	0.874373	0.101888	85.9586	0.726823	26439.8	72.2869	93.4201	94.4848	0.245876	34.1092	4.99272	5978.45	77373.8	0.0162618	0.580208	0.0463716	325.608	9.27854	43.8498	11519.9	0.000575296	0.0303965	5.81976	11.6395	1.91626	-0.199019	0.580842	0.99539	0.385706	0.379897	0.988762	0.336669	0.249014	0.964588	0.824231	0.16028	33.9075	1.49615	0.258375	0.227889	1.63662	0.186742	-0.0455118
TCGA-CZ-4866	25066.1	44.8645	24975.7	35.9015	0.784427	29.3099	0.931475	0.210908	37.9448	0.816398	5267.57	33.4413	44.6965	40.6568	1.20753	19.4222	6.27909	713.483	3131.37	0.0261675	0.569664	0.0594817	133.805	9.38224	21.7982	2525.32	0.0027691	0.0739687	4.18169	8.36337	3.99509	-1.60328	0.1644	0.982605	0.0888516	1.18616	1.48541	0.460747	0.554556	0.920454	0.664051	0.508843	18.0993	2.93471	0.514666	1.2038	38.032	0.583783	-0.15226
TCGA-CZ-5451	225573	92.3539	225294	78.1093	0.7428	61.5255	0.85504	0.106995	90.6258	0.787685	24105.3	66.7865	87.7766	81.0687	1.77693	42.6061	5.99531	4832.48	12435.2	0.0639419	2.94047	0.0831123	65.1591	1.76527	10.9996	2725.39	0.00257762	0.0292656	6.35415	12.7083	4.8079	-3.30615	0.0933615	0.981836	0.0493583	2.32546	1.90652	0.486237	0.956273	0.910081	0.530512	0.352534	41.0072	3.17045	0.370866	1.79431	73.5867	0.422664	-0.0479378
TCGA-CZ-5452	612824	141.696	612429	117.89	0.638925	81.0627	0.848269	0.0891283	138.944	0.687613	54584.8	100.003	139.079	124.656	1.73378	63.0369	6.36756	15220.1	50965.7	0.0388336	2.65221	0.0641515	113.331	2.04301	18.1791	6907.1	0.00077981	0.0179675	7.80216	15.6043	4.474	-0.18856	0.110006	0.996598	0.0607349	1.53331	1.64363	0.498537	0.748022	0.961541	0.62302	0.559022	61.8443	3.20987	0.611995	1.73707	99.474	0.680262	-0.144463
TCGA-CZ-5462	42902.7	59.033	42797	50.0508	0.720499	34.0941	0.730951	0.191887	51.1427	0.681191	8212.2	36.5846	58.5169	47.3312	1.41235	69.2455	6.25367	1740.54	6888.98	0.0368631	2.51504	0.0624119	110.668	1.71075	19.4613	7579.93	0.00072928	0.0161278	8.21831	16.4366	4.15459	-2.82626	0.136944	0.990813	0.079391	1.37656	1.57753	0.489354	0.645844	0.939019	0.637364	0.455651	68.1386	2.96359	0.493278	1.28615	53.702	0.550241	-0.120344
TCGA-CZ-5468	65170.5	81.5013	64235.7	69.5625	0.0855714	48.2285	0.839146	1.41112	66.9379	0.693312	90644.1	58.3731	79.0557	80.1564	0.955963	47.0687	4.72299	11748.3	21452.7	0.1197	5.70673	0.159317	21.5569	0.489914	2.95881	1008.8	0.00302785	0.023286	6.7856	13.5712	3.7731	-0.359638	0.197098	0.992586	0.100845	0.918143	1.39494	0.499319	0.442854	0.944464	0.681278	0.514625	46.5312	2.80176	0.516806	0.945906	26.6248	0.596729	-0.11895
TCGA-CZ-5984	36370.9	50.8509	36236.5	43.0355	0.764015	31.0452	0.888183	0.191279	45.05	0.721384	6931.28	38.2234	49.4527	50.2117	0.971471	30.5013	5.93704	657.799	3104.1	0.038549	1.30125	0.060851	124.433	4.76134	20.2419	3632.32	0.00171112	0.0382392	5.338	10.676	3.79243	-1.32415	0.186982	0.989976	0.095342	1.03627	1.45568	0.496637	0.492939	0.936052	0.666323	0.464763	28.947	2.75545	0.486604	0.968382	20.3212	0.553012	-0.106011
TCGA-CZ-5985	106279	81.251	106032	67.9489	0.71469	42.9058	0.778652	0.142962	62.6183	0.631443	15158.6	52.9085	80.8836	74.3593	1.60193	72.9727	5.75057	1840.33	5283.79	0.0855335	6.50554	0.0805997	60.3337	0.868781	11.5591	4360.91	0.00162888	0.0152594	8.44233	16.8847	4.64273	-0.318217	0.101299	0.989231	0.057244	2.51	1.96372	0.480872	1.0511	0.92917	0.520942	0.169865	71.5333	2.94686	0.296118	1.51539	49.5	0.224446	-0.0148288
TCGA-CZ-5988	110733	80.0576	110512	68.7145	0.725023	46.0321	0.719283	0.138994	73.0956	0.669904	15360.5	49.4252	74.9505	66.4225	1.81594	51.7483	6.11456	3007.75	8123.43	0.0617549	3.38499	0.0783963	70.0931	1.53681	12.3472	3575.81	0.00180734	0.023184	7.04773	14.0955	4.73959	-4.2903	0.100528	0.98364	0.0515865	2.08775	1.84167	0.493213	0.879935	0.915187	0.551278	0.411761	50.4052	3.18664	0.439387	1.77831	78.9653	0.492051	-0.0676285
TCGA-DV-5565	13687.1	36.9507	13590.1	30.6206	0.780097	22.8063	0.914605	0.259773	33.9552	0.744803	3530.35	28.0058	35.1507	35.3553	2.14555	60.6399	6.44002	296.165	903.749	0.0454211	2.53071	0.0660345	95.6685	1.63376	18.9293	6186.83	0.00124936	0.0204132	7.67892	15.3578	4.58427	-1.28222	0.125943	0.98824	0.0615494	1.77914	1.72018	0.466262	0.841595	0.932561	0.613748	0.547611	60.0804	3.3171	0.65621	2.00371	135.629	0.700174	-0.172288
TCGA-DV-5566	8238.92	29.7903	8167.75	24.5401	0.804041	20.2445	0.9319	0.298656	27.8601	0.824958	2439.35	22.8689	29.5822	28.5618	3.09865	48.9502	6.44715	257.941	548.465	0.0640116	3.36713	0.07739	70.2577	2.10034	14.486	2904.81	0.00237428	0.0271092	6.66624	13.3325	5.0177	16.4659	0.0952404	0.985234	0.0430383	2.24	1.84644	0.466346	0.950368	0.921613	0.561382	0.62617	46.3271	3.57237	0.635257	3.00534	246.806	0.714226	-0.165558
TCGA-DV-5567	11834.3	36.4835	11741.8	28.038	0.819536	22.7593	0.921811	0.25962	29.844	0.811732	3048.4	25.8457	34.4693	33.2836	1.07388	22.7431	5.87007	214.56	829.805	0.0472802	1.22701	0.0700261	89.6044	4.58306	15.8598	1983.91	0.00347987	0.0555806	4.64942	9.29884	4.01255	-0.177363	0.161301	0.984394	0.084378	1.32949	1.5891	0.503179	0.601542	0.919794	0.625774	0.360357	21.995	2.79065	0.36844	1.04264	24.1423	0.440479	-0.0664277
TCGA-DV-5568	12051.4	35.364	11967.5	26.9665	0.800367	24.1236	0.965255	0.264156	31.113	0.894576	3161.28	26.0295	34.8073	32.71	1.35745	16.6088	6.12038	280.379	952.744	0.0321898	0.656251	0.0709999	96.4829	9.65496	15.5467	1451.7	0.00331207	0.102757	3.79052	7.58103	4.25868	-0.430878	0.126775	0.978442	0.0725005	1.48985	1.59217	0.4779	0.647777	0.90941	0.623801	0.473777	15.0341	3.0426	0.507978	1.40627	52.4769	0.560262	-0.137061
TCGA-DV-5573	7122.8	31.178	7044.35	24.5643	0.768294	19.694	0.875313	0.328355	28.4057	0.801733	2313.05	21.5014	29.8274	27.4146	0.947873	25.1615	5.6298	176.315	668.793	0.0667021	1.73565	0.0755421	71.6778	3.08922	14.1546	1818.71	0.00439708	0.0478528	4.94566	9.89133	3.91213	-0.607941	0.171731	0.978812	0.0883638	1.44903	1.63468	0.505156	0.637833	0.906723	0.608661	0.223172	24.6692	2.62745	0.246992	0.933919	15.4866	0.319666	-0.0385116
TCGA-DV-5574	7021.19	29.7421	6955.57	23.4386	0.782734	18.9142	0.950771	0.323662	26.6952	0.806969	2251.26	22.2848	28.6456	29.1389	0.938691	19.5764	5.96304	197.6	902.747	0.0340136	0.621337	0.0657572	106.883	6.20221	19.3841	2143.19	0.00354886	0.0671646	4.30907	8.61815	3.85778	-0.90996	0.17528	0.977168	0.102453	1.2242	1.51402	0.476933	0.586944	0.909702	0.659645	0.403853	18.9682	2.76517	0.417593	1.01196	26.7581	0.499612	-0.110575
TCGA-DV-5575	174274	108.353	174061	91.0984	0.668942	52.7546	0.619272	0.129478	71.784	0.579095	22537.1	56.4147	95.9313	106.408	4.74515	63.3011	6.1478	3303.31	26467.6	0.042582	3.905	0.0430315	198.706	4.108	45.7389	10103	0.000715939	0.019772	7.56417	15.1283	3.87776	148.119	0.376379	0.992457	0.179647	2.63967	1.74292	0.39209	1.78185	0.957349	0.686172	0.695256	60.3122	2.89035	0.734114	4.41352	2121.23	0.699386	-0.191463
TCGA-DV-5576	8444.42	33.0849	8352.62	27.9043	0.771656	19.6326	0.780091	0.308877	31.4884	0.703567	2579.93	21.7679	32.7839	29.9292	4.57393	43.953	6.34553	335.668	409.354	0.133425	6.0553	0.109481	34.0196	1.28118	8.363	1289.42	0.00833647	0.0396595	6.313	12.626	5.97307	25.0338	0.0497203	0.970947	0.0216664	5.41752	2.38317	0.399754	2.12843	0.889024	0.423655	0.434332	41.8933	3.85486	0.449768	4.7471	509.058	0.546483	-0.0809213
TCGA-DV-A4W0	115945	87.7203	115724	66.8915	0.627751	51.2332	0.786393	0.158084	67.7214	0.765914	18294.1	52.6031	71.7868	86.0767	2.14857	53.7574	6.26283	3045.94	7297.39	0.065526	3.79705	0.0801711	65.9613	1.47677	11.9271	3355.1	0.00183019	0.0226735	7.12577	14.2515	4.94393	0.0531709	0.0840742	0.987617	0.0439214	2.17845	1.86633	0.490096	0.912331	0.925096	0.544447	0.481374	51.7934	3.36172	0.487544	2.10484	113.592	0.564683	-0.0853192
TCGA-G6-A5PC	35905.2	75.3085	35237.4	68.8789	0.190816	36.0526	0.728455	0.773039	74.7512	0.52342	27239.9	50.1752	63.905	73.4771	1.53881	59.8491	5.09772	3544.25	5478.64	0.116888	7.00502	0.156327	22.1464	0.406633	3.09062	1334.95	0.00245419	0.0191195	7.63665	15.2733	4.14243	-7.19773	0.181459	0.993874	0.0827006	0.90005	1.38789	0.493665	0.442427	0.949628	0.687376	0.705096	59.3951	3.18874	0.740681	1.52667	105.101	0.785436	-0.215174
TCGA-G6-A8L6	337722	113.597	337434	92.6979	0.690265	70.0093	0.824586	0.100633	97.1446	0.755242	33956.9	76.4374	96.3261	110.828	6.60854	77.2855	6.97904	7578.9	15325.5	0.0433789	3.58561	0.0634451	101.695	2.41588	20.4423	7185.04	0.000884094	0.0203793	8.25273	16.5055	5.41082	-24.7393	0.0839649	0.988842	0.0335978	2.29559	1.86816	0.463727	1.0873	0.933687	0.580148	0.82833	73.6402	4.00542	0.840993	6.67338	968.455	0.877462	-0.26253
TCGA-G6-A8L7	225248	91.9646	224997	74.2418	0.756611	61.3821	0.948494	0.105088	83.6057	0.826785	23644.4	70.418	86.7119	91.0051	0.97157	12.6137	6.22476	4018.94	21480.4	0.0212673	0.32862	0.0536366	185.537	21.7537	25.7888	2074.12	0.00370404	0.114984	3.33845	6.6769	3.56739	1.99538	0.216872	0.98553	0.113734	0.744265	1.28242	0.462147	0.384229	0.928721	0.722013	0.585901	11.6845	2.76505	0.594377	0.909716	25.989	0.666807	-0.17614
[truncated: 58 more columns]

## Sheet: data2 (Xuelei Ma 2nd time)
id	shape_VoxelVolume	shape_Maximum3DDiameter	shape_MeshVolume	shape_MajorAxisLength	shape_Sphericity	shape_LeastAxisLength	shape_Elongation	shape_SurfaceVolumeRatio	shape_Maximum2DDiameterSlice	shape_Flatness	shape_SurfaceArea	shape_MinorAxisLength	shape_Maximum2DDiameterColumn	shape_Maximum2DDiameterRow	gldm_GrayLevelVariance	gldm_HighGrayLevelEmphasis	gldm_DependenceEntropy	gldm_DependenceNonUniformity	gldm_GrayLevelNonUniformity	gldm_SmallDependenceEmphasis	gldm_SmallDependenceHighGrayLevelEmphasis	gldm_DependenceNonUniformityNormalized	gldm_LargeDependenceEmphasis	gldm_LargeDependenceLowGrayLevelEmphasis	gldm_DependenceVariance	gldm_LargeDependenceHighGrayLevelEmphasis	gldm_SmallDependenceLowGrayLevelEmphasis	gldm_LowGrayLevelEmphasis	glcm_JointAverage	glcm_SumAverage	glcm_JointEntropy	glcm_ClusterShade	glcm_MaximumProbability	glcm_Idmn	glcm_JointEnergy	glcm_Contrast	glcm_DifferenceEntropy	glcm_InverseVariance	glcm_DifferenceVariance	glcm_Idn	glcm_Idm	glcm_Correlation	glcm_Autocorrelation	glcm_SumEntropy	glcm_MCC	glcm_SumSquares	glcm_ClusterProminence	glcm_Imc2	glcm_Imc1
TCGA-B0-4698	451688	134.74	451279	117.646	0.611056	71.4453	0.721172	0.103178	124.048	0.607289	46562.1	84.8432	115.009	123.213	0.795353	33.8384	6.16367	5347.91	46138.6	0.0259119	0.963762	0.0410229	282.603	9.62951	47.9966	8705.83	0.000899172	0.0322966	5.697	11.394	2.95363	3.55084	0.318277	0.997459	0.193501	0.504838	1.12222	0.351191	0.32583	0.972654	0.800914	0.618824	32.8855	2.4117	0.644613	0.681294	26.4936	0.700391	-0.224281
TCGA-B0-4713	404637	127.694	404344	97.711	0.613536	70.2197	0.934854	0.106593	106.225	0.718647	43100.1	91.3456	102.918	124.314	6.51051	231.873	6.41225	20432.7	18096.5	0.161748	39.0315	0.124823	25.1368	0.121436	5.32079	5676.08	0.000866246	0.00491916	14.9641	29.9282	6.63242	-14.1945	0.0280814	0.997984	0.0136328	8.06764	2.68095	0.35346	3.14417	0.966831	0.350933	0.377123	226.368	4.10224	0.529438	6.47663	1091.98	0.471725	-0.0415619
TCGA-B0-4821	618527	156.152	618124	139.471	0.624041	77.7655	0.594327	0.0909731	99.8586	0.557575	56232.6	82.8914	147.074	153.199	2.22223	73.7709	6.73606	14072.8	46499.6	0.0354988	2.67654	0.0562413	133.139	2.1121	23.2912	9435.49	0.000697134	0.0157088	8.42066	16.8413	4.56008	-2.4211	0.0980251	0.992565	0.0553436	1.29237	1.56678	0.48624	0.610796	0.944552	0.64378	0.700629	72.4277	3.39378	0.730115	2.16597	120.733	0.790331	-0.214278
TCGA-B0-4833	35150.8	53.1706	34970.8	45.0732	0.715271	31.7646	0.803532	0.20675	48.967	0.704733	7230.2	36.2178	50.4511	52.3743	4.27028	75.8297	6.59055	810.885	1429.04	0.0651586	4.33619	0.0855364	59.3386	0.967304	12.6989	4914.95	0.00173687	0.0192658	8.45579	16.9116	5.48605	-27.2385	0.0838658	0.9771	0.0337556	4.23376	2.1366	0.414206	1.72112	0.906032	0.496539	0.497089	73.5731	3.76155	0.511	4.18903	455.056	0.591452	-0.143624
TCGA-B0-4839	60625.2	227.225	60234.3	251.651	0.661014	35.7173	0.173693	0.186635	226.188	0.141932	11241.8	43.7101	222.298	58.869	4.09751	105.529	6.40763	750.843	1748.88	0.0871353	8.03009	0.0761968	62.6878	0.635533	13.9234	7132.34	0.00170948	0.0125622	10.3546	20.7092	4.99271	-45.7926	0.116353	0.989834	0.0497576	2.38279	1.91857	0.483956	1.07251	0.933478	0.548958	0.614005	109.281	3.42048	0.751214	3.23278	523.473	0.687304	-0.136117
TCGA-B0-4843	108426	83.1164	108189	69.9246	0.672561	43.3926	0.740723	0.150901	83.1164	0.620563	16325.9	51.7948	62.9815	80.6123	2.04128	86.9591	6.33919	1759	5062.1	0.060566	5.11953	0.0709961	79.7529	0.982868	15.1133	6887.85	0.00109374	0.0130136	9.22481	18.4496	4.72334	-1.58747	0.0993538	0.993594	0.05302	1.89638	1.78621	0.495881	0.840727	0.946001	0.575833	0.478005	85.9871	3.25504	0.528952	1.83823	99.8271	0.566387	-0.0942457
TCGA-B0-4845	44532.5	56.9854	44309.4	45.7059	0.739555	33.3392	0.921063	0.184791	54.1912	0.72943	8187.99	42.098	51.3996	52.0663	1.71257	78.4709	5.96882	910.34	3377.45	0.059288	4.27761	0.0684517	84.464	1.06751	16.3292	6986.78	0.00139929	0.0148403	8.86113	17.6913	4.32128	-10.05	0.164118	0.988328	0.077447	1.75602	1.74642	0.497075	0.803406	0.929794	0.592886	0.408863	78.8732	2.96222	0.454526	1.47979	102.664	0.471492	-0.071817
TCGA-B0-5077	30689.2	48.6983	30527.7	39.3374	0.748933	30.7817	0.922968	0.206606	45.1442	0.782505	6307.21	36.3071	48.4529	44.0939	1.28602	70.9966	6.00958	369.293	1873.85	0.0534817	3.34985	0.0573792	113.369	1.58625	22.9771	8364.34	0.00138078	0.0158404	8.47443	16.8293	3.8562	-5.02563	0.201987	0.989011	0.10421	1.39596	1.61304	0.485456	0.693809	0.934718	0.642203	0.348076	71.186	2.71375	0.43939	0.972256	47.9583	0.437469	-0.0761413
TCGA-B0-5081	40041.2	54.7484	39882.3	45.9573	0.733984	32.636	0.84229	0.192843	51.8963	0.710137	7691.02	38.7093	53.0814	45.3021	2.9549	35.9284	6.69301	987.451	2123.56	0.0477344	1.74138	0.0733892	83.6668	3.78051	15.4801	2937.31	0.00255954	0.0445942	5.57596	11.2991	5.07252	-2.2622	0.0674891	0.98014	0.0381305	2.13136	1.79196	0.464107	0.888197	0.910869	0.570708	0.651366	33.8577	3.65311	0.657457	2.88127	226.536	0.738166	-0.186418
TCGA-B0-5085	54999.7	84.3783	54309.5	73.6312	0.0836752	42.1814	0.784421	1.52614	81.8348	0.572875	82884.1	57.7578	81.1251	68.0257	8.60673	130.76	6.53849	12065.6	8862.15	0.147019	19.497	0.13557	24.9836	0.269956	5.71999	3185.94	0.00162007	0.0106257	11.5281	22.984	5.81659	-6.92252	0.0552913	0.995775	0.023809	2.08491	1.84931	0.479546	0.994917	0.956907	0.580507	0.869035	139.097	4.35709	0.877885	8.06762	1816.3	0.929707	-0.300135
TCGA-B0-5088	39030.2	61.3971	38731.3	48.7567	0.530421	35.5713	0.815852	0.26947	48.1679	0.729568	10436.9	39.7783	51.6424	59.3716	1.56234	36.2001	5.98013	817.236	2283.64	0.103075	4.03628	0.0815931	54.0136	1.74835	12.9339	1891.78	0.00458781	0.0348929	5.81114	11.6223	4.56855	-2.36174	0.121501	0.981712	0.0578191	1.93533	1.80477	0.497308	0.817863	0.910675	0.560143	0.365364	34.3309	3.06108	0.383493	1.52639	52.6715	0.44484	-0.0533838
TCGA-B0-5097	42810.4	57.5965	42591.1	46.3784	0.750021	35.287	0.804345	0.184631	49.8812	0.76085	7863.64	37.3042	56.18	47.9085	2.66727	71.1706	6.41434	702.274	1545.58	0.0676704	5.03727	0.0782217	68.3883	1.15187	12.6933	4736.51	0.00153327	0.0173423	8.20911	16.4182	5.03018	-7.82357	0.0819082	0.988557	0.039414	2.00777	1.82102	0.494379	0.854831	0.928186	0.558612	0.61775	69.0161	3.51804	0.643729	2.62879	170.908	0.709781	-0.139072
TCGA-B0-5099	140562	97.0312	140238	88.2096	0.628262	43.3384	0.699103	0.148157	96.5434	0.491312	20777.2	61.6676	84.6921	88.5938	4.84802	149.379	6.97405	2948.43	4798.63	0.0523187	7.42347	0.0777766	73.0077	0.554038	14.6356	11199.9	0.000495409	0.00788937	12.0258	24.0516	5.65316	-16.5977	0.0576009	0.990669	0.0274119	3.14396	1.99271	0.436678	1.34622	0.938127	0.53576	0.677268	147.906	4.00562	0.683165	4.85842	655.534	0.759158	-0.197708
TCGA-B0-5110	9088.79	33.1583	8958.68	25.8311	0.813021	21.1882	0.890184	0.286397	27.2427	0.820261	2565.74	22.9944	30.2628	32.8378	0.996214	31.7863	5.41089	89.1634	498.251	0.077618	2.73765	0.0622649	90.2947	2.81956	21.1912	3007.68	0.00475994	0.0383793	5.593	11.186	3.32352	-0.2875	0.266987	0.990832	0.150675	1.14899	1.51538	0.495502	0.563087	0.939182	0.658867	0.166316	31.4252	2.28307	0.333561	0.717347	26.9701	0.330287	-0.0517149
TCGA-B0-5115	407550	116.733	407168	96.2862	0.71597	72.1728	0.860691	0.0911307	98.7378	0.749565	37105.5	82.8727	113.876	108.298	1.08711	63.6249	6.29847	7293.22	36465.2	0.0260195	1.67199	0.0546121	180.747	3.02173	25.2302	11456.9	0.000552303	0.0171183	7.88671	15.7734	3.6744	-2.3221	0.183174	0.994912	0.102409	0.745687	1.29116	0.474447	0.38621	0.955171	0.718385	0.634832	62.8541	2.85896	0.66973	1.02656	32.0944	0.725519	-0.195257
TCGA-B0-5121	44489.6	60.017	44322.2	48.5919	0.755533	35.4745	0.766355	0.180866	49.0339	0.73005	8016.38	37.2386	54.5416	58.4313	3.3415	73.1358	6.58102	842.138	1768.22	0.0645659	4.73824	0.0737617	73.7405	1.26592	14.453	5339.7	0.00138955	0.017246	8.33986	16.6797	5.19358	-13.4944	0.0795967	0.987353	0.0360461	2.24518	1.87427	0.483869	0.9994	0.926663	0.558235	0.671622	71.838	3.65759	0.708657	3.40736	271.137	0.76001	-0.168627
TCGA-B0-5696	409414	126.036	408991	104.557	0.59566	73.2375	0.794074	0.109374	109.843	0.700454	44733	83.026	114.139	119.221	3.99796	114.656	6.48812	9921.63	24858.1	0.0700439	10.0467	0.0728503	73.0857	0.730314	14.2575	8007.1	0.000762281	0.0100171	10.4833	20.9666	5.14617	137.595	0.099068	0.999179	0.0429046	3.24876	1.93027	0.485347	1.87261	0.981728	0.546815	0.555223	111.991	3.53835	0.70985	3.71588	9375.93	0.691825	-0.12833
TCGA-B0-5697	25625.6	46.6137	25530.6	37.3153	0.762328	31.0848	0.863118	0.215438	41.052	0.833033	5500.26	32.2075	44.5318	45.0204	2.06169	68.1656	6.48551	760.645	2467.6	0.033732	2.22733	0.064298	109.769	1.71978	19.5207	7690.71	0.0008466	0.0171501	8.11536	16.2307	4.42262	-3.82133	0.151882	0.991693	0.067763	1.44606	1.59269	0.470532	0.640417	0.941361	0.62837	0.585614	66.9427	3.24614	0.595927	1.80669	106.901	0.668693	-0.174225
TCGA-B0-5698	23965.5	49.3648	23851.7	39.483	0.756197	29.4318	0.771944	0.222165	41.1414	0.74543	5299.02	30.4787	40.4551	47.5885	1.31977	50.4095	6.19408	486.207	2283.15	0.0383895	1.95659	0.0576553	127.131	2.79046	23.0128	6148.33	0.00118932	0.0230757	6.95546	13.9109	3.90874	0.64697	0.213673	0.991582	0.101914	1.05163	1.46663	0.478231	0.52201	0.942555	0.676017	0.537561	49.0147	2.89304	0.570064	1.16088	55.5104	0.627606	-0.144432
TCGA-B0-5702	39279.2	57.3088	39211	49.8036	0.70738	30.5419	0.756444	0.201231	53.8156	0.613246	7890.47	37.6736	48.0234	55.9543	1.91736	74.0723	6.07683	2101.19	5334.75	0.0648179	4.88535	0.081625	64.2145	0.932297	11.6157	4709.72	0.00123672	0.0152582	8.50413	17.0083	4.84505	-1.51391	0.0911751	0.989548	0.0486311	2.43467	1.92001	0.481027	1.00284	0.930626	0.529415	0.344466	72.961	3.19653	0.389453	1.85805	82.4599	0.412976	-0.0558066
TCGA-B0-5703	51331.1	63.0166	51243.9	48.6505	0.733756	36.7611	0.853776	0.17744	52.5716	0.755617	9092.73	41.5366	56.0667	52.3446	1.4835	53.2462	6.28489	1714.98	6124.06	0.0375346	2.07763	0.0636641	114.296	2.40947	18.6689	5905.1	0.000979519	0.021334	7.16485	14.3297	4.28433	-0.193533	0.114853	0.991652	0.0671995	1.23458	1.54889	0.505778	0.56218	0.939803	0.635985	0.569151	52.1516	3.10802	0.585661	1.43363	51.0269	0.663204	-0.136973
TCGA-B0-5706	327115	110.299	326780	94.0073	0.710367	68.3504	0.792135	0.0988363	92.1593	0.727075	32297.8	74.4664	110.065	105.821	4.60673	101.326	6.06601	10018.3	10729.1	0.165132	17.8679	0.123069	25.3773	0.286008	5.38648	2500.17	0.00268648	0.0124902	9.78384	19.5677	6.24764	0.235151	0.0344619	0.984631	0.0178702	7.80381	2.66577	0.354689	2.97998	0.913907	0.350812	0.14197	96.3692	3.72949	0.482024	4.54688	329.015	0.200439	-0.00958179
TCGA-B0-5707	26885.9	77.6493	26772.5	78.027	0.706381	20.7278	0.302426	0.228849	27.3044	0.265649	6126.86	23.5974	77.1959	77.1959	1.70409	18.6261	6.47557	385.925	1645.81	0.027342	0.770083	0.0532237	156.819	14.7668	27.0992	2249.47	0.00191584	0.080477	3.99943	7.99885	4.0722	6.8103	0.17166	0.988445	0.0850541	0.97943	1.43724	0.460655	0.510227	0.935424	0.69417	0.678925	17.0541	3.15609	0.705073	1.5464	81.8249	0.780485	-0.222965
TCGA-B0-5709	78019.7	76.0525	77842	58.5025	0.71351	41.8938	0.795156	0.158737	57.4959	0.716102	12356.4	46.5186	66.2393	68.7936	2.47392	103.662	6.62926	1660.46	6198.57	0.0342025	3.34778	0.0580011	129.634	1.36948	22.8189	13864.8	0.00054103	0.0111805	10.034	20.068	4.49414	-25.1231	0.168694	0.996833	0.070158	1.28402	1.56218	0.474254	0.630961	0.963545	0.654512	0.740121	102.507	3.40134	0.765254	2.46696	274.183	0.798651	-0.224845
TCGA-B0-5711	177576	95.8173	177127	72.5968	0.688186	56.321	0.905354	0.125127	78.5768	0.775806	22163.3	65.7258	88.9632	90.2968	2.85893	92.0133	6.11077	2791.35	4898.28	0.111677	10.8645	0.0967102	41.1547	0.498007	8.3758	3706.68	0.00174001	0.0128835	9.38575	18.7715	5.42517	-5.84319	0.062167	0.984629	0.0314423	3.62773	2.18113	0.443886	1.43975	0.915136	0.459944	0.332323	89.0058	3.45982	0.378846	2.72628	166.478	0.407251	-0.0373851
TCGA-B0-5812	124043	111.154	122418	98.5425	0.117386	55.2715	0.670011	0.829698	75.4063	0.56089	101570	66.0245	111.006	104.476	5.52757	354.071	5.49413	17296.4	8996.4	0.371154	132.857	0.234575	7.97856	0.0238229	1.76353	2795.41	0.00115742	0.00303539	18.5403	37.0806	6.45696	7.8735	0.0306142	0.996434	0.0154981	7.31048	2.61991	0.367029	2.89537	0.956792	0.367171	0.35869	345.791	4.00904	0.451124	5.69638	728.509	0.47096	-0.0417934
TCGA-B8-4146	164606	137.386	163654	152.338	0.635693	43.5518	0.301334	0.139079	55.7911	0.28589	22760.9	45.9046	132.825	135.778	2.14417	77.4695	6.18618	1024.9	2415.02	0.077007	6.00622	0.0843957	56.5935	0.773083	12.1249	4529.6	0.00143156	0.015145	8.78271	17.5654	4.78823	-7.40179	0.097807	0.987978	0.0495725	2.11817	1.82919	0.481817	0.903054	0.927712	0.560959	0.464482	78.0796	3.27218	0.548415	1.99836	125.105	0.555854	-0.101544
TCGA-B8-4148	11037.6	157.92	10949.1	37.3256	0.7447	24.0816	0.739614	0.292444	152.227	0.645177	3202.01	27.6065	35.223	35.586	3.01514	66.3395	6.32292	364.78	887.182	0.0600564	3.2929	0.0772184	68.8285	1.09743	14.3051	5099.34	0.00231255	0.0209678	8.00537	16.0107	5.08348	-24.9625	0.120871	0.979267	0.0479976	3.26852	2.02483	0.444609	1.47018	0.911824	0.537709	0.48634	65.587	3.51199	0.503278	3.13496	308.088	0.57133	-0.125684
TCGA-B8-4151	90913.8	87.4637	90633.8	72.3689	0.685478	36.8104	0.72581	0.157058	71.0747	0.508649	14234.8	52.5261	66.582	80.2952	4.67009	138.8	6.74638	1199.1	3298.17	0.061073	7.36882	0.062892	95.0146	0.798093	19.8895	13472.2	0.000884689	0.00896582	11.6062	23.2124	5.07059	-60.5143	0.128961	0.992152	0.0491585	2.09757	1.82731	0.475613	1.05103	0.944262	0.595769	0.766218	138.156	3.68555	0.813025	4.50084	757.826	0.823424	-0.2166
TCGA-B8-4153	66167.2	72.8515	65983.2	62.1769	0.656285	34.2591	0.823962	0.182353	70.7688	0.550994	12032.3	51.2314	63.7753	69.5744	2.19503	83.4987	6.45339	1574.16	5499.13	0.0517502	3.9846	0.0634715	97.5266	1.2626	19.1269	8045.65	0.00130418	0.0149927	9.06305	18.1261	4.5317	-3.49754	0.152171	0.992947	0.0676436	1.63893	1.68762	0.488542	0.779195	0.945865	0.615267	0.532318	83.1415	3.22005	0.56404	1.82172	181.109	0.621853	-0.132259
TCGA-B8-4154	7970.02	33.7702	7877.99	26.4854	0.794831	19.2641	0.842879	0.305777	26.5923	0.72735	2408.9	22.324	33.1612	30.3309	1.76397	94.1185	5.84498	119.556	549.014	0.0743523	5.4967	0.0623989	92.4144	0.963088	20.4481	9088.31	0.00229885	0.0130604	9.72214	19.4443	3.84064	-11.3496	0.230824	0.990543	0.109963	1.71401	1.68186	0.487144	0.923818	0.941084	0.634219	0.276091	94.9151	2.67292	0.404446	1.24983	129.179	0.415019	-0.0729704
TCGA-B8-4619	25410.7	49.6005	25259.5	40.9853	0.776667	24.7782	0.858112	0.212214	41.2128	0.604563	5360.41	35.17	44.029	49.2532	2.0544	46.3297	5.83158	519.266	1050.88	0.10547	5.1322	0.0974416	42.4941	1.03847	8.24447	1943.69	0.00430679	0.0273688	6.66772	13.3354	5.06098	-1.10027	0.0783674	0.979701	0.0402885	3.11168	2.08268	0.46147	1.24244	0.904044	0.482288	0.240268	44.95	3.21146	0.251755	2.04736	74.4884	0.317008	-0.0252968
TCGA-B8-4620	44838	56.7178	44694.8	47.4831	0.766994	34.6464	0.814588	0.177667	47.3387	0.729656	7940.78	38.6792	55.6098	52.1203	1.68812	50.0853	6.20029	1012.15	3206.68	0.0516066	2.46985	0.0716716	84.0272	1.85208	14.7966	4159.35	0.00183248	0.0239448	7.01708	14.0342	4.57005	1.83181	0.125342	0.987326	0.061218	1.91236	1.77054	0.487627	0.84098	0.926877	0.580631	0.413907	49.9236	3.1315	0.429701	1.63921	78.6023	0.4916	-0.0888907
TCGA-B8-4622	54849.6	59.1099	54673.5	48.5756	0.77999	37.2513	0.906511	0.163356	53.4681	0.766872	8931.27	44.0343	57.336	55.6121	1.70918	72.884	6.3383	801.764	2960.48	0.0449916	3.11568	0.0637028	108.304	1.58396	18.7391	8037.67	0.00106871	0.016216	8.40284	16.8057	4.33871	-7.91367	0.156698	0.990797	0.0705724	1.37073	1.59584	0.494799	0.631373	0.937925	0.630026	0.574733	71.5399	3.14229	0.613546	1.61696	91.7765	0.656274	-0.142138
TCGA-B8-5158	235135	110.94	234842	96.4796	0.700955	51.4154	0.694254	0.111824	110.94	0.532915	26261	66.9814	96.7409	84.6862	1.60458	78.5592	6.33079	4617.12	16793.7	0.0402525	3.05667	0.0641927	111.302	1.49959	18.1418	8740.63	0.000739462	0.0142134	8.83103	17.6621	4.29721	-2.58558	0.134626	0.994359	0.0701493	1.29441	1.57056	0.502753	0.594284	0.950096	0.633532	0.543049	78.7806	3.10192	0.571384	1.43996	78.3939	0.625861	-0.127938
TCGA-B8-5159	8434.61	33.6867	8354.04	27.2644	0.802123	20.073	0.816577	0.297129	26.1191	0.736236	2482.22	22.2635	31.3475	31.3475	3.30422	106.349	6.01193	205.707	490.861	0.0953003	8.77599	0.0824477	54.8822	0.505593	12.8013	6449.81	0.00185187	0.0129922	10.4012	20.8024	4.9763	-28.9392	0.120894	0.983351	0.0511868	3.54051	2.10447	0.462256	1.65435	0.91875	0.513697	0.318987	109.139	3.28239	0.421348	2.71111	398.923	0.463272	-0.0761906
TCGA-B8-5162	119726	80.9904	119488	67.99	0.713061	48.6633	0.749592	0.137694	79.8016	0.715742	16452.8	50.9648	79.7312	61.6829	2.09996	83.9471	6.59522	1897.8	6130.39	0.0407559	3.22093	0.0612232	113.826	1.50753	20.1139	9346.39	0.000774219	0.0137468	9.09311	18.1862	4.52509	-2.97063	0.100125	0.993398	0.0575928	1.3256	1.58382	0.493176	0.618347	0.946929	0.63582	0.644167	83.9134	3.33088	0.659116	1.89117	122.096	0.734738	-0.178291
TCGA-B8-5163	97169.2	73.8447	96948.4	58.6512	0.678642	43.6674	0.962761	0.155118	72.0588	0.744527	15038.5	56.4671	64.8151	68.5976	1.87721	78.0725	6.00705	1878.31	8526.88	0.0584996	5.24768	0.0613746	101.265	1.392	19.7668	7646.97	0.00101792	0.0142703	8.70239	17.4048	4.10519	39.3345	0.189479	0.997847	0.0897071	1.7471	1.66355	0.502784	0.959246	0.970459	0.624556	0.475551	76.5487	2.8645	0.611083	1.69008	1087.28	0.508474	-0.0778619
TCGA-B8-5164	100157	82.3058	99937.7	66.8446	0.764292	44.6654	0.712828	0.136348	58.8831	0.668197	13626.3	47.6487	77.3919	71.3947	0.847083	47.6223	5.74199	1496.75	8135.59	0.0418076	2.00599	0.0595294	121.999	2.66462	20.8244	5773.92	0.00134235	0.0229747	6.84487	13.6897	3.64498	-0.218266	0.230077	0.990715	0.11603	1.16206	1.52096	0.502944	0.553005	0.937899	0.651052	0.261338	47.0615	2.52121	0.294223	0.790299	17.4433	0.321594	-0.0431656
TCGA-B8-5165	16225.7	44.6573	16062.5	35.1273	0.542366	26.897	0.980329	0.35339	39.3651	0.7657	5676.32	34.4363	40.2457	43.6978	1.66703	57.6466	5.97384	535.654	1499.47	0.0619575	3.30352	0.0848091	62.323	1.10835	13.0344	3819.93	0.00169865	0.0204725	7.52722	15.0544	4.37114	-6.49107	0.156836	0.985893	0.070066	1.80123	1.72249	0.472363	0.806111	0.924875	0.599672	0.43106	57.3543	3.0637	0.450852	1.59523	71.2873	0.513886	-0.109593
TCGA-B8-5549	38978.7	67.7356	38671.9	55.3145	0.556586	27.6193	0.781765	0.256933	58.9775	0.499315	9936.1	43.2429	67.1397	58.0977	3.08814	89.2831	6.48114	814.789	1592.89	0.0901441	7.88204	0.0839989	54.4037	0.655898	11.9686	4977.59	0.00154111	0.0133757	9.45095	18.9019	5.17407	0.798874	0.081002	0.991593	0.0399392	2.51228	1.93651	0.478591	1.11462	0.939208	0.543861	0.511295	90.7296	3.53398	0.54429	2.65841	225.842	0.610746	-0.112926
TCGA-B8-5550	343516	124.755	343232	99.1418	0.59541	71.776	0.733132	0.116004	92.6036	0.723973	39816.2	72.684	123.724	113.001	2.98216	95.2312	6.69641	10015.8	23848.4	0.0393052	3.81719	0.071275	90.0539	1.05504	15.8935	8607.12	0.000570683	0.0122577	9.65745	19.3149	5.10249	-4.35383	0.0950432	0.99539	0.0428588	2.27599	1.83791	0.466843	0.998665	0.954959	0.568688	0.599781	94.9939	3.6048	0.683213	2.8651	299.133	0.681059	-0.160793
TCGA-B8-5551	47114.2	59.6034	46936.9	49.6456	0.701501	34.6618	0.799739	0.19111	51.1533	0.698185	8970.14	39.7035	55.3835	53.0993	1.32177	57.7132	5.96335	933.995	3320.35	0.0611826	3.43335	0.0715486	79.8693	1.45436	14.7367	4620.37	0.00163869	0.0195913	7.57991	15.1598	4.28491	-0.255335	0.124914	0.988972	0.0714415	1.64617	1.70876	0.504182	0.71867	0.930118	0.589752	0.336079	57.8795	2.90422	0.354285	1.24619	39.4576	0.40361	-0.052713
TCGA-B8-5553	53293.3	57.5342	53154.6	47.9976	0.747251	39.2158	0.846062	0.172122	53.8444	0.817037	9149.09	40.6089	56.8365	50.8924	2.67923	79.1866	6.58015	1612.13	3759.09	0.0469556	3.3477	0.0739478	81.9689	1.15263	14.513	6550.57	0.00122881	0.0154795	8.80196	17.6039	5.00115	-3.76913	0.0809811	0.987388	0.0422406	2.25093	1.83296	0.471934	0.991928	0.928038	0.567889	0.5469	78.8569	3.50091	0.589948	2.50742	176.555	0.639664	-0.142926
TCGA-B8-A54D	591734	154.718	591449	130.794	0.56973	78.0345	0.693175	0.101121	127.752	0.596623	59808.1	90.663	134.695	152.577	2.01794	83.1234	6.38449	13746.9	40557.8	0.05041	4.2848	0.07019	88.9578	1.16424	15.209	7293.96	0.000818066	0.0135333	9.01401	18.028	4.71056	0.195138	0.109563	0.997582	0.0534182	1.77864	1.74555	0.498396	0.781854	0.965739	0.5834	0.520825	82.2406	3.28709	0.562511	1.8775	166.623	0.602666	-0.107853
TCGA-B8-A54E	66650.2	65.7337	66495.6	57.2712	0.699551	35.8757	0.832795	0.170635	64.8785	0.626417	11346.5	47.6951	63.7199	57.7292	0.846343	40.4748	6.13214	1538.42	9158.27	0.0253952	1.0389	0.0527055	162.692	4.20573	26.7991	6666.78	0.000842793	0.0272309	6.28172	12.5634	3.45995	-0.772269	0.201584	0.991735	0.127295	0.85495	1.34151	0.454835	0.442053	0.945201	0.712149	0.444774	39.8152	2.59418	0.461456	0.782475	17.285	0.529245	-0.132036
TCGA-B8-A54G	18929.7	43.3632	18800.2	36.1807	0.678876	27.3699	0.838108	0.2679	38.6297	0.756478	5036.58	30.3233	42.2964	40.4434	1.79252	35.8564	6.23781	451.01	1310.41	0.058992	2.33388	0.071623	77.956	2.84135	15.3886	2511.29	0.00250274	0.035051	5.68663	11.3733	4.47835	3.86589	0.121742	0.987501	0.0598842	1.58084	1.67495	0.493756	0.710354	0.927758	0.607048	0.513689	33.2085	3.16811	0.524755	1.65281	68.8015	0.596443	-0.118869
TCGA-BP-4164	226798	130.645	224993	103.768	0.0938061	75.3439	0.857297	0.847611	109.494	0.72608	190707	88.96	106.045	119.138	3.64412	112.323	5.54318	31785.8	29568.8	0.189591	21.6355	0.173221	15.2323	0.154059	2.63342	1700.73	0.00209413	0.010395	10.542	21.084	3.42032	14.5794	0.222628	0.999437	0.145327	1.70737	1.46048	0.536451	0.604021	0.982079	0.559633	0.108601	111.888	2.34497	0.724355	1.59385	1083.18	0.772445	-0.287694
TCGA-BP-4166	52632.6	90.4529	51464.1	83.3728	0.256009	42.2951	0.581952	0.507841	62.9025	0.507301	26135.5	48.519	80.434	87.8061	2.32782	126.839	4.97701	2435.21	2583.28	0.270617	34.0519	0.190818	11.4191	0.0948177	2.26324	1458.58	0.00274675	0.0089216	10.4456	20.8911	3.89811	-3.5412	0.138649	0.985816	0.0858527	4.31929	2.02222	0.40156	1.87519	0.922798	0.479481	-0.0742831	109.235	2.53786	0.788946	2.01218	85.3876	0.774092	-0.340687
TCGA-BP-4167	41382.5	69.6113	40758.4	60.4803	0.157966	42.5812	0.765219	0.889571	59.9597	0.704052	36257.5	46.2806	62.7954	66.0493	2.55273	94.5298	4.94054	7277.37	6168.55	0.293499	28.0661	0.217352	9.39221	0.110431	1.72049	879.995	0.00392452	0.0124055	9.60115	19.2023	5.25331	-6.69074	0.0714278	0.987612	0.0375042	3.29942	2.11017	0.454254	1.31408	0.923639	0.477424	0.336268	93.0203	3.37211	0.615414	2.48791	222.68	0.422516	-0.0465918
TCGA-BP-4169	282680	104.473	282481	88.9748	0.66571	64.8172	0.789327	0.110714	103.147	0.72849	31274.6	70.2303	102.279	87.1007	3.56899	78.3617	6.74665	11302.7	29664.8	0.0409911	3.36675	0.0604149	111.218	1.81812	21.5899	8050.38	0.000724741	0.0155609	8.5686	17.1372	4.94932	13.3765	0.128143	0.997371	0.0467358	1.79736	1.74344	0.479622	0.846785	0.965792	0.603323	0.737635	75.972	3.61564	0.787495	3.44766	293.608	0.812218	-0.218559
TCGA-BP-4173	159294	113.789	157539	95.3227	0.103919	70.3403	0.778544	0.861645	99.2774	0.737918	135743	74.2129	111.73	101.452	1.69113	98.2316	4.9317	17398.1	28785.8	0.147514	15.0047	0.159242	19.186	0.208641	2.96665	1868.64	0.00173047	0.0111051	9.82747	19.6549	4.16146	16.2711	0.184383	0.999473	0.0857862	1.27493	1.53711	0.501825	0.631935	0.984342	0.646592	0.605135	97.5567	3.02466	0.805913	1.61505	950.354	0.66197	-0.141325
TCGA-BP-4177	11880.1	45.3957	11757.9	42.4668	0.667174	20.9116	0.497973	0.318763	24.6194	0.492423	3747.99	21.1473	44.5825	44.8974	1.78316	112.611	5.86108	385.56	1098.69	0.106562	11.8472	0.0802247	54.6009	0.499935	12.656	6121.95	0.00149748	0.00983983	10.5125	21.0249	4.51988	-1.98536	0.109551	0.99134	0.0616279	2.28173	1.89561	0.486331	0.96173	0.936447	0.538752	0.201433	110.818	2.91714	0.267129	1.44687	57.707	0.287744	-0.0314551
TCGA-BP-4330	656727	138.595	656161	117.001	0.667425	79.8734	0.870789	0.0833831	119.486	0.682675	54712.8	101.883	137.171	131.187	1.6958	78.9947	6.20944	12115	41027.7	0.054239	4.28938	0.068168	89.3674	1.18827	16.1822	7155.05	0.000932883	0.0141738	8.80497	17.6099	4.54963	-6.47178	0.138537	0.990902	0.0633464	1.84156	1.77117	0.493562	0.813782	0.936566	0.58024	0.433096	78.2382	3.10533	0.49545	1.63143	90.0788	0.511002	-0.0797478
TCGA-BP-4334	906385	196.393	905660	175.054	0.590988	80.4053	0.558736	0.0845767	114.23	0.459317	76597.7	97.809	194.506	195.006	1.65141	101.496	5.81496	11398.3	32296.5	0.0786622	8.01857	0.0804953	62.4832	0.638045	11.5974	6319.55	0.000987334	0.0106523	10.0168	20.0336	4.66541	-2.22374	0.112352	0.989288	0.0551754	2.493	1.95619	0.480706	1.02825	0.929049	0.519445	0.191886	100.638	2.96912	0.353873	1.54814	57.0017	0.246428	-0.0186463
TCGA-BP-4335	30283	61.2767	29811.1	48.829	0.173581	41.1408	0.871927	0.898511	52.8844	0.842548	26785.6	42.5754	52.9116	58.1912	1.98366	86.0126	5.28234	3835.53	6439.61	0.104497	9.55227	0.140454	26.5004	0.33365	3.69894	2267.9	0.00146652	0.0130111	9.16028	18.3206	4.11377	10.7399	0.167505	0.999126	0.0892758	0.846637	1.3426	0.461127	0.47566	0.981354	0.719779	0.774665	85.3683	3.2742	0.804579	1.88096	622.565	0.849933	-0.276238
TCGA-BP-4343	83983.1	74.0197	83762.5	61.2461	0.645218	43.3764	0.761381	0.171302	70.5173	0.70823	14348.6	46.6316	66.2259	65.0246	4.51883	120.531	6.78005	2851.88	4487.16	0.0716247	8.75892	0.0820566	61.6986	0.616043	11.6994	7159.62	0.000870297	0.00998953	10.6853	21.3706	5.61121	1.56348	0.0440857	0.992937	0.0260254	2.61595	1.9682	0.476282	1.10364	0.942404	0.523008	0.690252	117.129	3.92563	0.698702	4.25848	490.859	0.7774	-0.166035
TCGA-BP-4345	66618.5	116.204	65483.8	115.043	0.236004	35.2694	0.455642	0.508379	61.0847	0.306576	33290.6	52.4184	111.821	110.448	7.65796	146.389	5.93759	5291.48	2754.51	0.21982	32.2132	0.194169	12.4401	0.109973	2.1546	1811.03	0.00214188	0.00901059	11.7578	23.5155	5.93783	-31.268	0.0430937	0.993851	0.0211258	2.26835	1.88498	0.485913	0.965635	0.946285	0.545196	0.851783	144.76	4.34616	0.867707	7.64935	1676.07	0.913008	-0.272239
TCGA-BP-4346	67061.4	126.754	65555.5	122.077	0.236438	37.8029	0.348659	0.507259	51.3302	0.309665	33253.6	42.5631	117.013	125.209	2.72988	121.841	5.26964	3003.09	3048.65	0.212018	26.3856	0.181521	13.6691	0.124892	2.39164	1652	0.00206876	0.00932365	10.9104	21.8208	4.99988	-9.50309	0.0900668	0.997728	0.0448465	1.93183	1.78672	0.497032	0.855351	0.966707	0.571094	0.640671	120.759	3.53481	0.815794	2.6879	554.201	0.728907	-0.150452
TCGA-BP-4347	18152.2	48.4109	17876.6	45.6958	0.495012	26.5066	0.689914	0.373628	36.3453	0.580066	6679.21	31.5262	47.1089	47.1089	2.96307	95.2581	5.80906	746.43	944.319	0.20475	19.6025	0.132487	22.9922	0.26222	6.25111	2184.83	0.00295375	0.0126824	9.66121	19.3224	5.46469	-6.19457	0.0618456	0.982261	0.0310686	4.21671	2.26989	0.42318	1.65309	0.909206	0.438535	0.236762	94.0056	3.41163	0.302204	2.77371	173.987	0.352852	-0.0299268
TCGA-BP-4349	13421.2	42.8175	13321	38.2982	0.761749	21.8763	0.607495	0.26781	27.9648	0.571208	3567.5	23.266	41.3317	41.8262	3.36582	109.748	6.17536	240.794	645.893	0.0996705	9.54472	0.0752715	61.8628	0.574034	14.0805	7077.85	0.00348513	0.0137448	10.3842	20.7684	4.9263	-30.3502	0.115003	0.988219	0.0541407	2.80705	2.00882	0.475403	1.32416	0.929707	0.534525	0.438965	108.991	3.29148	0.505792	2.56259	424.497	0.531083	-0.0754393
TCGA-BP-4352	358473	115.836	358180	92.8785	0.656248	60.367	0.994749	0.103764	111.298	0.649956	37166.4	92.3909	114.652	112.27	2.30906	90.0145	6.85394	7276.32	25437.8	0.030097	2.72288	0.0530016	152.533	1.93462	26.6669	13194.2	0.000463866	0.0126455	9.32113	18.6423	4.48442	1.83734	0.11892	0.997734	0.0603672	1.21666	1.51415	0.467731	0.62527	0.969694	0.670778	0.717376	88.4538	3.41482	0.738218	2.17809	152.105	0.809097	-0.241006
TCGA-BP-4353	47102.8	76.4231	46531.2	63.8106	0.421185	32.7019	0.700895	0.319225	49.9191	0.512484	14853.9	44.7245	74.5891	71.0728	3.48265	45.179	6.31066	1254.5	1822.32	0.109175	5.20492	0.101047	39.2772	1.2395	8.61964	1734.7	0.00415477	0.0327015	6.42528	12.8506	5.35871	6.84981	0.0645869	0.985175	0.0310209	2.23709	1.88339	0.489347	0.926984	0.918243	0.537531	0.698541	43.8649	3.76065	0.731588	3.69884	315.358	0.79175	-0.173305
TCGA-BP-4354	427140	126.836	426738	102.216	0.678299	69.0446	0.847435	0.0946984	101.563	0.675478	40411.4	86.6214	116.909	112.501	1.54957	60.0837	6.39275	4883.24	26992.3	0.0283727	1.97511	0.0481686	181.106	3.54289	31.2008	9743.95	0.000539276	0.0183852	7.57708	15.1542	3.88252	11.6386	0.250029	0.996423	0.10985	0.930955	1.4122	0.458758	0.500032	0.962837	0.704137	0.672085	58.3835	3.00007	0.68654	1.4354	103.979	0.741354	-0.201759
TCGA-BP-4355	716948	150.329	716335	118.26	0.641494	85.0867	0.888292	0.0842531	129.002	0.71949	60353.4	105.049	131.853	146.763	2.03091	86.3931	6.67926	7889.51	32249.3	0.0291521	2.40821	0.0524726	160.88	2.05142	26.9575	13964.4	0.000537822	0.0132801	9.16846	18.3369	4.28861	-10.1444	0.17199	0.997997	0.0728021	1.06975	1.47361	0.468519	0.547818	0.971108	0.681225	0.728404	85.5016	3.28845	0.755377	1.97568	130.031	0.805035	-0.235334
TCGA-BP-4759	48583.1	87.2247	48020.9	73.7115	0.555586	30.5964	0.519699	0.239473	44.4401	0.415083	11499.7	38.3078	86.4695	85.9682	3.17982	114.144	6.15725	848.903	1534.26	0.136923	16.0353	0.0976649	38.6378	0.373205	9.71689	4340.41	0.00205263	0.0107198	10.4071	20.8142	5.25817	-20.6996	0.0872774	0.98994	0.0395242	3.01028	2.06288	0.464694	1.25188	0.93141	0.49713	0.458175	109.613	3.45818	0.555658	2.80307	297.884	0.556753	-0.0758172
TCGA-BP-4762	4845.65	29.4129	4744.7	24.2696	0.795526	14.0743	0.760648	0.361765	25.3005	0.579917	1716.47	18.4606	27.2957	24.639	1.55135	39.499	5.65135	86.2649	223.848	0.0685788	2.60339	0.0885676	55.0719	1.53174	10.6183	2186.44	0.00429388	0.0337098	6.08759	12.1752	4.15705	-0.965918	0.155651	0.977317	0.074794	1.99871	1.76297	0.460861	0.887734	0.907312	0.589942	0.214163	37.3781	2.78662	0.447605	1.31609	37.4753	0.553245	-0.121908
TCGA-BP-4763	6092.06	29.7337	6024.85	24.8407	0.556087	18.132	0.907744	0.477925	28.9308	0.72993	2879.43	22.5491	27.6294	27.5356	1.64028	114.735	5.74676	376.774	1276.13	0.100888	10.9268	0.0764402	60.5756	0.527987	14.7161	7086.86	0.00146977	0.00969075	10.737	21.474	4.14149	-5.1501	0.170198	0.992294	0.0836244	1.77864	1.75617	0.502831	0.773517	0.940451	0.577664	0.21076	115.578	2.71844	0.296551	1.1815	71.4053	0.29879	-0.0370561
TCGA-BP-4766	27231	64.8885	26942.8	53.3213	0.484279	27.64	0.641597	0.3331	42.5626	0.518368	8974.63	34.2108	60.7311	62.564	2.54048	139.08	6.36764	986.858	2190.67	0.0815563	10.7453	0.08323	58.0778	0.43524	13.9854	8230.74	0.000989983	0.00843018	11.6282	23.2564	4.8794	-8.45613	0.0904004	0.992181	0.0461552	2.05939	1.82129	0.478667	0.906069	0.941374	0.571511	0.529722	136.433	3.40012	0.550685	2.24491	195.021	0.616005	-0.12146
TCGA-BP-4768	12237.7	37.6985	12031.9	33.6347	0.32944	27.5704	0.8856	0.640613	35.805	0.8197	7707.82	29.7869	37.0066	36.9473	1.72389	78.7313	5.66599	726.038	1935.59	0.121206	9.68147	0.0946471	41.9665	0.573247	10.0913	3273.74	0.00253766	0.0154489	8.84269	17.6854	4.1215	-0.0242298	0.143478	0.997109	0.0797638	1.69805	1.70088	0.511484	0.760654	0.962583	0.586589	0.263433	78.5628	2.75664	0.34633	1.21589	121.269	0.336027	-0.0446181
TCGA-BP-4769	6439.68	29.458	6363.29	23.7118	0.74986	17.9688	0.923444	0.348025	27.7591	0.757798	2214.58	21.8965	28.6539	26.2026	1.92698	78.2451	5.81209	214.795	628.14	0.0886201	6.22125	0.0795242	59.2718	0.772796	12.5765	4748.15	0.00264932	0.0153922	8.82428	17.6486	4.52597	-6.41786	0.142118	0.987416	0.0629882	2.21322	1.88271	0.489243	0.928346	0.924304	0.540628	0.263754	78.2914	2.94698	0.490375	1.52887	91.594	0.37514	-0.0403716
TCGA-BP-4770	844057	254.974	837655	226.937	0.126766	96.7548	0.448976	0.404693	118.29	0.426352	338993	101.889	253.124	249.642	1.76946	63.1547	5.69045	29180.1	52442.7	0.0921837	5.98091	0.117985	39.744	0.714442	8.95985	2457.52	0.00171418	0.0179283	7.64378	15.2876	4.04145	1.38137	0.129202	0.996045	0.0783363	0.902735	1.39041	0.492907	0.450051	0.959097	0.689174	0.712399	59.5788	3.09385	0.767094	1.58847	61.2672	0.811224	-0.24196
TCGA-BP-4771	59414.4	64.2341	58875.9	53.9347	0.251663	45.5796	0.894904	0.493952	60.7028	0.845089	29081.9	48.2664	60.2023	63.295	3.30825	112.041	6.13554	3804.44	5164.41	0.149221	17.5455	0.113437	29.8801	0.305884	6.94204	3200.03	0.00165425	0.0102994	10.2326	20.4653	5.54164	-0.100657	0.0568545	0.988761	0.0288393	3.36692	2.12856	0.451399	1.3495	0.926952	0.474837	0.463222	106.185	3.6426	0.480394	3.14701	239.822	0.546025	-0.0701105
TCGA-BP-4774	39363.9	58.3443	39208.1	51.7452	0.724967	32.542	0.644063	0.196354	40.8441	0.628889	7698.68	33.3272	56.5692	58.2443	2.57248	139.584	6.24044	835.169	2143.94	0.0777977	10.3528	0.0772804	65.2933	0.487119	12.9128	9139.46	0.000946899	0.00832747	11.7178	23.4355	4.87135	-14.2509	0.11039	0.992598	0.050535	2.19611	1.87623	0.489768	0.939645	0.941035	0.544885	0.474507	138.329	3.29093	0.668337	2.121	256.012	0.560192	-0.0816175
TCGA-BP-4775	36889	89.2558	36348.9	82.1603	0.499464	26.362	0.414092	0.292292	39.1888	0.32086	10624.5	34.0219	88.2716	85.9086	3.56466	78.6205	6.35265	671.204	1065.59	0.112638	9.55565	0.0931452	46.6978	0.824788	12.5517	3104.12	0.00240102	0.0165134	8.16912	16.3382	5.06492	5.95755	0.0904907	0.990011	0.0400314	2.0238	1.82599	0.49012	0.8698	0.932919	0.561164	0.644272	68.7661	3.57588	0.667222	2.94614	228.334	0.739973	-0.160173
TCGA-BP-4777	12148.2	40.1754	12035	35.9832	0.779371	20.9218	0.63462	0.270764	27.0279	0.581433	3258.66	22.8356	38.5555	39.3431	1.57382	62.6369	6.03094	210.348	690.989	0.0671207	4.55777	0.0698829	79.5761	1.43581	15.7248	4659.79	0.00178942	0.0181807	7.70054	15.4011	4.3812	2.41796	0.123916	0.989096	0.066051	1.62771	1.71289	0.50065	0.722875	0.930731	0.593088	0.408882	59.8742	3.00786	0.456852	1.38728	50.3968	0.498932	-0.0701597
TCGA-BP-4781	26879	60.6452	26645	51.3518	0.575606	28.2301	0.654824	0.281289	39.4493	0.54974	7494.96	33.6264	59.1223	58.7153	3.8879	94.8047	6.12268	1031.18	1332.45	0.166992	15.8715	0.113591	28.5149	0.3341	6.7556	2711.74	0.00287599	0.0133633	9.65718	19.3144	5.7082	-9.00091	0.0557014	0.986675	0.0266534	4.49714	2.30961	0.417356	1.74077	0.919886	0.426498	0.322254	94.3838	3.59912	0.376582	3.36304	283.84	0.422755	-0.0403726
TCGA-BP-4782	25280.4	78.363	24598.7	78.6898	0.378405	28.0804	0.549604	0.43943	50.2033	0.356849	10809.4	43.2482	75.4673	72.09	5.64922	75.5524	5.93851	945.41	926.368	0.138871	11.9724	0.138664	22.7727	0.459875	3.89645	1501.09	0.00278127	0.0200637	8.3504	16.7008	5.1106	67.926	0.103672	0.9955	0.0474399	1.17677	1.54468	0.460751	0.62866	0.958299	0.676443	0.890653	74.5294	4.06001	0.896425	5.38864	1530.75	0.947039	-0.370138
TCGA-BP-4784	15153.6	58.3101	14759	59.1365	0.387453	25.2648	0.444279	0.508838	32.088	0.427228	7509.94	26.2731	58.0755	57.0771	1.78596	44.2674	5.19144	554.747	1073.02	0.16534	8.31432	0.131519	23.4201	0.600237	5.07946	985.458	0.00561771	0.0280841	6.68051	13.361	4.56805	3.75695	0.130205	0.985747	0.0654577	2.94884	2.02338	0.460579	1.27035	0.921928	0.51931	0.15167	44.8788	2.9418	0.344873	1.70473	71.3176	0.435431	-0.0556544
TCGA-BP-4789	25190.1	63.4714	24802.2	59.5845	0.428733	28.9442	0.539429	0.386783	39.9414	0.485767	9593.07	32.1416	60.5183	62.7145	4.38534	72.9315	6.39169	769.74	1041.08	0.117957	9.41227	0.101348	40.5858	0.859701	10.4103	2514.48	0.00238363	0.0189958	7.63316	15.2663	5.36982	6.89162	0.0819747	0.986641	0.0327613	2.75161	1.9886	0.462542	1.1917	0.924479	0.530641	0.630262	60.9318	3.73739	0.649291	3.8557	351.269	0.71529	-0.152148
TCGA-BP-4790	20546	64.3079	20118.9	61.1969	0.334025	28.1318	0.635723	0.532317	43.1235	0.459693	10709.7	38.9043	63.4402	60.1678	3.41288	51.2177	5.50392	1579.42	1270.93	0.175831	9.16064	0.186869	14.6772	0.398237	2.27937	739.306	0.00553977	0.0281467	6.90158	13.8032	5.19357	0.474446	0.0745821	0.990794	0.0365745	1.60373	1.69057	0.507502	0.700748	0.935819	0.594431	0.764322	50.2331	3.83393	0.765212	3.40324	393.781	0.846811	-0.225527
TCGA-BP-4797	21629.6	53.3656	21510.9	49.373	0.730767	20.5149	0.617781	0.23795	50.5701	0.415509	5118.51	30.5017	36.0068	52.108	0.645464	39.5261	5.62329	494.65	3143.06	0.0390906	1.63407	0.0581121	127.166	3.38599	22.767	4918.66	0.00127888	0.0273237	6.2313	12.4626	3.21943	-0.0568918	0.294917	0.991718	0.155703	0.854417	1.35903	0.482935	0.434714	0.943275	0.70034	0.270356	38.9921	2.31604	0.314344	0.590208	9.01715	0.344844	-0.0555115
TCGA-BP-4801	13326	53.704	13260	59.6799	0.626714	25.9754	0.511272	0.326012	33.6348	0.435246	4322.92	30.5127	51.4876	53.3161	126.554	1010.69	6.75116	1091.96	2494.55	0.0895013	57.6869	0.0726954	66.4091	0.154158	15.1486	80241.8	0.000908313	0.00572278	30.3249	60.6497	5.58393	-14856.8	0.125586	0.995361	0.0517021	10.2179	2.3302	0.454093	7.11143	0.96634	0.525374	0.956104	1033.5	3.89405	0.997653	118.869	725625	0.906268	-0.278438
TCGA-BP-4803	55620.4	92.8701	54495	94.2541	0.266983	39.4197	0.467464	0.477766	51.9105	0.418228	26035.8	44.0604	91.8875	91.8875	4.55665	127.809	5.77467	2224.99	1632.25	0.230115	29.5115	0.178	14.5072	0.131435	3.26808	1829.93	0.00235381	0.00940178	10.8579	21.7158	5.37191	-10.4043	0.0680306	0.991192	0.0328412	2.93998	2.05084	0.466861	1.22112	0.935367	0.499477	0.501668	119.671	3.60047	0.531346	3.22231	284.152	0.628695	-0.102298
TCGA-BP-4804	22396.7	68.2839	21800.5	56.974	0.188853	29.2078	0.72535	0.916653	49.0824	0.512651	19983.5	41.3261	62.9111	53.389	1.62585	47.8	5.12329	1581.78	2310.77	0.140653	7.00289	0.155183	20.6231	0.496989	3.09957	956.277	0.0040196	0.0246506	6.7815	13.563	4.23871	5.73872	0.143966	0.993261	0.0733353	0.994048	1.44151	0.499446	0.486206	0.94703	0.673935	0.688461	47.0883	3.22062	0.712936	1.59655	98.4553	0.777174	-0.202846
TCGA-BP-4807	2733.32	28.6023	2602.04	22.497	0.346955	17.9383	0.884427	1.01338	22.1744	0.797368	2636.86	19.8969	26.6902	23.7143	2.46359	25.9225	5.06064	252.408	243.499	0.226309	6.3401	0.193713	12.2187	0.687779	2.07966	304.54	0.0171385	0.0629999	4.7991	9.59819	4.90533	14.3228	0.0955851	0.980809	0.0467595	2.04013	1.82369	0.487375	0.859797	0.909342	0.557385	0.570951	24.3897	3.38907	0.667827	2.37824	180.451	0.692603	-0.134657
TCGA-BP-4960	612137	233.658	606968	212.098	0.127742	81.1502	0.530014	0.447123	131.347	0.382607	271390	112.415	219.654	232.455	3.9465	89.3535	5.43656	38770.2	27989.8	0.258066	23.6224	0.19717	11.2589	0.149658	2.11548	983.213	0.00367986	0.0135936	9.22882	18.4576	5.55494	19.6655	0.0652349	0.991308	0.0293122	2.90466	2.01315	0.466407	1.20017	0.936709	0.510495	0.630276	87.6469	3.80002	0.675511	3.92804	421.736	0.736381	-0.149702
TCGA-BP-4962	71882.5	91.5654	70971.8	79.1025	0.135597	44.5163	0.741095	0.861403	90.2344	0.562767	61135.3	58.6225	71.5032	83.8525	1.84402	54.2315	4.97223	7183.66	8342.1	0.206804	11.4111	0.184513	13.5837	0.285637	2.29992	731.839	0.00500526	0.0220377	7.24067	14.4813	4.7046	-6.13181	0.104068	0.989139	0.0546147	1.90264	1.77934	0.498871	0.807198	0.930111	0.567432	0.4807	53.3082	3.22964	0.544084	1.83223	104.529	0.574902	-0.0955022
TCGA-BP-4964	50283.1	94.0989	49198.8	91.8523	0.260089	37.2757	0.459297	0.507431	46.2056	0.405822	24965	42.1875	92.9211	89.4735	5.58481	100.373	5.75173	2404.08	1701.47	0.189015	19.1951	0.18221	14.5127	0.217072	2.42288	1406.06	0.00273712	0.0139966	9.73253	19.4651	5.4779	-62.4512	0.0622336	0.992463	0.0304604	1.7419	1.74216	0.500107	0.771318	0.941707	0.586163	0.843032	99.401	4.07188	0.897646	5.54979	1200.51	0.903684	-0.27516
TCGA-BP-4965	42056.3	76.4039	41284.7	71.4198	0.276602	34.7591	0.666318	0.505862	55.7815	0.486687	20884.4	47.5883	72.1219	73.1679	2.14261	68.7058	4.90122	2765.92	2874.67	0.24266	17.1862	0.200705	11.3933	0.185242	1.99363	767.088	0.00444849	0.0170048	8.15063	16.3013	4.88183	3.92722	0.101137	0.991811	0.049896	2.43082	1.92469	0.482257	1.00057	0.937768	0.527549	0.401568	67.2484	3.22958	0.591425	2.03103	185.916	0.509173	-0.0702097
TCGA-BP-4967	52615.5	60.1357	52471.4	49.4984	0.712556	37.2608	0.824261	0.181283	58.8405	0.752767	9512.18	40.7996	59.8341	52.7413	1.49674	67.1358	6.39241	1082.92	4095.22	0.0340408	2.34346	0.0608007	128.394	2.13116	20.2451	8419.38	0.000712893	0.0166753	8.02661	16.0532	4.15096	-1.34136	0.128453	0.996479	0.0727274	1.03095	1.4479	0.493883	0.494676	0.960821	0.669841	0.642289	65.359	3.13217	0.710465	1.44624	65.2418	0.730521	-0.183497
TCGA-BP-4970	12065.5	40.5868	11884.4	33.4814	0.32089	26.8221	0.903607	0.660392	40.5868	0.801103	7848.35	30.254	39.375	37.1261	6.45468	55.2326	6.47843	1149.73	1087.43	0.127031	6.62321	0.117776	31.8222	1.16564	7.58455	1872.06	0.00518066	0.0368588	7.2156	14.4312	5.9506	-15.6908	0.0412519	0.978821	0.0203388	4.47554	2.23627	0.415943	1.83947	0.907027	0.472837	0.640508	56.1472	4.11137	0.663326	6.29576	899.534	0.743106	-0.162785
TCGA-BP-4971	261457	181.076	258165	164.763	0.162003	57.1476	0.490134	0.468809	92.2272	0.346847	121030	80.7559	179.566	177.935	2.15369	98.5693	5.14927	14366.1	16456.9	0.19163	18.9835	0.177895	14.7296	0.162679	2.45564	1445.73	0.00232183	0.0113329	9.67441	19.3488	2.92217	-2.40836	0.266534	0.995765	0.196775	1.10027	1.25003	0.515065	0.457251	0.956363	0.653337	0.146741	93.9854	2.01066	0.598136	0.926384	58.0137	0.680871	-0.23253
TCGA-BP-4972	45266.6	91.2769	44109.3	86.2421	0.264681	33.5485	0.522743	0.517111	52.7459	0.389004	22809.4	45.0825	88.553	88.2899	1.51477	36.4265	5.17315	1481.07	2267.64	0.119765	4.57383	0.149226	22.6933	0.757471	3.36078	798.535	0.00422749	0.0334214	5.90141	11.8028	4.14338	2.16273	0.146896	0.99293	0.0763965	0.875409	1.37932	0.486353	0.437028	0.946617	0.693243	0.707506	35.8859	3.20965	0.709441	1.4969	77.1956	0.794594	-0.22179
TCGA-BP-4975	41942.6	93.076	40809.3	87.9381	0.270389	35.3438	0.451484	0.519487	51.3972	0.401916	21199.9	39.7027	88.7112	92.7475	2.19841	59.6278	4.97435	1801.06	1680.79	0.254849	15.6016	0.20476	10.8686	0.20921	1.92442	636.901	0.00562194	0.0201818	7.56333	15.1267	5.02361	-1.36603	0.0805811	0.986148	0.042028	2.44608	1.92647	0.483379	0.992584	0.920314	0.5225	0.436504	58.1523	3.36126	0.440404	2.17136	119.494	0.517502	-0.0718512
TCGA-BP-4976	24266.2	68.8698	23696.2	67.0004	0.311168	30.2505	0.495123	0.541083	37.7641	0.451497	12821.6	33.1734	68.7611	68.2722	3.47148	105.575	5.40927	1426.65	1404.3	0.185729	18.9489	0.175847	15.1183	0.168797	2.51246	1632.25	0.0025709	0.0121988	10.3888	20.7777	4.33016	-13.4028	0.13101	0.988895	0.0670998	2.5773	1.87406	0.467008	0.969195	0.926735	0.505445	0.0882729	108.585	2.77699	0.542727	1.9133	180.015	0.718602	-0.164626
TCGA-BP-4977	39413.7	80.0942	38686.7	85.6083	0.337416	31.442	0.428916	0.423771	44.4432	0.367278	16394.3	36.7187	79.1763	79.4714	2.76758	71.8248	6.0199	1122.84	1615.71	0.127049	9.42531	0.116987	32.2188	0.569587	7.61108	2181.94	0.00238668	0.0169278	8.03068	16.0614	5.09765	-3.62825	0.0759041	0.988859	0.0372943	1.95367	1.80543	0.493304	0.840641	0.929478	0.565514	0.668011	66.4666	3.61826	0.685928	2.92103	207.55	0.761025	-0.163411
TCGA-BP-4982	81310.2	107.126	79679	100.103	0.22947	42.7828	0.548187	0.489753	67.6371	0.427388	39023	54.8752	99.1314	106.371	1.75428	93.0861	4.92959	3020.76	3912.83	0.195305	18.2059	0.17715	14.6825	0.167778	2.44809	1371.49	0.00267352	0.0120679	9.56331	19.1266	4.51988	-10.7067	0.134082	0.992004	0.0633171	1.60863	1.69665	0.50854	0.701726	0.939597	0.59196	0.527019	92.3535	3.15112	0.650386	1.70098	135.292	0.614582	-0.105872
TCGA-BP-4986	6098.68	31.4453	6034.12	28.0774	0.826295	17.615	0.635348	0.321473	19.6379	0.627375	1939.8	17.8389	30.9089	30.4304	1.54466	25.1707	6.02099	136.305	416.287	0.056868	1.60661	0.0762759	75.6447	4.15744	14.504	1862.37	0.00517439	0.0620595	4.81505	9.63011	4.46131	-4.11324	0.128059	0.980972	0.0632804	1.64137	1.71234	0.498481	0.731061	0.9113	0.594627	0.467492	23.9049	3.10414	0.483174	1.54067	68.3691	0.564421	-0.0905876
TCGA-BP-4989	62539	68.2484	62377.7	54.8544	0.677596	39.4718	0.855287	0.179958	59.4329	0.719574	11225.3	46.9162	63.948	64.9929	1.2756	37.711	6.30668	1309.08	5960.56	0.0353044	1.38212	0.0575395	128.812	3.85228	22.7892	4759.73	0.00142062	0.0314392	6.00432	12.0086	4.05683	0.538662	0.203626	0.989407	0.0904181	1.10037	1.48299	0.487605	0.528804	0.935218	0.66474	0.551203	36.7333	2.9848	0.562534	1.23139	51.0692	0.643135	-0.14527
TCGA-BP-4992	40706.4	89.0625	39676.2	88.5956	0.277082	33.0818	0.487394	0.51172	51.5807	0.373402	20303.1	43.181	88.1567	86.5912	1.8598	44.0242	4.93618	1433.1	2098.42	0.167604	8.44483	0.167203	16.9307	0.445953	2.70519	719.876	0.0050359	0.0274418	6.49592	12.9918	4.37255	24.3719	0.134014	0.996482	0.0727031	1.6006	1.65186	0.505478	0.830251	0.961685	0.625484	0.573716	43.2728	3.14301	0.623162	1.87617	561.793	0.65296	-0.12573
TCGA-BP-4994	4413.32	32.9451	4247.42	30.737	0.492034	19.2894	0.664017	0.606896	23.6928	0.627565	2577.74	20.4099	32.4695	30.5343	1.37514	54.9281	4.70411	230.59	382.583	0.184893	9.6546	0.165892	16.4892	0.330302	2.80453	905.265	0.00634073	0.0239406	7.33037	14.6607	3.98936	-6.42208	0.165443	0.9893	0.0896518	1.347	1.58227	0.510883	0.614327	0.932674	0.626362	0.443848	54.2743	2.81735	0.619854	1.21332	99.6444	0.553964	-0.101278
TCGA-BP-4995	40310.9	75.2378	39432.7	71.7433	0.277809	35.1275	0.655572	0.51143	51.1179	0.489627	20167.1	47.0329	73.3481	73.7455	3.54463	47.5354	5.55644	1945.76	1636.75	0.165775	7.78418	0.174211	16.167	0.486959	2.56449	798.3	0.00609023	0.0326876	6.61093	13.2219	5.10681	-11.108	0.0769487	0.988366	0.0374803	1.46435	1.6476	0.503542	0.662681	0.929615	0.613115	0.793182	46.5119	3.8231	0.797749	3.53964	369.369	0.86688	-0.247521
TCGA-BP-4999	43957.2	75.8971	43069.6	71.8622	0.27418	36.3723	0.687918	0.503183	56.136	0.506139	21671.8	49.4353	73.8593	73.0624	4.518	37.9821	5.46694	2207.68	1772.67	0.199364	8.23629	0.183774	13.936	0.619802	2.34268	496.304	0.0103216	0.0457526	5.74783	11.4957	5.20929	42.4318	0.0918941	0.990084	0.0388504	1.73004	1.7339	0.505354	0.740848	0.932928	0.579425	0.807439	36.6645	3.79977	0.851603	4.49181	613.832	0.870626	-0.244582
TCGA-BP-5000	85342.9	101.383	83884.3	94.3121	0.226332	45.4585	0.592292	0.488102	65.4927	0.482001	40944.1	55.8603	100.791	99.7165	2.88296	83.9233	5.35863	4162.94	4386.71	0.174468	14.5836	0.172829	16.0104	0.221765	2.60005	1355	0.00270968	0.01437	8.99155	17.9831	4.88269	-23.6486	0.105972	0.993575	0.049618	1.47738	1.6521	0.506835	0.662426	0.946072	0.60905	0.742424	82.9772	3.58224	0.789971	2.86791	326.345	0.814921	-0.207008
TCGA-BP-5001	35933.5	89.8192	35074.7	92.8291	0.280908	32.2939	0.372148	0.525923	38.9972	0.347886	18446.6	34.5462	88.961	88.961	3.74744	66.1027	5.43121	1818.96	1849.37	0.184684	12.0637	0.170315	15.7139	0.337536	2.67554	1043.49	0.00466458	0.022413	7.88287	15.7657	5.01155	-43.9072	0.109468	0.989078	0.0472434	1.6384	1.71118	0.497348	0.752021	0.931969	0.602002	0.77968	65.0389	3.67139	0.831512	3.71836	554.435	0.836318	-0.221788
TCGA-BP-5004	7513.91	39.4878	7309.66	34.95	0.264781	23.7747	0.746398	0.94109	37.9661	0.680248	6879.05	26.0866	33.3782	36.9809	2.3833	62.7669	4.93481	990.373	838.87	0.285848	18.5966	0.218577	9.52439	0.17549	1.73104	585.264	0.00598818	0.0193247	7.75198	15.504	5.18757	-1.27098	0.0799935	0.982954	0.0382706	3.04614	2.05804	0.467202	1.22636	0.91204	0.490504	0.351832	60.9201	3.37148	0.365742	2.3499	129.061	0.436447	-0.0508953
TCGA-BP-5006	8194.26	84.4364	7936.26	123.675	0.252371	23.0765	0.227896	0.960668	33.064	0.186589	7624.11	28.1852	84.1206	77.9046	3.77954	68.529	5.33244	1047.38	700.561	0.261332	18.4394	0.209938	10.3682	0.193094	1.81003	692.236	0.00548032	0.019527	8.03211	16.0642	5.54994	-2.45793	0.0520094	0.98483	0.027417	2.69165	1.98932	0.471244	1.0966	0.91705	0.51061	0.642587	66.936	3.82521	0.662565	3.76706	361.412	0.742355	-0.143336
TCGA-BP-5007	541011	153.942	540500	147.18	0.64897	70.7025	0.535981	0.0914803	88.6357	0.480381	49445.1	78.8858	152.13	149.813	11.0247	990.295	6.60699	9260.63	11605.3	0.131337	127.316	0.0988085	37.8046	0.0381944	8.96148	38618.4	0.000193098	0.00110532	31.3202	62.6404	6.41637	4.93777	0.0645005	0.996267	0.0216949	10.4319	2.68679	0.384687	5.26677	0.961291	0.403844	0.503032	986.306	4.17744	0.610555	10.5677	8109.5	0.601427	-0.102835
TCGA-BP-5009	107919	114.64	106321	104.198	0.211636	48.6195	0.586872	0.482341	68.7678	0.466607	51283.1	61.1508	110.484	111.761	3.73955	67.8387	5.63717	5636.2	5466.03	0.142526	9.95213	0.159381	19.2704	0.387541	3.00302	1280.41	0.00289959	0.019882	7.98827	15.9765	4.9306	-22.3335	0.110897	0.993989	0.0456471	1.20408	1.54011	0.497107	0.569589	0.949217	0.647455	0.838298	66.9334	3.78712	0.867391	3.72293	441.123	0.899732	-0.296254
TCGA-BP-5010	332553	178.977	329479	166.376	0.152947	68.8556	0.498194	0.457789	99.8388	0.413856	150832	82.8873	177.485	171.213	1.11359	56.0678	4.85979	20447.7	36014.2	0.149932	8.51091	0.151992	19.9757	0.377109	3.25976	1118.03	0.00311624	0.0194594	7.40765	14.8153	4.04127	0.165374	0.161068	0.991925	0.08465	1.19638	1.54631	0.494367	0.572947	0.941989	0.649473	0.459923	55.3829	2.88656	0.470415	1.10777	31.1634	0.546524	-0.0939214
TCGA-BP-5168	40879.9	56.86	40651.4	50.3615	0.781237	31.1063	0.721919	0.180029	54.5693	0.617662	7318.43	36.3569	55.2607	46.1541	1.3841	34.9425	5.89011	602.753	1777.6	0.0740222	2.67112	0.0809282	62.9272	2.05811	12.0103	2151.1	0.00361654	0.0349824	5.75428	11.5086	4.44724	0.147763	0.11323	0.981824	0.0607144	1.92562	1.78681	0.4989	0.807857	0.911249	0.562967	0.305994	33.5334	2.96253	0.322442	1.38384	36.4519	0.383129	-0.0487149
TCGA-BP-5169	47396.4	59.2616	47232	51.5663	0.709806	31.4661	0.827791	0.18848	57.3184	0.610206	8902.3	42.6861	52.4053	57.1646	1.39322	59.9568	5.79495	1045.23	3219.62	0.0756053	4.69668	0.0788678	65.9596	1.18273	12.0553	3880.47	0.00176634	0.0187312	7.62446	15.2489	4.44925	-1.02395	0.117348	0.986343	0.0626882	2.05231	1.83912	0.495798	0.860581	0.921353	0.549793	0.230418	58.4429	2.89722	0.269484	1.33632	36.5817	0.288197	-0.0253128
TCGA-BP-5174	9251.84	55.0016	8990.75	54.9722	0.594575	17.9072	0.356119	0.391152	22.5977	0.32575	3516.75	19.5767	54.3105	54.3105	1.70282	80.9706	5.78188	133.959	433.747	0.101872	7.9724	0.0820324	59.2547	0.755423	16.2973	4854.86	0.00208553	0.0157845	9.01185	18.0237	3.95189	-4.51401	0.245648	0.991923	0.109328	1.41733	1.62058	0.495522	0.711536	0.943118	0.638624	0.406658	81.7526	2.81558	0.518283	1.24186	90.5883	0.564927	-0.106059
TCGA-BP-5175	38442.8	87.909	37835.7	86.7047	0.455921	29.3159	0.391129	0.315956	38.034	0.338111	11954.4	33.9127	87.1812	86.2901	3.32682	78.2767	5.84889	1381.12	1543.22	0.199976	16.3298	0.140715	20.8474	0.316862	5.24669	1599.93	0.00348528	0.0160385	8.58154	17.1631	5.62168	-12.6837	0.0601427	0.983268	0.0276965	3.96628	2.21887	0.4344	1.54657	0.911815	0.448507	0.413244	75.0351	3.62543	0.452559	3.37396	259.849	0.524278	-0.0643878
TCGA-BP-5180	46323.7	89.0323	45645.5	77.1503	0.430633	31.1737	0.591735	0.314227	55.2269	0.404064	14343.1	45.6525	88.6136	85.2713	2.50271	90.2248	6.12234	1216.71	2315.32	0.10138	9.37163	0.101766	42.8091	0.565857	10.4327	3702.83	0.00160631	0.0140785	9.11384	18.2277	4.72917	-14.9751	0.108899	0.993052	0.0524993	1.6048	1.69077	0.502196	0.724901	0.944357	0.600906	0.639276	84.5417	3.39274	0.759416	2.25417	264.286	0.737128	-0.164297
TCGA-BP-5181	33864.9	51.8821	33708.8	40.7264	0.799211	33.6707	0.860086	0.187316	43.891	0.826752	6314.2	35.0282	50.3049	47.5768	2.84239	43.8406	6.52605	518.423	1223.78	0.0493084	2.22433	0.0729968	85.2242	2.83227	14.8693	3680.86	0.00209575	0.0331512	6.30016	12.6003	4.93129	-12.5402	0.0886612	0.982965	0.0434205	1.81003	1.74282	0.48669	0.801287	0.91669	0.589583	0.685863	41.6684	3.56888	0.702007	2.87845	212.861	0.761974	-0.184199
TCGA-BP-5183	76532.3	100.768	75172.9	101.337	0.263827	44.2131	0.43726	0.434322	54.241	0.436298	32649.2	44.3106	99.4148	99.1314	6.32536	85.3336	6.0849	2228.54	2068.67	0.144823	12.2525	0.13885	24.0247	0.350103	5.06611	2220.85	0.00283147	0.0166284	9.99488	19.9898	5.3714	1.24035	0.0713243	0.989738	0.0322865	2.72578	1.97848	0.469674	1.14859	0.932225	0.523934	0.608744	103.231	3.72082	0.62492	4.14652	435.909	0.688628	-0.150955
TCGA-BP-5184	23014.2	58.4922	22623.2	50.2686	0.421465	27.8673	0.721409	0.405699	39.7307	0.554369	9178.23	36.2643	57.3123	54.4478	2.48498	45.6644	5.91571	833.502	1237.02	0.132906	5.93555	0.117826	30.5225	0.807096	7.03137	1437.88	0.00506763	0.0293343	6.7438	13.4876	5.11605	-4.49569	0.0717185	0.980998	0.0370739	2.44421	1.92884	0.48041	1.00911	0.908744	0.527541	0.516453	46.7912	3.47469	0.531441	2.52198	141.465	0.610583	-0.0982218
TCGA-BP-5186	7072.36	33.2757	6924.56	29.0255	0.619088	20.1931	0.792388	0.409828	24.6872	0.695701	2837.88	22.9995	32.3799	31.8419	1.9538	30.6409	5.93299	185.484	403.765	0.0819872	2.412	0.0964056	46.9834	1.8131	10.2688	1526.65	0.00618982	0.0523684	5.4878	10.9756	4.54139	-5.63404	0.107884	0.980268	0.0590647	1.70326	1.70677	0.507961	0.719082	0.908372	0.581467	0.497592	31.0019	3.19006	0.50814	1.72922	92.5725	0.603186	-0.111295
TCGA-BP-5187	12063.2	43.3775	11864.3	37.2517	0.33356	23.4886	0.792445	0.635668	42.5678	0.630539	7541.72	29.5199	42.5606	36.302	1.73773	72.0677	6.01908	616.11	1505.97	0.0821942	6.1649	0.0896421	52.8906	0.822398	12.3767	3680.75	0.00143919	0.0157679	8.37144	16.7429	4.38092	4.35345	0.113605	0.992073	0.0643942	1.37604	1.60929	0.500472	0.627517	0.94133	0.623899	0.570273	71.0102	3.15706	0.595294	1.61686	80.1706	0.656406	-0.13526
TCGA-BP-5189	32391.5	64.9391	31773.6	55.8772	0.391889	32.9233	0.71634	0.389612	50.2716	0.589207	12379.4	40.0271	63.2579	64.7553	3.96758	140.83	5.91931	968.69	1034.9	0.180752	25.4092	0.142601	21.0665	0.16529	4.91662	3000.12	0.00179708	0.00879984	11.7162	23.4325	5.68868	-29.6144	0.0595278	0.987302	0.0274743	3.821	2.20391	0.437746	1.51289	0.922457	0.455394	0.502031	139.197	3.72176	0.598653	3.83688	504.134	0.6214	-0.0876898
TCGA-BP-5190	41158.1	73.8574	40606.7	67.0009	0.352027	36.3796	0.576414	0.399677	44.4687	0.542971	16229.6	38.6203	71.8766	71.5678	1.84989	84.9365	5.58257	1937.48	3303.29	0.166076	14.2016	0.12559	26.6815	0.333228	6.87386	2269.28	0.00250608	0.0132191	9.1115	18.223	4.81352	-5.27924	0.0918337	0.988087	0.0493871	2.42242	1.93386	0.482136	0.99063	0.925433	0.522573	0.332153	83.6221	3.14883	0.393038	1.8138	83.2309	0.422457	-0.0449271
TCGA-BP-5191	10337.7	48.8196	10117.7	47.4859	0.530908	20.2526	0.482024	0.421151	26.9994	0.426498	4261.09	22.8893	45.1122	45.5206	2.92902	76.2857	6.06709	290.108	476.121	0.140968	11.3519	0.105995	34.5418	0.518382	8.57542	2537.42	0.00283592	0.0159209	8.45759	16.9152	5.10923	8.43129	0.0872091	0.990742	0.0411428	2.44827	1.94257	0.481332	1.04724	0.934646	0.530809	0.512701	72.8444	3.46499	0.601855	2.53422	239.747	0.633851	-0.101874
TCGA-BP-5192	21264.3	53.6686	20902.8	45.9442	0.448597	28.5942	0.739394	0.391345	38.2892	0.622369	8180.2	33.9709	52.7824	51.5161	3.79514	141.027	6.21873	646.764	973.912	0.143043	18.3052	0.106271	35.1308	0.252785	9.1218	5289.98	0.00161839	0.00866167	11.8615	23.723	5.2116	-19.5062	0.087417	0.989629	0.039238	2.76622	2.00543	0.471707	1.22077	0.932418	0.525926	0.504603	142.257	3.5435	0.548628	2.93627	325.673	0.610767	-0.10459
TCGA-BP-5195	6594.96	33.7154	6484.73	27.5648	0.456239	20.234	0.819262	0.56841	29.1256	0.734053	3685.98	22.5828	32.0181	26.8113	1.38766	56.6957	5.7801	327.795	1032.26	0.0917593	5.11109	0.0820309	55.4955	1.01672	12.5858	3196.38	0.00270315	0.0204692	7.51639	15.0328	4.13657	-3.06109	0.154571	0.987978	0.0820127	1.51344	1.66499	0.503346	0.674234	0.927949	0.604729	0.343221	56.9136	2.82517	0.417084	1.17192	45.4974	0.43711	-0.0615857
TCGA-BP-5196	23999.2	63.1523	23316.1	61.4684	0.322272	32.1554	0.555624	0.525262	39.8959	0.523121	12247.1	34.1533	62.7812	61.4221	2.17006	67.185	5.02875	896.928	1071.72	0.210129	13.4196	0.17821	14.0312	0.227487	2.47822	964.058	0.00502416	0.0184307	8.1043	16.2086	4.74161	-13.4376	0.113535	0.98756	0.0566335	1.87143	1.79326	0.491141	0.832694	0.926566	0.576341	0.541047	66.7843	3.28437	0.587508	2.04021	170.744	0.625375	-0.105715
TCGA-BP-5199	140664	147.688	138508	129.865	0.195564	51.1802	0.468824	0.477937	72.3965	0.394104	66198.3	60.8838	131.223	145.539	2.9483	98.1202	5.51468	6581.96	6438.2	0.151099	14.9152	0.168881	17.7416	0.205767	2.68461	1737.06	0.00192859	0.0118705	9.76021	19.5204	4.90779	-6.12395	0.0920622	0.995736	0.0453812	1.24986	1.56077	0.508188	0.573336	0.955868	0.634513	0.785413	97.5504	3.7198	0.793141	2.91366	335.689	0.86422	-0.251785
TCGA-BP-5200	181951	138.058	179089	124.496	0.182806	58.1412	0.589235	0.469322	84.0354	0.467014	84050.3	73.3572	137.234	130.961	2.94949	73.9773	5.14827	7681.66	6650.88	0.252513	19.8026	0.201312	11.0986	0.173252	1.97869	797.839	0.00426422	0.0160269	8.40628	16.8126	5.24376	40.2885	0.0699902	0.998084	0.0365191	2.81292	1.98548	0.478649	1.27326	0.969359	0.51897	0.52126	72.1969	3.54067	0.648859	2.93774	1558.91	0.601022	-0.089469
TCGA-BP-5202	25658.5	70.6422	25184.3	61.8661	0.458125	27.0187	0.513133	0.360128	38.5751	0.436729	9069.59	31.7456	67.7751	70.5476	6.03754	69.5202	6.37725	787.116	683.982	0.189469	12.9367	0.128153	24.3702	0.539521	6.37065	1721.45	0.00606066	0.024308	7.96797	15.9359	6.22119	-8.07156	0.0343705	0.981736	0.0168174	4.97702	2.35755	0.415356	2.01497	0.909627	0.429464	0.614	67.3914	4.12188	0.632828	6.39113	839.989	0.714312	-0.118594
TCGA-CJ-4636	127220	95.7611	126975	81.3031	0.650134	39.6766	0.735073	0.147993	93.9095	0.488009	18791.5	59.7637	93.3109	79.0199	1.31655	72.7974	5.85219	3431.02	11659.9	0.0711533	5.1747	0.0742789	72.018	1.02059	13.7794	5284.45	0.00129135	0.0150191	8.48405	16.9681	4.34845	-1.74582	0.125624	0.989308	0.0681405	1.86888	1.78514	0.500285	0.796409	0.930202	0.566535	0.257658	72.3064	2.86528	0.357077	1.26158	36.2037	0.313128	-0.030825
TCGA-CJ-4637	124843	105.333	123358	89.4425	0.0696272	59.0436	0.747683	1.39524	82.035	0.660129	172114	66.8746	91.5801	101.917	6.47316	141.798	5.83627	27422.6	14770.7	0.256517	37.2431	0.201102	11.0484	0.0966593	2.02398	1532.32	0.00230436	0.00875913	12.3552	24.7104	3.39267	1.229	0.223668	0.996533	0.172046	2.02031	1.41356	0.530972	0.70787	0.957229	0.53598	-0.0718924	154.396	2.08234	0.746961	2.36753	418.05	0.82352	-0.379775
TCGA-CJ-4641	103590	101.329	102163	87.8997	0.073773	58.0234	0.706753	1.40224	96.7064	0.660109	143257	62.1234	89.6151	88.7966	4.39563	124.158	5.46658	21803.2	13722.6	0.281727	35.788	0.212447	9.8709	0.0928677	1.81301	1195.58	0.00279217	0.00951135	10.9495	21.899	5.80791	0.34818	0.0469444	0.993049	0.0241863	3.13717	2.08577	0.460241	1.27711	0.941806	0.48802	0.641648	122.701	3.96111	0.649712	4.37737	605.902	0.73339	-0.13197
TCGA-CJ-4642	81178.3	89.6567	80316.5	78.6832	0.145251	49.8752	0.763189	0.771665	87.7403	0.633873	61977.4	60.0501	83.3914	80.8236	3.95819	74.2622	5.98494	7771.23	7363.63	0.148084	11.5051	0.146073	22.7252	0.425545	4.96803	1526.99	0.00254143	0.0171819	7.88427	15.7685	5.33009	16.9006	0.071118	0.989274	0.0342257	2.50899	1.94669	0.474365	1.08746	0.931105	0.536703	0.625293	64.4737	3.71705	0.631886	3.45549	353.74	0.71032	-0.143565
TCGA-CJ-4870	197237	127.822	194747	113.155	0.0599166	62.5366	0.729064	1.39245	96.5756	0.552661	271176	82.4976	125.989	120.736	5.53609	161.288	5.67618	36290.6	20699.9	0.261562	43.1295	0.203827	10.7632	0.0780751	1.95308	1697.02	0.00192971	0.00723976	13.5928	27.1856	5.32014	-45.6822	0.0720458	0.994198	0.034886	2.86134	2.00895	0.461029	1.16606	0.94672	0.504012	0.704398	188.823	3.7551	0.881438	4.91378	927.501	0.871209	-0.245955
TCGA-CJ-4871	396700	113.868	396331	91.7079	0.672685	76.3128	0.876998	0.0978708	113.063	0.832128	38789.2	80.4277	107.66	104.988	3.05675	78.689	6.21714	11370.2	21105.9	0.0906979	7.76218	0.0905716	49.3819	0.730217	9.29881	3663.71	0.00158192	0.0150045	8.64954	17.2991	5.46794	16.4254	0.0701205	0.990609	0.0324631	3.49653	2.16071	0.449978	1.42141	0.932766	0.469685	0.41642	76.0665	3.5371	0.454929	2.99973	270.275	0.495234	-0.0539182
TCGA-CJ-4872	31996.9	63.559	31830.8	54.5617	0.60967	17.988	0.914682	0.250288	62.8954	0.329681	7966.87	49.9066	60.0406	61.9789	2.93741	92.4446	5.95008	992.108	1489.58	0.136143	13.1496	0.110887	31.539	0.376626	6.63944	2878.02	0.00209797	0.0127578	9.41046	18.8209	5.5569	-6.17274	0.0587291	0.984126	0.0290516	4.2726	2.28231	0.423917	1.68398	0.91365	0.436265	0.27449	89.3651	3.48307	0.295518	2.94375	171.064	0.361565	-0.0286016
TCGA-CJ-4873	28551.1	60.4758	28109.1	49.9778	0.111543	37.3335	0.888859	1.42591	59.9111	0.747002	40081	44.4233	56.9247	53.6569	2.05611	86.3606	5.36902	6167.69	8461.63	0.121176	10.459	0.151421	22.4753	0.286086	3.27153	1935.44	0.00188729	0.0134207	9.19514	18.3903	4.42875	-3.71748	0.142719	0.996638	0.0687795	0.984772	1.43841	0.48485	0.498031	0.96249	0.683651	0.752784	86.0517	3.42736	0.757806	1.99345	203.878	0.83634	-0.248423
TCGA-CJ-4876	412276	109.275	411868	87.7675	0.707434	80.1187	0.951625	0.0918781	106.537	0.912851	37841.6	83.5217	107.624	107.624	3.21347	95.9483	6.55196	11445.6	23218.7	0.0674561	6.86338	0.0764623	70.1842	0.856028	12.9875	6512.8	0.000910172	0.0121657	9.56351	19.127	5.33579	-4.54015	0.0672792	0.990454	0.032982	2.52577	1.9568	0.476625	1.07579	0.933995	0.529552	0.603195	93.3853	3.66074	0.634531	3.18604	241.063	0.701944	-0.130383
TCGA-CJ-4884	21289.7	51.2207	20870.5	42.0943	0.122425	36.6329	0.926973	1.43473	46.226	0.870257	29943.5	39.0203	49.5752	47.3082	3.64148	109.452	5.38419	4738.49	3450.07	0.258079	28.6121	0.203771	10.8631	0.114669	1.96804	1172.46	0.00293155	0.0107624	9.96799	19.936	4.02231	-8.12589	0.147535	0.992253	0.0860145	2.56195	1.73929	0.439574	0.872414	0.937114	0.497807	0.494243	100.814	2.84304	0.810511	2.67125	196.345	0.879597	-0.417213
TCGA-CJ-4885	71866.1	89.6797	70984.8	77.5652	0.0836154	48.5241	0.707004	1.39683	88.4505	0.625591	99153.5	54.8389	67.2218	86.7706	9.55589	176.993	6.08719	16134.6	7141.76	0.277172	50.2891	0.205545	10.4172	0.0776542	2.0003	1792	0.00207649	0.00739169	12.9557	25.9113	6.45118	9.5113	0.0329587	0.993853	0.0158255	3.32936	2.12118	0.457642	1.42744	0.946193	0.493068	0.82534	175.714	4.57889	0.831954	9.52977	3330.14	0.899728	-0.235958
TCGA-CJ-4886	28990.9	51.7719	28883.8	40.8908	0.790338	30.7881	0.807688	0.199428	40.6852	0.752935	5760.24	33.027	48.3783	47.3657	2.55749	76.6898	6.33726	776.611	2120.32	0.0582815	3.91597	0.0737803	75.1839	1.00976	14.9453	6176.85	0.00155798	0.0163564	8.65238	17.3048	4.93925	-19.1974	0.109552	0.985593	0.0510582	2.58868	1.94026	0.467716	1.18091	0.923661	0.551813	0.480453	76.0685	3.3689	0.502177	2.49876	231.276	0.550653	-0.100738
TCGA-CJ-4887	15250.9	50.8419	14910.5	42.0831	0.135655	30.8093	0.832014	1.44839	44.4421	0.732105	21596.2	35.0138	48.3542	47.2039	12.1205	135.783	6.17853	3056.65	1465.74	0.22714	32.3002	0.183494	13.0759	0.151089	2.45496	1693.37	0.00246699	0.0110547	11.1383	22.2767	6.18226	139.949	0.0466175	0.993981	0.0191247	2.468	1.95083	0.475383	1.13191	0.948149	0.548481	0.89892	135.032	4.58209	0.905055	12.2034	4347.41	0.942308	-0.30689
TCGA-CJ-4889	19654.8	50.5644	19252.1	41.4889	0.19829	35.6234	0.917491	0.909961	44.6408	0.858625	17518.7	38.0657	48.8141	48.5032	9.36512	91.0555	5.92016	2706.74	1255.32	0.272565	26.4744	0.210134	10.305	0.187072	1.95521	856.385	0.00472612	0.0174768	9.01159	18.0232	6.27264	125.614	0.0468566	0.992148	0.0183265	3.23128	2.09928	0.454236	1.35142	0.939354	0.493638	0.826925	88.9322	4.44437	0.839455	9.33893	3097.13	0.890129	-0.23243
TCGA-CJ-4891	54637.9	82.8786	54035.2	66.7885	0.0912514	42.2552	0.875498	1.4018	81.8845	0.632672	75746.5	58.4732	77.0896	80.3515	8.71856	131.489	5.83771	13343.4	12361.5	0.167137	29.0343	0.16154	17.5911	0.172021	2.97956	2047.12	0.00147512	0.00949713	10.8376	21.6752	3.75795	254.093	0.165737	0.999555	0.106924	1.56438	1.43754	0.537284	0.773466	0.985566	0.614093	0.375785	119.904	2.70351	0.623229	3.16289	14550.2	0.73783	-0.224808
TCGA-CJ-4892	28116.7	57.8282	27568.5	48.2863	0.113	38.9399	0.91728	1.41667	53.8961	0.806437	39055.5	44.2921	55.8489	51.311	6.50049	118.644	5.69447	4524.94	2454.29	0.26904	32.0277	0.21217	10.1509	0.113084	1.83025	1207.95	0.00331369	0.0116097	10.5913	21.1826	5.99994	-56.0211	0.0487865	0.992875	0.0215782	2.92098	2.04438	0.469883	1.20934	0.941403	0.50005	0.774607	117.194	4.20913	0.802828	6.47961	1377.12	0.84845	-0.196882
TCGA-CJ-4893	30315.7	59.5169	29855.2	49.6207	0.109679	37.1457	0.944564	1.4213	59.5169	0.748592	42433.2	46.87	56.7619	58.3594	19.4572	206.08	6.5243	6683.88	3092.57	0.195566	39.2485	0.1635	16.2378	0.164841	3.1991	3218.71	0.00156347	0.00873314	13.6552	27.3104	6.29148	-256.21	0.0535219	0.996839	0.0189128	2.1692	1.87611	0.470348	1.06946	0.963025	0.584792	0.944453	204.901	4.83159	0.951298	19.521	10692.3	0.971838	-0.380486
TCGA-CJ-4894	132141	84.8984	131899	69.0553	0.734951	48.315	0.820645	0.129264	72.0698	0.699656	17049.9	56.6699	82.9582	72.8118	2.61621	65.0194	6.11246	3291.1	6249	0.0989285	6.73579	0.0919688	47.045	0.827958	9.12782	2955.88	0.00244971	0.0187482	7.89537	15.7907	5.35806	3.34522	0.0630661	0.983175	0.0332463	3.48006	2.1586	0.447996	1.40779	0.912179	0.470021	0.32555	63.1785	3.42365	0.340113	2.58163	135.189	0.400475	-0.0361432
TCGA-CJ-4895	611456	148.419	611049	125.677	0.645202	75.31	0.742976	0.0883276	109.333	0.599232	53972.5	93.3754	136.917	148.17	5.91325	94.1966	6.96995	14213.8	24492.4	0.0580312	6.16977	0.0709404	80.8269	1.28517	17.3447	6401.14	0.000791265	0.0138011	9.27713	18.5543	5.66887	43.4712	0.090768	0.991488	0.0287613	2.85408	2.00569	0.458907	1.27329	0.939493	0.534621	0.74766	90.3407	4.02864	0.754816	5.69852	904.144	0.817178	-0.201338
TCGA-CJ-4897	841672	160.37	841234	135.626	0.641165	90.8646	0.750932	0.0798991	128.778	0.669966	67213.8	101.846	148.623	148.093	7.86009	94.4041	7.25632	20868.2	31721.4	0.0519465	5.62865	0.0682873	88.3425	1.67908	19.7725	6762.8	0.000737654	0.0154464	9.2374	18.4748	5.97319	39.0315	0.0817243	0.996046	0.0238343	3.40462	2.07117	0.444276	1.63257	0.959433	0.536829	0.784661	91.5269	4.29031	0.805442	7.89825	1677.79	0.864026	-0.238272
TCGA-CJ-4899	28568	48.0246	28455.7	39.4457	0.737068	31.1158	0.856001	0.214909	45.3338	0.788827	6115.36	33.7656	44.0328	45.4379	2.85373	60.5543	6.36254	1035.13	1927.74	0.0567024	3.27729	0.0895673	59.5674	1.13549	10.5965	3830.68	0.00151254	0.0211667	7.56718	15.1344	5.22176	-6.89139	0.0690299	0.97879	0.0353623	3.27203	2.00412	0.433821	1.23301	0.9059	0.50385	0.458987	58.6158	3.55857	0.481077	2.98933	190.372	0.555022	-0.122687
TCGA-CJ-4900	282522	147.041	280111	119.73	0.0868307	76.0676	0.756909	0.851204	111.196	0.635327	238432	90.6246	130.924	132.64	4.53136	106.815	5.74246	36431.7	30831	0.134004	14.8656	0.159379	19.9133	0.23104	3.00053	2049.63	0.00150848	0.0112891	10.0958	20.1917	5.01613	5.35263	0.0952135	0.996036	0.0409274	1.16185	1.51917	0.496443	0.550348	0.958251	0.652724	0.871493	105.866	3.89924	0.895584	4.5207	540.377	0.925935	-0.333624
TCGA-CJ-4901	1.33144e+06	225.634	1.33074e+06	204.331	0.641843	89.8072	0.524351	0.0685	127.257	0.439517	91155.7	107.141	214.717	215.581	1.81624	78.2521	6.10139	17066.8	46493.7	0.0638162	5.1759	0.0782366	70.788	0.980669	12.2962	5458.32	0.0010634	0.0142697	8.72896	17.4579	4.77288	-3.06903	0.0981585	0.993933	0.0508386	2.23446	1.88386	0.487804	0.934675	0.945899	0.539596	0.368499	76.8492	3.16948	0.431368	1.77162	79.1975	0.445548	-0.0541722
TCGA-CJ-4902	259620	108.676	259274	89.6273	0.673087	57.1606	0.844	0.112675	94.7139	0.637759	29213.6	75.6455	107.363	92.8997	3.85986	63.0201	6.61672	6913.66	12925.3	0.0614846	4.51897	0.0772554	69.6794	1.57575	13.2814	3769.26	0.00137552	0.0207183	7.563	15.126	5.43276	21.9014	0.0785496	0.991995	0.0322993	2.67487	1.97698	0.47254	1.16269	0.939913	0.529347	0.643373	59.6321	3.76565	0.661479	3.76551	418.391	0.731069	-0.148715
TCGA-CJ-4903	48490.7	57.7233	48349.2	50.4865	0.773356	36.2273	0.745256	0.171649	56.191	0.717564	8299.1	37.6254	56.9334	48.8936	3.59685	66.6146	6.6368	1396.07	2581.86	0.0662917	4.63805	0.0792954	66.1705	1.29659	12.955	4141.24	0.00160613	0.0194124	7.90252	15.805	5.40265	5.22211	0.0614489	0.991306	0.031424	2.59745	1.9528	0.475309	1.12612	0.937746	0.534919	0.630598	64.6786	3.75681	0.647131	3.52667	335.372	0.724026	-0.149359
TCGA-CJ-4904	1.33178e+06	235.381	1.33066e+06	219.922	0.647528	84.0349	0.47498	0.0679	132.092	0.382112	90351.7	104.459	218.926	226.055	8.45867	95.1677	7.23047	19351.8	27002	0.0536656	5.64855	0.071838	80.4214	1.54744	17.1618	6496.1	0.000835153	0.0159144	9.25802	18.516	6.02103	33.3526	0.0734924	0.991035	0.0221545	3.36506	2.07146	0.443572	1.51561	0.93918	0.525767	0.802586	92.5378	4.32967	0.811031	8.50842	1819.05	0.867619	-0.241098
TCGA-CJ-4907	73517.5	77.5726	73332.8	61.4662	0.699469	40.6743	0.695437	0.165177	54.1589	0.661734	12112.9	42.7459	73.1817	61.942	12.3112	172.982	7.24366	2978.06	2325.28	0.0875596	14.809	0.100133	44.8517	0.407433	10.2116	7463.4	0.000782837	0.00822374	12.8285	25.657	6.89189	28.7244	0.0210058	0.986038	0.0112124	7.81629	2.52416	0.373639	3.19409	0.924415	0.417552	0.690168	173.21	4.67258	0.693274	12.5412	3828.79	0.769512	-0.177298
TCGA-CJ-4908	38452.1	51.9138	38327.8	42.4364	0.746725	33.5181	0.894241	0.192081	45.4604	0.789844	7362.06	37.9483	51.1033	49.0558	3.38377	58.1884	6.63366	1012.97	1885.01	0.0606075	3.55463	0.0803948	67.6332	1.59192	12.3929	3762.03	0.00209003	0.023574	7.30933	14.6187	5.3471	-3.46608	0.0615925	0.986377	0.0318149	2.41313	1.90638	0.475978	1.01445	0.922948	0.540426	0.642339	55.5951	3.74332	0.649127	3.37227	289.912	0.728406	-0.153752
TCGA-CJ-4912	430166	154.308	429631	129.202	0.622916	63.1257	0.673986	0.102886	129.456	0.488583	44203	87.08	109.94	153.73	1.93817	71.6249	6.56416	7544.61	27911.5	0.0395082	2.92502	0.0590105	120.681	1.87522	21.4865	8515.09	0.000767187	0.0161103	8.32691	16.6538	4.52943	-5.43918	0.142475	0.992762	0.0665538	1.46474	1.6382	0.48686	0.712585	0.945625	0.632378	0.602872	70.462	3.27955	0.649854	1.85689	125.181	0.701385	-0.159189
TCGA-CJ-4918	235047	144.194	232765	125.892	0.0566902	71.9922	0.608346	1.38677	91.9864	0.571856	322791	76.5859	127.821	137.137	9.06367	137.761	5.90689	61273.3	27871.2	0.304353	44.4034	0.215395	9.48412	0.0931528	1.8933	1218.75	0.00292251	0.00959041	12.0888	24.1776	4.7374	26.1756	0.0985245	0.993501	0.0547007	4.14898	1.99003	0.380617	1.59075	0.943195	0.446487	0.521546	149.791	3.29298	0.874616	5.43349	1123.14	0.928266	-0.428972
TCGA-CJ-4920	22756.5	59.1443	22634.9	55.4335	0.708116	21.3179	0.505629	0.241427	58.5286	0.384567	5464.68	28.0288	37.9054	54.371	9.34846	85.2196	6.70576	1153.19	833.527	0.137293	13.6325	0.125265	26.8875	0.585134	5.67307	2036.97	0.00314445	0.0210128	8.42181	16.8436	6.73682	59.6404	0.0252392	0.978414	0.012236	7.52524	2.55872	0.371627	2.83924	0.902675	0.380708	0.588473	76.3773	4.39675	0.599902	9.1851	2044.98	0.67911	-0.120108
TCGA-CJ-5671	12917.3	40.3768	12832	34.5374	0.780897	22.308	0.683949	0.26452	35.5399	0.64591	3394.32	23.6218	38.8117	31.6207	1.42769	83.0237	5.91734	368.609	1144.55	0.059508	5.09983	0.0785946	69.4247	0.881142	12.5751	5720.75	0.00113655	0.013359	8.97919	17.9584	4.41179	-1.79918	0.116454	0.98945	0.0646952	1.84954	1.75853	0.49406	0.796011	0.931636	0.575899	0.342371	81.1056	2.98373	0.395689	1.40377	51.1332	0.425203	-0.0633587
TCGA-CJ-5672	26317.6	48.4631	26181	39.438	0.693643	28.7738	0.929335	0.234793	42.9862	0.729596	6147.14	36.6511	48.1846	48.1846	2.99953	49.9296	6.19958	777.388	1254.42	0.0937823	5.24704	0.0993848	42.5628	1.09971	8.16159	2008.84	0.00345764	0.0275609	6.81105	13.6221	5.51152	0.900329	0.0571601	0.979135	0.0294105	3.78061	2.17728	0.438958	1.51189	0.904284	0.467204	0.380124	47.5406	3.56909	0.388672	3.03978	192.735	0.46364	-0.062832
TCGA-CJ-5675	313254	104.631	312935	86.681	0.710048	67.9165	0.879675	0.100318	96.9531	0.783523	31393	76.2511	98.6365	94.4243	7.27086	102.739	6.83468	8701.79	9693.55	0.0858854	9.9966	0.0934631	47.3758	0.69361	9.41466	4268.32	0.00121253	0.0133893	9.60063	19.2013	6.21802	38.9918	0.0437371	0.98813	0.0180061	4.4767	2.27492	0.428092	1.85072	0.926931	0.453832	0.679523	96.9746	4.20911	0.692556	7.03202	1223.16	0.759573	-0.150673
TCGA-CJ-5677	52743.4	82.2114	52165.7	70.2697	0.339001	37.0992	0.672041	0.381787	55.1584	0.527954	19916.2	47.2241	72.9184	75.7116	2.79673	66.096	6.00142	2466.32	3618.36	0.144825	9.56869	0.115589	29.3588	0.514811	6.7258	1952.24	0.00318158	0.0188196	8.01224	16.0245	5.24696	-8.54268	0.0757122	0.989047	0.0365907	2.5543	1.9606	0.474534	1.0571	0.928884	0.521158	0.537869	65.686	3.55805	0.568104	2.76483	210.911	0.637374	-0.103912
TCGA-CJ-5678	236444	109.499	236074	92.2548	0.692056	59.1528	0.714831	0.113065	107.42	0.64119	26691.6	65.9466	104.449	82.9672	0.757653	48.9586	5.93504	3201.98	18875.5	0.0344053	1.77214	0.0559473	142.954	3.11126	23.5435	6827.23	0.000839579	0.0219095	6.89888	13.7978	3.49361	-0.0831776	0.247177	0.992898	0.123414	0.879206	1.37267	0.490315	0.431484	0.946193	0.690576	0.399101	47.8895	2.55719	0.533179	0.733961	13.9571	0.469213	-0.082676
TCGA-CJ-5679	574572	149.153	574248	130.77	0.620742	69.337	0.73039	0.0937288	139.051	0.530222	53823.5	95.5128	118.655	148.354	1.13723	32.407	6.13191	13500.1	58888.1	0.0377025	1.28436	0.0613518	116.822	4.00549	20.0119	3787.65	0.0017699	0.0367981	5.57132	11.1426	4.07539	-2.04829	0.169547	0.987249	0.0829152	1.33112	1.5873	0.498152	0.60802	0.92741	0.629684	0.412415	31.5074	2.85961	0.42779	1.13319	31.576	0.484948	-0.081962
TCGA-CJ-5680	78662.1	93.8835	78476.1	80.9889	0.555928	21.9119	0.87337	0.203183	93.649	0.270555	15945	70.7333	82.8125	91.4831	2.33955	81.9207	6.0397	3241.03	6515.87	0.0869216	7.1324	0.0943038	47.236	0.622075	8.88243	3897.8	0.00150775	0.0140908	8.94671	17.8934	5.12628	-7.39165	0.0892573	0.986013	0.0405279	2.86749	2.0322	0.467721	1.17105	0.919883	0.500947	0.376006	80.9121	3.34696	0.413598	2.30195	135.983	0.454075	-0.0529024
TCGA-CJ-5681	105142	90.0106	104092	75.7714	0.0737096	61.6134	0.835025	1.39472	82.1399	0.813148	145179	63.271	79.8951	88.094	2.1639	53.519	5.30745	24867.5	31761.1	0.132672	7.66613	0.156446	20.5282	0.455536	3.06657	1050.51	0.00296029	0.022049	7.15951	14.319	4.52803	15.2004	0.11794	0.996877	0.0616784	1.14203	1.51229	0.493975	0.558932	0.96315	0.660139	0.736969	52.8584	3.43338	0.763311	2.17078	235.547	0.817984	-0.227257
TCGA-CJ-5683	73291.3	66.364	73103.2	54.6923	0.765931	39.6679	0.878192	0.151002	59.3964	0.725292	11038.7	48.0303	61.6295	62.2199	1.98954	23.9417	6.09434	1525.87	4143.39	0.0615423	1.82955	0.0768777	72.1716	4.36642	12.7198	1490.61	0.0056893	0.0618379	4.58926	9.17853	4.70082	9.95343	0.111635	0.984352	0.0545756	1.99086	1.81335	0.496984	0.839809	0.916918	0.557684	0.467797	21.9492	3.19609	0.51379	1.88139	110.935	0.547886	-0.0839944
TCGA-CJ-5686	81299.1	71.186	81099.4	56.6908	0.746895	43.8164	0.81436	0.149584	64.2773	0.772902	12131.2	46.1667	55.831	69.3247	3.41197	59.6517	6.74289	2384.92	4960.41	0.0461761	3.15905	0.0725144	84.7809	2.06514	17.2458	4355.69	0.00108713	0.0216175	7.37778	14.7556	5.22626	13.397	0.0630521	0.987922	0.0361266	2.47849	1.89683	0.457575	1.07076	0.929277	0.555547	0.617173	56.4634	3.68561	0.61912	3.26699	305.221	0.694506	-0.161682
TCGA-CJ-6027	14636.2	39.4435	14531.8	29.4891	0.760897	25.601	0.979353	0.260446	35.0171	0.868153	3784.76	28.8802	35.912	35.912	2.12057	92.8267	6.08527	395.799	988.12	0.0922894	8.47385	0.082527	56.2143	0.632292	11.6512	5255.32	0.00156767	0.0123684	9.58861	19.1772	4.90917	-1.9663	0.09774	0.989243	0.0485115	2.5166	1.95739	0.477921	1.08869	0.930506	0.531624	0.36245	92.6641	3.24433	0.419925	1.98043	113.819	0.457789	-0.056803
TCGA-CJ-6028	967462	166.868	966978	148.107	0.597981	94.7245	0.723091	0.081782	134.774	0.639566	79081.4	107.095	157.318	152.013	2.8904	78.5303	6.45874	22461.9	48837.2	0.0717558	6.1077	0.078116	66.6734	0.994923	12.4417	4944.88	0.00119641	0.0148771	8.66048	17.321	5.28499	14.1812	0.0759312	0.995071	0.0362165	2.65529	1.98818	0.474437	1.13149	0.951228	0.520574	0.537092	76.5464	3.57021	0.559166	2.86979	248.068	0.624005	-0.0977874
TCGA-CJ-6030	17244.6	44.602	17112.6	38.417	0.704	21.52	0.817301	0.266567	42.3193	0.56017	4561.65	31.3983	42.776	40.6791	4.29458	44.6103	6.24361	554.172	615.83	0.116096	5.44206	0.118666	30.4921	1.06741	5.88878	1339.24	0.00741203	0.0414767	6.35953	12.7191	5.95429	-1.84749	0.0391496	0.969023	0.0204644	4.93661	2.33467	0.413094	1.93058	0.884739	0.428027	0.435765	42.3488	3.84447	0.447183	4.37345	393.134	0.532024	-0.0748595
TCGA-CJ-6033	585438	139.289	585090	120.116	0.659877	77.7349	0.746552	0.087622	132.01	0.647166	51266.7	89.6728	116.719	126.331	7.69721	43.2641	6.83943	12128.6	43843.5	0.0458631	2.67073	0.051211	143.134	8.09318	37.0227	3721.12	0.0019056	0.045565	5.81421	11.6284	5.05243	168.257	0.235967	0.990733	0.0781024	2.50663	1.89279	0.428846	1.37395	0.943993	0.613612	0.828799	39.9552	3.7559	0.8389	7.39671	2423.71	0.856	-0.259463
TCGA-CW-5581	132693	136.191	130846	126.319	0.199172	54.3184	0.446636	0.478266	63.2185	0.43001	62579.3	56.4186	132.959	132.695	2.82588	70.4151	5.3957	7596.61	7333.77	0.182294	12.9676	0.174711	15.4374	0.264148	2.51625	1084.04	0.00339413	0.0175199	8.22467	16.4493	4.97258	-13.1501	0.0901739	0.992419	0.0427966	1.52208	1.66413	0.508111	0.664993	0.941193	0.600159	0.731082	69.7138	3.64247	0.753159	2.82972	260.639	0.812968	-0.202924
TCGA-CW-5590	274646	133.607	274201	120.649	0.586535	51.2303	0.604097	0.126911	117.064	0.424625	34799.2	72.8834	125.952	108.102	2.56914	99.4255	6.53135	5955.69	13995.6	0.0582158	5.91988	0.0729605	79.5466	0.899052	14.3749	7760.51	0.000778572	0.0113471	9.79038	19.5808	5.02192	-3.15339	0.072288	0.991463	0.039369	1.97853	1.81334	0.492912	0.860561	0.937879	0.566566	0.612854	97.4186	3.52405	0.626101	2.5554	156.409	0.701326	-0.137407
TCGA-CW-6087	201412	124.579	201139	105.245	0.696183	49.614	0.522722	0.118557	66.6635	0.471414	23846.5	55.0139	124.07	100.395	1.08943	37.7379	6.23298	3255.39	15748.9	0.0360932	1.49506	0.0559346	143.374	4.34796	23.4709	5133.63	0.00121268	0.0301441	6.01149	12.023	3.86	0.742722	0.183849	0.992439	0.0937638	0.937174	1.40767	0.496391	0.453606	0.944094	0.679909	0.545496	36.7058	2.87742	0.575336	1.03592	30.1503	0.632065	-0.13412
TCGA-CW-6093	5865.88	34.6567	5710.25	28.2204	0.28171	23.9177	0.901823	0.960427	29.6732	0.84753	5484.27	25.4498	33.125	33.3447	2.21929	28.6249	5.1332	891.272	893.799	0.202395	6.02684	0.187794	13.4947	0.680263	2.24836	381.928	0.0144669	0.0573595	5.12994	10.2599	4.88032	-1.3714	0.0891806	0.983268	0.0458922	1.76565	1.74029	0.506058	0.751568	0.914879	0.576562	0.600572	27.6433	3.45196	0.60372	2.20982	141.782	0.692031	-0.134987
TCGA-CZ-4858	193734	93.5015	193507	73.9905	0.722193	54.1755	0.921524	0.115771	80.2195	0.732196	22402.5	68.184	88.3533	82.4558	1.14087	33.8663	6.23387	4199.95	18669.2	0.0337181	1.23223	0.0575288	143.235	4.9195	22.3672	4657.41	0.00136205	0.0343174	5.67395	11.3479	3.90902	0.941391	0.16307	0.988548	0.0855034	0.96281	1.41813	0.496357	0.464111	0.932495	0.677089	0.573634	32.8432	2.9186	0.589257	1.1302	29.2854	0.662974	-0.149926
TCGA-CZ-4859	75351.6	69.3302	75182.1	56.4877	0.651822	39.5545	0.89125	0.175786	60.0657	0.700232	13215.9	50.3447	66.3768	66.7015	1.18808	24.7884	5.84056	2952.44	12169.8	0.0454475	1.35937	0.0681606	93.1473	4.39779	16.303	2180.95	0.00289224	0.0497289	4.81298	9.62597	3.99989	3.83173	0.167513	0.994741	0.087209	1.56048	1.65113	0.503086	0.715105	0.951627	0.609658	0.259147	23.4577	2.70895	0.360707	1.07259	76.7418	0.308167	-0.0527846
TCGA-CZ-4861	164640	95.5449	164348	82.5384	0.708287	48.6863	0.742694	0.124648	94.0843	0.589862	20485.7	61.3008	95.39	75.7863	1.71017	79.5993	6.20646	2737.61	9207.99	0.0511236	4.05936	0.0682815	91.8539	1.22239	16.1614	7413.38	0.000909481	0.0140583	8.80489	17.6098	4.49704	-7.78592	0.134734	0.990452	0.0637078	1.66759	1.71649	0.500075	0.742581	0.935263	0.59372	0.506901	78.3843	3.13297	0.547719	1.6918	84.1648	0.58916	-0.102277
TCGA-CZ-4862	31377.8	52.1674	31215.4	42.9215	0.732992	29.9318	0.822028	0.209538	46.106	0.697362	6540.79	35.2827	46.5594	47.7676	1.10861	61.5442	5.72842	496.077	1910.54	0.0642553	3.91346	0.071812	77.9137	1.29794	14.823	4848.04	0.00156874	0.0178761	7.80212	15.6042	4.09624	-1.54212	0.166674	0.986743	0.0815017	1.67571	1.72197	0.502254	0.733198	0.923957	0.587097	0.208033	61.0964	2.70422	0.246066	1.06097	24.6302	0.273666	-0.0287561
TCGA-CZ-4863	162098	109.932	161904	92.7879	0.611431	48.9946	0.651738	0.145117	87.0082	0.528027	23495	60.4734	93.1928	105.719	0.933232	45.578	6.04585	5652.01	31841.9	0.026441	1.21022	0.0555459	146.507	3.31219	24.2413	6843.38	0.00079837	0.0243878	6.68806	13.3761	3.68613	-2.82672	0.24839	0.989885	0.116756	1.05075	1.44695	0.474036	0.513184	0.937809	0.677874	0.430304	45.1282	2.6828	0.452494	0.923474	27.256	0.492814	-0.109858
TCGA-CZ-4865	254128	97.0958	253884	80.7511	0.73365	59.9919	0.898966	0.1041	85.9586	0.742923	26429.3	72.5925	93.4201	93.0939	0.245272	34.0753	5.00837	5808.2	75752.6	0.0164301	0.5847	0.0460453	322.59	9.19626	43.9018	11409.4	0.000582856	0.0304294	5.81764	11.6353	1.91492	-0.202307	0.579979	0.995388	0.385196	0.380037	0.98872	0.337357	0.248891	0.964543	0.823989	0.159531	33.8827	1.49503	0.259014	0.227702	1.63858	0.18597	-0.0447384
TCGA-CZ-4866	23503	44.8645	23412.8	35.5048	0.772724	28.6735	0.923922	0.218764	37.9448	0.807595	5121.87	32.8037	44.6965	40.0143	1.18762	19.0003	6.25368	677.152	2953.24	0.0257763	0.536158	0.0602074	133.092	9.56406	21.2689	2461.91	0.00287261	0.0758339	4.14146	8.28293	3.95533	-1.73158	0.16166	0.983122	0.0900618	1.14748	1.46966	0.461609	0.537399	0.921527	0.667542	0.511308	17.7533	2.915	0.518707	1.17372	35.9477	0.586642	-0.153043
TCGA-CZ-5451	211743	88.6694	211471	76.9283	0.738176	58.2513	0.870597	0.109961	87.4228	0.757216	23253.6	66.9735	87.2403	80.8816	1.78759	42.2438	6.00051	4549.05	11627.3	0.0646005	2.93415	0.083348	64.507	1.76929	10.9447	2672.45	0.00265309	0.0296303	6.32304	12.6461	4.82047	-3.269	0.0915458	0.981721	0.048826	2.34108	1.91029	0.485758	0.961842	0.909797	0.529461	0.354254	40.6214	3.17841	0.371327	1.81071	74.3515	0.424249	-0.048165
TCGA-CZ-5452	595174	141.696	594788	116.619	0.638983	79.8715	0.856151	0.0899928	135.652	0.684891	53526.6	99.8437	139.016	124.656	1.7327	62.9005	6.36413	14818.8	49429.6	0.0387885	2.66809	0.0643126	112.917	2.04694	18.0921	6845.44	0.000764256	0.0179864	7.7888	15.5776	4.4759	0.125801	0.109484	0.996592	0.0604983	1.53652	1.64416	0.49872	0.750331	0.961518	0.622854	0.559228	61.6386	3.21184	0.612111	1.74108	100.256	0.680962	-0.14461
TCGA-CZ-5462	45391.8	59.033	45288.1	50.686	0.736705	34.2387	0.740112	0.18416	52.9313	0.675506	8340.27	37.5133	58.5169	48.6813	1.47515	70.3872	6.28515	1860.11	7109.41	0.0363554	2.49821	0.0630417	110.716	1.68959	19.0587	7696.66	0.000716507	0.0158918	8.28802	16.576	4.20978	-2.57357	0.134523	0.990704	0.0765993	1.39315	1.58248	0.489924	0.649665	0.938555	0.634973	0.473592	69.3404	3.01073	0.504309	1.3456	58.8602	0.566488	-0.125481
TCGA-CZ-5468	68913.3	83.9422	67943.9	69.4668	0.0840764	49.2529	0.861148	1.40959	67.6384	0.709014	95773.2	59.8212	79.0557	83.7173	0.96406	47.3672	4.72911	12426.5	22596.9	0.119867	5.74629	0.159361	21.5341	0.486553	2.95487	1013.79	0.00301311	0.0231441	6.8072	13.6144	3.78184	-0.342727	0.197126	0.992567	0.100291	0.920606	1.39645	0.499452	0.443874	0.944385	0.68089	0.517023	46.8308	2.80848	0.51892	0.953168	27.1482	0.59931	-0.11978
TCGA-CZ-5984	41226	53.0846	41085.7	43.7264	0.768517	32.8366	0.922728	0.182362	45.05	0.750955	7492.46	40.3476	50.1553	52.5148	0.943154	31.0277	5.92742	729.756	3609.5	0.037713	1.26022	0.0595574	127.84	4.7271	21.0983	3840.1	0.00167219	0.0373525	5.40364	10.8073	3.76107	-1.62911	0.203976	0.990145	0.0994576	1.01814	1.44833	0.495819	0.487029	0.936667	0.669095	0.46432	29.6414	2.73508	0.490403	0.949399	20.2625	0.553595	-0.105494
TCGA-CZ-5985	111301	81.251	111010	67.691	0.728744	45.0262	0.78043	0.138077	62.6183	0.665173	15328	52.8281	80.8836	74.3593	1.61106	72.6603	5.75966	1928.08	5509.31	0.0836132	6.35491	0.0806322	60.8576	0.880833	11.5222	4381.67	0.00159349	0.0153345	8.4254	16.8508	4.65286	-0.493194	0.101164	0.989246	0.0568068	2.50602	1.96265	0.480751	1.04811	0.929191	0.520961	0.177611	71.2615	2.95746	0.29515	1.52712	50.4734	0.231714	-0.0156331
TCGA-CZ-5988	104449	80.0576	104257	68.3965	0.730243	43.9315	0.720552	0.140707	73.0956	0.642306	14669.7	49.2832	74.9505	66.4225	1.81959	51.2919	6.12432	2839.43	7648.11	0.0623079	3.37302	0.0784612	69.8588	1.54672	12.3469	3537.03	0.00184858	0.023448	7.01807	14.0361	4.73912	-4.25714	0.101176	0.983816	0.0514525	2.06278	1.83508	0.494012	0.868259	0.915559	0.552534	0.42057	50.0054	3.19386	0.445763	1.7834	79.6827	0.500429	-0.0694154
TCGA-DV-5565	14718.6	37.0085	14621.9	31.0433	0.785309	23.5105	0.922955	0.251831	34.0629	0.757346	3682.24	28.6516	35.1507	36.4769	2.15554	60.7925	6.43444	319.45	959.759	0.0446528	2.47451	0.0662347	95.6929	1.62884	18.6953	6209.74	0.00123816	0.0203044	7.7076	15.4152	4.61709	-1.25204	0.121687	0.988028	0.0599773	1.81345	1.72939	0.465864	0.857748	0.932031	0.6117	0.545673	60.5282	3.32648	0.640888	2.02697	133.331	0.694366	-0.169068
TCGA-DV-5566	9630.62	33.3536	9558.93	26.2161	0.796048	21.9439	0.886709	0.286248	27.8601	0.837041	2736.22	23.246	31.3912	32.2611	2.96255	49.3919	6.45022	304.298	644.921	0.0646374	3.41456	0.0781052	68.7059	1.98391	14.2054	2933.62	0.00235424	0.0265488	6.71227	13.4245	5.0601	13.0907	0.0828807	0.983758	0.0406109	2.47111	1.88789	0.457978	1.00904	0.917459	0.544503	0.568994	46.6956	3.54297	0.577795	2.87329	213.692	0.652997	-0.14435
TCGA-DV-5567	13000.8	37.0687	12900.3	30.2023	0.802585	23.0536	0.869739	0.256917	35.3862	0.763305	3314.32	26.2681	36.6917	33.2836	1.09416	22.5487	5.91178	235.196	902.007	0.0501493	1.29107	0.0698741	88.0131	4.63381	15.8287	1916.89	0.00365851	0.056419	4.61191	9.22382	4.04511	-0.141643	0.153768	0.984332	0.0818953	1.33447	1.58848	0.505683	0.599234	0.919402	0.62387	0.376998	21.6752	2.82031	0.383575	1.07271	25.5434	0.457059	-0.0698686
TCGA-DV-5568	13201.9	36.7769	13115.2	27.9574	0.813986	24.2194	0.978167	0.251928	31.4932	0.866296	3304.08	27.347	36.4769	34.2683	1.30757	16.6433	6.14366	300.171	1067.88	0.0321829	0.635389	0.0693877	101.017	9.61036	16.3307	1560.32	0.00351878	0.1005	3.82955	7.65909	4.20658	-0.83404	0.136923	0.979322	0.0754086	1.42549	1.57391	0.480465	0.628693	0.911342	0.630301	0.473616	15.3046	3.01224	0.5071	1.34871	49.0106	0.559295	-0.13538
TCGA-DV-5573	7479.86	31.178	7399.5	24.7654	0.774166	19.7234	0.891421	0.320565	28.4057	0.796409	2372.02	22.0764	29.8274	27.4146	0.974772	25.1775	5.66658	183.457	693.159	0.0662247	1.67178	0.0748498	73.031	3.12809	14.3033	1872.97	0.00460502	0.0481933	4.95529	9.91057	3.94163	-0.739283	0.166986	0.978758	0.0864862	1.45356	1.63769	0.505147	0.641686	0.906704	0.608804	0.240362	24.7861	2.65451	0.263176	0.957704	16.6124	0.334481	-0.0406949
TCGA-DV-5574	6385.66	29.3387	6323.26	22.0729	0.794436	18.9379	0.968497	0.329189	24.2748	0.857971	2081.54	21.3775	28.1602	28.1602	0.96918	19.4658	5.96669	183.193	806.407	0.0313895	0.592868	0.0670301	106.453	6.28382	18.7874	2114.5	0.00328589	0.0683196	4.28771	8.57541	3.90738	-0.783224	0.175705	0.976656	0.0985831	1.25501	1.52472	0.474182	0.601744	0.908947	0.657673	0.4141	18.8109	2.80295	0.427609	1.05387	28.5358	0.51082	-0.115383
TCGA-DV-5575	162462	106.263	162242	90.7851	0.654812	51.2511	0.608136	0.135409	71.784	0.564533	21968.9	55.2097	95.0111	104.809	4.79012	48.6996	6.12487	3068.24	25320.8	0.0418964	3.14684	0.0428753	199.754	5.66476	45.225	7523.53	0.000931176	0.0273776	6.5365	13.073	3.80961	152.196	0.382504	0.991714	0.18581	2.61327	1.72242	0.391032	1.78299	0.95591	0.69139	0.696823	45.8315	2.84988	0.737043	4.41013	2204.15	0.698401	-0.1928
TCGA-DV-5576	7232.57	31.7597	7149.94	25.7091	0.790354	18.9489	0.815183	0.317611	27.3806	0.737049	2270.9	20.9577	29.9292	27.7915	4.53839	42.8218	6.33754	284.465	354.08	0.137466	6.05368	0.108326	34.4425	1.33818	8.75235	1261.9	0.00896864	0.0411633	6.23037	12.4607	5.9583	28.2033	0.051134	0.970645	0.02217	5.47989	2.38891	0.397619	2.14987	0.888499	0.422322	0.430788	40.8408	3.84498	0.452127	4.76227	529.322	0.551696	-0.0818813
TCGA-DV-A4W0	103665	85.479	103435	68.6452	0.615114	47.0531	0.723348	0.167484	64.7307	0.685454	17323.6	49.6544	71.7868	84.412	2.12793	53.0598	6.24698	2731.5	6539.83	0.0666337	3.84112	0.0804116	64.9428	1.48032	11.9278	3244.66	0.00180204	0.0228542	7.07244	14.1449	4.93216	-0.0157444	0.0841843	0.987589	0.0441229	2.18361	1.86748	0.489899	0.914573	0.925037	0.54429	0.474302	51.0116	3.34934	0.483092	2.08254	109.089	0.558501	-0.0838974
TCGA-G6-A5PC	34620.8	75.3085	33961.7	68.2214	0.192539	35.2905	0.721401	0.775597	74.7512	0.517293	26340.6	49.215	63.905	73.4771	1.55121	59.9103	5.10307	3410.31	5277.34	0.116602	6.99697	0.156	22.2297	0.408629	3.09821	1340.01	0.00245411	0.0191318	7.63869	15.2774	4.14258	-7.47854	0.182675	0.993912	0.0829339	0.894351	1.38468	0.493213	0.440563	0.949828	0.688486	0.709247	59.441	3.1936	0.745031	1.53863	107.576	0.789132	-0.218058
TCGA-G6-A8L6	321944	113.597	321605	92.4416	0.686626	68.9626	0.80851	0.102799	90.1246	0.746013	33060.7	74.7399	96.3261	110.828	6.62985	75.6982	6.97917	7238.66	14477.7	0.0435386	3.56184	0.0635667	101.263	2.48331	20.545	6922.7	0.000899294	0.0208805	8.14708	16.2942	5.41723	-17.4247	0.0855482	0.988737	0.0334038	2.31825	1.8728	0.462777	1.09702	0.933411	0.579106	0.826582	71.8995	4.00929	0.838407	6.67577	953.121	0.876544	-0.261879
TCGA-G6-A8L7	215947	90.3952	215706	73.3585	0.764563	60.4866	0.941016	0.105467	82.7636	0.824534	22749.9	69.0315	85.2484	89.0551	0.890206	12.1856	6.16625	3850.02	21176.6	0.0210063	0.312655	0.0535953	186.36	22.2065	25.8032	2028.49	0.00378126	0.117369	3.29652	6.59305	3.51123	1.28975	0.222602	0.985647	0.117053	0.737809	1.27824	0.461796	0.381452	0.929026	0.723065	0.563684	11.3515	2.71401	0.569696	0.852072	19.6384	0.645381	-0.165588
[truncated: 58 more columns]

## Sheet: data3 (Ye Zhao)
id	shape_VoxelVolume	shape_Maximum3DDiameter	shape_MeshVolume	shape_MajorAxisLength	shape_Sphericity	shape_LeastAxisLength	shape_Elongation	shape_SurfaceVolumeRatio	shape_Maximum2DDiameterSlice	shape_Flatness	shape_SurfaceArea	shape_MinorAxisLength	shape_Maximum2DDiameterColumn	shape_Maximum2DDiameterRow	gldm_GrayLevelVariance	gldm_HighGrayLevelEmphasis	gldm_DependenceEntropy	gldm_DependenceNonUniformity	gldm_GrayLevelNonUniformity	gldm_SmallDependenceEmphasis	gldm_SmallDependenceHighGrayLevelEmphasis	gldm_DependenceNonUniformityNormalized	gldm_LargeDependenceEmphasis	gldm_LargeDependenceLowGrayLevelEmphasis	gldm_DependenceVariance	gldm_LargeDependenceHighGrayLevelEmphasis	gldm_SmallDependenceLowGrayLevelEmphasis	gldm_LowGrayLevelEmphasis	glcm_JointAverage	glcm_SumAverage	glcm_JointEntropy	glcm_ClusterShade	glcm_MaximumProbability	glcm_Idmn	glcm_JointEnergy	glcm_Contrast	glcm_DifferenceEntropy	glcm_InverseVariance	glcm_DifferenceVariance	glcm_Idn	glcm_Idm	glcm_Correlation	glcm_Autocorrelation	glcm_SumEntropy	glcm_MCC	glcm_SumSquares	glcm_ClusterProminence	glcm_Imc2	glcm_Imc1
TCGA-B0-4698	438067	134.74	437598	117.3	0.608625	70.3613	0.717073	0.104659	125.742	0.599839	45798.5	84.1129	114.117	123.213	0.760627	33.4914	6.14492	5195.64	45495.2	0.02594	0.950209	0.0410941	283.772	9.72001	47.9387	8690.4	0.00091061	0.0325411	5.67536	11.3507	2.92531	3.40759	0.32775	0.997496	0.197267	0.497309	1.11526	0.349403	0.322174	0.972928	0.802733	0.616235	32.6248	2.38913	0.642888	0.663161	25.144	0.696495	-0.222129
TCGA-B0-4713	424721	128.25	424472	102.978	0.64758	68.9791	0.878008	0.0993666	102.497	0.669845	42178.4	90.4153	110.243	127.393	6.41924	201.802	6.39056	21507.9	19129.4	0.158775	33.5837	0.125178	25.2402	0.142189	5.24593	4947.92	0.00101821	0.00577026	13.9294	27.8589	6.62841	-14.4515	0.0280705	0.997895	0.013676	8.15862	2.68863	0.352157	3.17653	0.966132	0.349314	0.364954	196.373	4.08918	0.52785	6.42296	1049.07	0.459988	-0.0394203
TCGA-B0-4821	620010	160.513	619484	145.039	0.600784	75.9193	0.569246	0.0944254	99.8586	0.523441	58495.1	82.5629	152.223	157.947	2.21846	73.4028	6.7307	14148	46558.1	0.0352518	2.66025	0.0564069	132.816	2.12503	23.1603	9334.62	0.000695295	0.0157667	8.39691	16.7938	4.55424	-1.78051	0.0995618	0.992619	0.0554689	1.28259	1.56229	0.486097	0.606338	0.944766	0.64489	0.702792	72.0325	3.39392	0.731855	2.16509	119.439	0.792133	-0.216064
TCGA-B0-4833	67576.2	190.527	67227.7	295.991	0.595713	33.9945	0.131341	0.199648	189.528	0.11485	13421.9	38.8759	49.0578	52.3743	9.14902	84.2173	6.79699	924.537	3459.37	0.0495599	4.48926	0.0507291	147.626	3.54989	41.3281	8361.79	0.000937365	0.0190181	8.64493	17.2899	4.79224	85.1686	0.29144	0.990907	0.103965	2.46704	1.84578	0.374786	1.44968	0.948145	0.650156	0.862775	82.5306	3.66041	0.924807	9.02911	1867.66	0.919848	-0.350804
TCGA-B0-4839	72302.3	227.225	71749.4	338.868	0.574411	38.0125	0.155217	0.202608	226.188	0.112175	14537	52.598	223.139	64.4361	5.6167	94.8398	6.63635	916.929	1658.52	0.0944785	8.02034	0.0780232	59.2217	0.738709	13.6202	6074.32	0.00212192	0.0152304	9.68928	19.3786	5.32469	-57.8905	0.0955767	0.989775	0.037893	2.39727	1.92507	0.485258	1.07847	0.933132	0.546611	0.761827	97.7949	3.73301	0.845875	5.09577	773.961	0.833473	-0.208802
TCGA-B0-4843	96793.7	81.9125	96535	64.6916	0.665389	43.3476	0.776361	0.158433	81.9125	0.670066	15294.4	50.2241	61.5477	78.3741	1.77755	39.9396	6.27057	1573.51	4703.29	0.0575771	2.39176	0.0711415	81.4134	2.39233	15.0437	3187.94	0.0026599	0.031584	6.19034	12.3104	4.61342	-0.826318	0.102149	0.991293	0.0559167	1.75897	1.74331	0.49967	0.771909	0.93756	0.583682	0.480131	38.7022	3.19936	0.512647	1.66767	74.6552	0.56702	-0.0942183
TCGA-B0-4845	46119.7	55.2746	45926	45.9035	0.749678	35.1145	0.882734	0.180131	50.6193	0.764964	8272.72	40.5206	49.6784	54.9282	2.17547	95.1475	6.06044	929.802	3306.9	0.0627842	5.34314	0.067509	83.2666	0.890504	16.831	8449.37	0.00122739	0.013517	9.85565	19.5129	4.45485	-19.3063	0.156987	0.98802	0.0724345	2.1387	1.84093	0.486844	1.01565	0.930289	0.578451	0.432586	95.9968	3.05866	0.509089	1.55095	225.497	0.490387	-0.080284
TCGA-B0-5077	30622.5	51.5766	30452.6	42.3964	0.705157	29.9469	0.851988	0.219612	46.8851	0.706354	6687.76	36.1212	49.8656	49.4527	1.30533	70.7948	6.01056	373.528	1847.52	0.0518279	3.26233	0.0581638	112.004	1.5708	22.3772	8257.45	0.0013287	0.0159699	8.40184	16.833	3.83408	-5.18451	0.19977	0.989577	0.104796	1.31893	1.58256	0.488526	0.651342	0.936055	0.647035	0.352931	71.2316	2.70414	0.410733	1.12892	51.939	0.438622	-0.0792258
TCGA-B0-5081	42880.3	54.8948	42746.6	47.1067	0.747097	34.1552	0.82668	0.185128	53.9046	0.72506	7913.61	38.9422	54.2349	45.3021	2.9717	36.6784	6.69865	1052.36	2269.69	0.0472634	1.76604	0.0730347	84.4222	3.68344	15.5318	3042.85	0.00250791	0.0434575	5.65366	11.4494	5.06912	-3.64746	0.066199	0.980295	0.0381861	2.11292	1.79105	0.465358	0.882435	0.911085	0.571116	0.651786	34.7072	3.64974	0.656835	2.85695	225.607	0.737216	-0.184487
TCGA-B0-5085	52608.1	84.3783	51898.5	70.3191	0.0842203	43.9537	0.823718	1.53939	81.8348	0.62506	79892	57.9231	79.2346	68.0257	8.50915	133.558	6.51705	11768.1	8380.69	0.149563	20.1511	0.138239	23.9479	0.248685	5.34883	3165.74	0.00161302	0.0103604	11.7143	23.3417	5.83813	-13.8526	0.05339	0.99566	0.0231303	2.14181	1.86329	0.480459	1.00565	0.95605	0.573398	0.859593	142.919	4.35285	0.866321	7.77339	1732.06	0.923949	-0.290856
TCGA-B0-5088	47112.1	61.3971	46929.8	49.689	0.717557	35.7074	0.814212	0.186843	48.3939	0.718617	8768.52	40.4574	51.6424	59.3716	1.54582	36.7404	5.95392	959.52	2766.47	0.073817	2.8745	0.0793648	64.5337	1.99849	12.4671	2336.2	0.00357622	0.0340705	5.9284	11.8568	4.58186	-2.10818	0.119099	0.980819	0.057476	2.03635	1.83256	0.495511	0.854356	0.908468	0.551903	0.327198	35.6427	3.03782	0.345738	1.51498	50.4941	0.400331	-0.0443391
TCGA-B0-5097	41236.9	57.5965	41056.7	46.5203	0.752098	34.4251	0.783827	0.186387	48.9841	0.740001	7652.43	36.4639	56.18	48.4529	2.57689	41.9102	6.39495	673.667	1503.43	0.0674182	3.11817	0.0778986	68.8282	2.27647	12.8034	2769.04	0.00282631	0.0334532	6.19056	12.3811	5.01495	-7.27043	0.0830798	0.984294	0.0397301	2	1.81887	0.494254	0.851412	0.917084	0.559215	0.6162	39.9268	3.50496	0.643996	2.60164	159.487	0.708736	-0.13842
TCGA-B0-5099	145579	97.0312	145261	87.7901	0.605068	49.8522	0.663514	0.152042	96.5434	0.567857	22085.8	58.25	84.6921	86.4844	4.56841	105.55	6.93414	3081.34	5115.07	0.0514348	5.15009	0.0784815	72.5131	0.809759	14.3727	7939.81	0.000752696	0.0119705	10.0621	20.1243	5.60331	-14.3784	0.0578453	0.988533	0.0285227	3.07602	1.97681	0.439242	1.29649	0.931617	0.535152	0.661486	104.25	3.96082	0.667093	4.54138	576.745	0.742528	-0.191733
TCGA-B0-5110	8625.47	33.1583	8495.89	25.5911	0.810844	20.439	0.889723	0.292288	27.165	0.798675	2483.24	22.769	29.0646	32.8378	0.819406	30.9441	5.34363	84.17	486.99	0.0745679	2.35784	0.0619352	92.3083	2.88515	21.1611	3067.71	0.00490192	0.0390056	5.56718	11.1344	3.25496	-1.80411	0.269637	0.989333	0.154535	1.11027	1.49389	0.496816	0.542508	0.934792	0.662512	0.13009	31.0887	2.22153	0.278963	0.649413	14.1143	0.297111	-0.0424846
TCGA-B0-5115	412433	116.733	411991	97.1524	0.71598	72.8489	0.845832	0.0907725	98.7378	0.749842	37397.4	82.1746	113.876	108.298	1.06035	48.9787	6.28393	7410.76	37102	0.0255056	1.28344	0.0548352	181.03	4.01622	25.0164	8809.38	0.000742335	0.0227708	6.89599	13.792	3.66536	-2.17287	0.183308	0.99399	0.10285	0.74199	1.28834	0.474837	0.383284	0.951542	0.718456	0.633468	48.2	2.8519	0.662768	1.01607	29.7473	0.723754	-0.194306
TCGA-B0-5121	47100.5	63.3124	46908.1	51.7595	0.697567	35.2355	0.74908	0.192227	49.469	0.680755	9017.02	38.772	61.8113	61.2955	3.37357	75.4401	6.55654	891.822	1924.45	0.0660758	5.04152	0.0737836	72.7521	1.21339	14.4302	5426.31	0.00132205	0.0168297	8.45384	16.9077	5.15395	-17.6703	0.0892297	0.987717	0.038105	2.17687	1.85794	0.487166	0.968039	0.927523	0.56122	0.682532	73.8016	3.63668	0.725777	3.42213	287.115	0.768448	-0.173372
TCGA-B0-5696	434865	129.575	434438	107.285	0.593559	75.1596	0.761052	0.107575	109.843	0.70056	46734.6	81.6495	114.139	119.868	3.91651	113.638	6.49232	10518	26275.7	0.0687612	9.73583	0.0727093	73.8521	0.745355	14.2827	8016.08	0.000753346	0.0100923	10.4325	20.8649	5.14604	129.969	0.0972012	0.999197	0.0425828	3.16709	1.92374	0.486015	1.80697	0.98182	0.547727	0.559623	110.908	3.54356	0.707769	3.6537	8875.85	0.693621	-0.129046
TCGA-B0-5697	27787.4	50.6482	27689.4	41.4725	0.741936	31.1632	0.767214	0.21545	41.052	0.751419	5965.69	31.8183	47.594	48.9536	2.42101	67.6693	6.60204	822.213	2494.25	0.0337057	2.24355	0.0640952	109.459	1.80693	19.6057	7500.08	0.000870064	0.0178758	8.03399	16.068	4.57639	-4.87723	0.143125	0.991342	0.0618517	1.51145	1.61545	0.468764	0.673844	0.940441	0.624791	0.631607	65.9095	3.37391	0.639187	2.11976	154.497	0.716782	-0.193797
TCGA-B0-5698	24045.1	46.141	23931.8	38.3336	0.746353	27.8307	0.86667	0.224844	41.1414	0.726012	5380.92	33.2226	40.9647	44.7255	1.02396	35.063	6.06886	467.352	2586.65	0.0371789	1.31212	0.055236	135.486	4.24624	24.6079	4606.28	0.0017692	0.0334997	5.79409	11.5882	3.6459	-0.0585967	0.236862	0.98871	0.120637	0.954293	1.41919	0.477883	0.482801	0.934777	0.68912	0.453351	33.9851	2.68635	0.481222	0.890183	29.8057	0.535191	-0.11085
TCGA-B0-5702	40258.8	57.3088	40188	48.9622	0.694749	30.6814	0.798764	0.203216	53.8156	0.626634	8166.84	39.1093	48.0234	54.1376	1.88265	74.1752	6.07255	2139.96	5514.28	0.0641275	4.82585	0.0811083	65.017	0.940448	11.7542	4780.6	0.00121486	0.0152004	8.51616	17.0323	4.82277	-1.55742	0.0924886	0.989702	0.0493486	2.39777	1.91192	0.482088	0.989788	0.931133	0.531766	0.344103	73.1548	3.18479	0.390086	1.82867	79.7039	0.413152	-0.0555874
TCGA-B0-5703	50473.6	63.7514	50385.4	48.4776	0.725488	37.2226	0.838302	0.180476	53.0336	0.76783	9093.34	40.6389	55.5875	50.336	1.47512	52.8007	6.28244	1679.85	6044.39	0.0381756	2.09228	0.0634192	114.088	2.42251	18.8079	5846.57	0.00100824	0.0215258	7.13198	14.264	4.27002	-0.0691661	0.114004	0.991691	0.0678656	1.22879	1.54607	0.505928	0.559992	0.939953	0.636718	0.565254	51.6653	3.0972	0.58092	1.41439	49.6521	0.658697	-0.135383
TCGA-B0-5706	316768	107.548	316426	88.5539	0.710288	69.043	0.850231	0.0999139	92.1593	0.779672	31615.3	75.2913	102.552	101.56	4.61785	144.565	6.06963	9684.55	10387.4	0.165734	25.062	0.122855	25.3871	0.19211	5.40692	3599.87	0.00155008	0.00804981	11.7838	23.5677	6.2403	0.0185554	0.0345608	0.987112	0.01796	7.7285	2.65921	0.355824	2.9508	0.920552	0.352014	0.146845	139.524	3.7295	0.503151	4.52843	330.64	0.204415	-0.00998709
TCGA-B0-5707	28951.2	84.387	28836.4	83.594	0.692008	20.7899	0.280187	0.22789	27.3044	0.2487	6571.54	23.4219	84.2082	84.2082	1.74973	18.8744	6.49231	414.971	1753.67	0.028262	0.830181	0.0531468	154.928	14.5411	27.1634	2243.59	0.00190144	0.0797858	4.01887	8.03774	4.11381	7.56434	0.170609	0.990334	0.0830011	1.00343	1.44914	0.463863	0.516575	0.940067	0.68917	0.682957	17.2528	3.17632	0.702588	1.60097	88.1058	0.778572	-0.220057
TCGA-B0-5709	77504.6	71.5988	77329.9	56.4047	0.729396	42.0583	0.832742	0.155622	60.7458	0.745653	12034.3	46.9705	63.4907	68.0199	2.50838	103.802	6.64897	1653.46	6075.83	0.0352417	3.43599	0.0581406	128.155	1.35635	22.8893	13711.6	0.000567638	0.0112063	10.0365	20.0731	4.52559	-25.1266	0.163971	0.996754	0.0682317	1.31646	1.57387	0.475171	0.64564	0.963098	0.651295	0.737683	102.578	3.41871	0.761564	2.50414	278.793	0.79838	-0.223507
TCGA-B0-5711	189278	95.8173	188824	72.9263	0.701711	56.4776	0.932719	0.120127	81.6487	0.774448	22682.8	68.0198	88.9632	90.2968	2.92439	112.874	6.12385	2978.36	5178.57	0.109492	12.8696	0.0968099	41.4848	0.400001	8.3354	4608.36	0.00128442	0.0101479	10.447	20.894	5.44375	-6.06105	0.0625045	0.986348	0.0311877	3.64677	2.18439	0.44347	1.44715	0.919582	0.459158	0.338404	110.084	3.47434	0.381738	2.76736	175.647	0.412854	-0.0383225
TCGA-B0-5812	148066	105.84	146696	97.0816	0.151738	56.6392	0.689719	0.604295	75.4063	0.583418	88647.8	66.9591	105.455	101.802	5.68698	351.591	6.0458	14965.4	10625.7	0.297073	106.164	0.170033	15.2005	0.0458895	4.52275	5244.3	0.000940604	0.00306447	18.4964	36.9927	6.38684	4.81885	0.0339244	0.996609	0.0167187	6.94942	2.58849	0.375721	2.7933	0.958029	0.376845	0.350892	344.009	3.96521	0.432295	5.36278	686.519	0.437405	-0.0376076
TCGA-B8-4146	147229	137.386	145961	161.069	0.608111	43.4301	0.294075	0.151039	55.7911	0.269637	22045.8	47.3662	132.825	135.778	2.12321	75.5218	5.94134	1070.06	2176.47	0.0874944	6.78794	0.0985139	43.0289	0.632684	8.27516	3224.32	0.00161897	0.0155957	8.51747	17.0349	4.80011	-6.16496	0.0953251	0.987721	0.0487757	2.16557	1.83791	0.483614	0.91869	0.926914	0.557371	0.452722	73.4598	3.27171	0.53931	1.99395	122.149	0.546889	-0.0988216
TCGA-B8-4148	10042.3	157.92	9954.08	38.8543	0.7532	23.5735	0.655876	0.298474	152.227	0.606715	2971.04	25.4836	32.3353	34.135	2.99055	68.0184	6.26478	324.426	840.059	0.063574	3.45423	0.075483	69.504	1.06028	15.0232	5296.81	0.00250555	0.0205582	8.19128	16.3826	4.92767	-24.4879	0.133468	0.980283	0.0540891	3.10309	2.00179	0.448526	1.41936	0.914079	0.545523	0.443818	68.3778	3.40156	0.464988	2.82775	287.796	0.53005	-0.117485
TCGA-B8-4151	95329.3	85.6569	95038	71.9332	0.678729	39.5545	0.727504	0.156131	71.0747	0.549879	14838.4	52.3317	66.582	80.2952	4.52799	139.344	6.73431	1250.71	3507.04	0.0611655	7.4349	0.0625606	95.2318	0.790523	20.0912	13583.3	0.000843411	0.00883645	11.6387	23.2774	5.06315	-59.6694	0.130454	0.991973	0.0497497	2.14714	1.8384	0.474764	1.07475	0.943707	0.593262	0.75501	138.775	3.66514	0.805306	4.38974	733.391	0.813049	-0.209476
TCGA-B8-4153	77239	75.7897	77046.6	64.3063	0.671333	36.9145	0.811616	0.169289	70.7688	0.574041	13043.1	52.1921	65.6276	69.5744	2.24226	82.5078	6.47513	1824.96	6303.22	0.0499945	3.75227	0.0630363	99.0687	1.2884	19.3235	8152.24	0.00125979	0.0151612	9.02504	18.0501	4.57634	-4.50615	0.148028	0.992587	0.0657078	1.72703	1.7124	0.486378	0.824321	0.944793	0.610612	0.521939	82.4641	3.23676	0.553729	1.87548	189.793	0.614336	-0.130523
TCGA-B8-4154	10074.8	41.6311	9965.64	32.8681	0.725865	20.3296	0.722048	0.309594	29.3722	0.61852	3085.31	23.7323	41.2698	32.4383	2.88614	94.9257	6.08765	157.711	585.368	0.0849121	6.38598	0.065116	81.4162	0.893099	20.2124	8100.98	0.00310398	0.0178759	9.68034	19.3607	4.33429	-31.417	0.195924	0.986529	0.0863028	2.48006	1.89012	0.467577	1.31638	0.930792	0.593742	0.348459	94.5335	2.93771	0.465436	2.06361	412.814	0.510326	-0.0976195
TCGA-B8-4619	22006	47.6955	21857.4	38.9403	0.768005	22.6062	0.90963	0.22521	41.2128	0.580534	4922.5	35.4213	41.5626	47.203	2.05101	46.0555	5.80815	459.452	911.469	0.109765	5.37224	0.0995561	40.9233	1.00512	7.92368	1865.63	0.00438687	0.0275334	6.64483	13.2897	5.06054	-0.911549	0.0798842	0.979797	0.0404402	3.09673	2.08097	0.461539	1.24132	0.904393	0.484001	0.245426	44.6572	3.21597	0.257497	2.0518	75.7347	0.326864	-0.0267007
TCGA-B8-4620	42590.1	56.4188	42447.9	45.2491	0.774698	35.1889	0.84456	0.17895	47.3387	0.777671	7596.07	38.2156	54.2557	51.147	1.72576	50.3716	6.20463	971.451	3010.55	0.0527838	2.54254	0.0724207	81.6378	1.78553	14.543	4078.57	0.00187649	0.0239261	7.03968	14.0794	4.60093	1.6868	0.122529	0.987017	0.0598146	1.96068	1.78279	0.486413	0.8564	0.925924	0.576465	0.411657	50.2526	3.1464	0.427138	1.67451	81.2422	0.489239	-0.0887437
TCGA-B8-4622	55586.1	57.2352	55410.9	46.8983	0.789048	38.1635	0.934209	0.160762	53.4681	0.81375	8907.94	43.8128	56.8609	54.5359	1.6916	73.5616	6.28364	818.385	3050.63	0.0436159	3.06279	0.0641619	109.209	1.58148	18.4332	8168.17	0.00102818	0.0160419	8.43706	16.8741	4.2957	-8.54707	0.166679	0.991033	0.0735899	1.33361	1.58155	0.496776	0.61343	0.938549	0.632434	0.579314	72.1105	3.118	0.622002	1.59268	92.3829	0.659319	-0.143385
TCGA-B8-5158	238718	110.94	238413	96.2516	0.68236	52.4711	0.699902	0.114295	110.94	0.545145	27249.4	67.3668	96.7409	85.6486	1.60704	78.8906	6.33525	4678.27	17044.2	0.0409748	3.15693	0.0640666	109.409	1.47593	18.186	8581.52	0.000739242	0.0141468	8.82953	17.6591	4.30422	-2.38598	0.134235	0.994291	0.069792	1.30995	1.57627	0.502666	0.597999	0.949715	0.631168	0.537537	78.7464	3.10055	0.565625	1.44065	78.4437	0.618301	-0.125272
TCGA-B8-5159	7285.2	30.641	7206.74	23.1209	0.802971	20.3018	0.970425	0.311797	26.1191	0.87807	2247.04	22.4371	29.2755	28.6806	1.91008	73.8961	5.78545	178.521	480.944	0.0938862	6.07822	0.0828404	54.9824	0.71704	12.5421	4413.17	0.00264885	0.0163337	8.68249	17.365	4.62605	-4.89051	0.134469	0.983697	0.059443	2.4972	1.93218	0.481467	1.07729	0.916425	0.535798	0.242868	75.821	3.02751	0.288043	1.67598	76.337	0.382947	-0.0531938
TCGA-B8-5162	127887	82.8103	127637	68.1186	0.704168	51.1478	0.764821	0.136401	81.7902	0.750864	17409.7	52.0985	81.8911	64.8069	2.13584	84.4277	6.59992	2021.7	6517.57	0.0421969	3.37518	0.0610583	112.252	1.48142	20.1921	9244.13	0.000798999	0.0136826	9.10035	18.2007	4.55409	-3.14432	0.0996866	0.99309	0.0567825	1.38974	1.60762	0.491735	0.646581	0.945799	0.630209	0.62865	84.026	3.33058	0.64299	1.90432	122.646	0.719332	-0.170788
TCGA-B8-5163	105993	73.8447	105741	62.5442	0.713031	44.3079	0.890271	0.143426	72.0588	0.708424	15166	55.6813	64.8151	72.2917	1.98015	79.1181	6.04291	2058.12	9118.95	0.0576928	5.31747	0.0616518	101.336	1.38175	19.5863	7717.52	0.000981368	0.0141019	8.76178	17.5236	4.19283	41.0464	0.18614	0.997698	0.086802	1.86724	1.69846	0.501064	1.02977	0.969638	0.618348	0.47886	77.6478	2.92127	0.581341	1.81229	1064.05	0.516214	-0.0796667
TCGA-B8-5164	93026.2	80.426	92806.6	63.2877	0.75725	43.7946	0.75848	0.141054	58.8831	0.691993	13090.7	48.0024	77.2684	70.6996	0.8154	47.5076	5.71572	1378.33	7697.29	0.0427694	2.03547	0.0590217	121.948	2.66	21.1285	5770.86	0.0013871	0.0229907	6.84267	13.6853	3.58393	-0.352361	0.235996	0.99102	0.120089	1.12057	1.5027	0.503728	0.530844	0.938718	0.654341	0.25247	47.0156	2.48062	0.298853	0.753705	16.0533	0.309117	-0.040467
TCGA-B8-5165	24356.6	47.1817	24242.8	36.2608	0.72379	30.0995	0.926716	0.230857	39.3651	0.830085	5596.63	33.6034	41.9964	46.1912	1.83908	90.1487	6.27235	657.506	2155.25	0.046599	3.90358	0.0693499	87.74	0.986587	17.5859	8294.48	0.000765885	0.0126479	9.39966	18.7993	4.47564	-9.50036	0.146364	0.989173	0.0650504	1.90809	1.74576	0.468379	0.83908	0.933201	0.591007	0.45909	89.1729	3.13725	0.475552	1.77319	110.446	0.528202	-0.116516
TCGA-B8-5549	48739.4	68.3697	48548.7	55.1917	0.689744	28.1152	0.849044	0.192193	58.9775	0.509411	9330.71	46.8601	67.2078	61.6469	3.61103	106.996	6.60426	1010.73	1872.84	0.0722475	7.50091	0.0833314	59.9265	0.620299	11.5341	6519.6	0.00111911	0.0115698	10.2934	20.5868	5.43179	-9.07929	0.070211	0.991393	0.0337109	2.89338	2.00773	0.468352	1.27203	0.938529	0.525365	0.556515	107.822	3.71004	0.597778	3.31221	386.565	0.659237	-0.126187
TCGA-B8-5550	350925	124.755	350747	101.83	0.628605	71.3323	0.709411	0.109087	92.6036	0.700503	38262.1	72.2394	123.724	113.5	2.95704	95.4299	6.68306	10244.8	24507.2	0.0382334	3.70942	0.0713651	91.1209	1.06209	15.7928	8737.27	0.000557145	0.0122139	9.6724	19.3448	5.0917	-4.67583	0.0958725	0.995394	0.0432371	2.2738	1.83723	0.466906	0.994938	0.954929	0.568274	0.595271	95.2521	3.59372	0.681202	2.83302	292.855	0.676062	-0.159136
TCGA-B8-5551	48991	60.1279	48758.8	49.6992	0.705413	36.4305	0.796131	0.187653	53.3295	0.73302	9149.75	39.5671	57.1236	53.0993	1.35476	57.5882	5.97465	968.059	3446.56	0.0600155	3.3336	0.0713172	80.7009	1.47059	14.8369	4671.28	0.0016791	0.0199163	7.57247	15.1449	4.29385	-0.938347	0.125518	0.988934	0.0715243	1.65339	1.71149	0.503988	0.725646	0.930151	0.590291	0.343495	57.7839	2.91438	0.385013	1.26687	45.7366	0.412694	-0.0548723
TCGA-B8-5553	55842.9	57.981	55701.7	49.9323	0.743775	38.9889	0.825009	0.17025	57.7141	0.780835	9483.2	41.1946	57.2387	50.8924	2.72562	78.9461	6.57856	1691.14	3929.86	0.0481402	3.3399	0.0740298	81.0661	1.13584	14.4655	6503.63	0.00129468	0.0156132	8.80902	17.618	5.02134	-4.32653	0.0813016	0.986959	0.0420258	2.33709	1.85145	0.470849	1.04061	0.927222	0.565402	0.534633	78.9671	3.5026	0.582202	2.53579	179.84	0.632869	-0.140621
TCGA-B8-A54D	601795	154.718	601521	130.622	0.580072	78.3559	0.700951	0.0987609	127.752	0.599869	59406.8	91.5594	134.695	152.577	2.02538	83.2334	6.38678	13988.6	41163.4	0.0500884	4.24455	0.07023	89.2869	1.16505	15.1956	7343.93	0.000817458	0.0135232	9.02403	18.0481	4.71554	0.000119482	0.108997	0.997572	0.0532434	1.78604	1.74788	0.498202	0.785838	0.965687	0.583051	0.520515	82.4241	3.28948	0.562004	1.88399	166.376	0.602458	-0.107749
TCGA-B8-A54E	105452	142.428	105144	163.835	0.539594	30.7723	0.349315	0.189885	142.428	0.187825	19965.2	57.2299	63.7199	140.651	2.17447	72.1417	6.6251	2408.44	9530.87	0.0262373	1.87848	0.0521511	167.065	2.5593	27.7123	12128.3	0.000501633	0.0159478	8.45618	16.9124	3.92824	-5.07392	0.161555	0.995689	0.0901079	0.74207	1.28607	0.438809	0.405396	0.960388	0.734311	0.81163	73.1435	3.15747	0.897629	2.00401	103.091	0.892755	-0.352862
TCGA-B8-A54G	22047.1	43.3632	21915	36.6078	0.686444	28.3439	0.876802	0.251747	39.6057	0.774259	5517.04	32.0978	42.2964	40.4434	1.77463	36.3476	6.26521	511.621	1542.83	0.0559394	2.23603	0.0697602	82.1822	2.94236	16.1061	2678.34	0.00231873	0.0343357	5.72773	11.4555	4.47713	4.61879	0.123948	0.987591	0.0609072	1.56879	1.67083	0.494617	0.704206	0.927935	0.607549	0.518661	33.682	3.16849	0.532952	1.65139	73.0071	0.600615	-0.119158
TCGA-BP-4164	254422	130.645	252841	104.297	0.112843	74.9304	0.845592	0.677738	109.494	0.718433	171360	88.1927	106.045	119.138	3.48027	113.25	6.0688	26187.3	34014.8	0.157476	17.8689	0.127216	28.7042	0.267055	7.96596	3356.54	0.00177683	0.0102378	10.7902	21.5805	4.97899	9.23106	0.0938076	0.999252	0.0453366	2.2703	1.89548	0.484604	0.970526	0.980142	0.542139	0.468423	117.712	3.36924	0.533847	2.37496	1027.59	0.541617	-0.0890625
TCGA-BP-4166	67797.1	99.2577	66397.3	99.8586	0.23891	40.7482	0.529755	0.499881	62.9025	0.408058	33190.8	52.9007	97.8907	98.8299	2.43214	124.933	5.01601	3199.05	3186	0.279849	34.8096	0.194601	10.9989	0.0929628	2.19853	1381.32	0.00281799	0.00901628	10.4148	20.8296	3.93346	-2.6928	0.136942	0.987087	0.0845768	4.38583	2.03522	0.399415	1.90005	0.925851	0.47607	-0.0770389	108.556	2.55731	0.77686	2.05165	78.0852	0.768809	-0.3398
TCGA-BP-4167	54534.3	69.6113	54086.1	57.2834	0.24727	42.0845	0.803002	0.517151	59.9597	0.734673	27970.7	45.9986	62.7954	66.0493	2.44972	93.8685	5.77394	5234.55	8265.38	0.190518	18.3623	0.118635	27.4781	0.316322	7.62361	2525.25	0.00268042	0.0123643	9.52307	19.0461	5.12432	-2.18204	0.0723766	0.986604	0.039896	3.57359	2.16924	0.446339	1.40931	0.920125	0.460551	0.148159	91.0252	3.16993	0.27949	2.12203	101.957	0.209275	-0.0154773
TCGA-BP-4169	276148	104.473	275989	89.1928	0.684042	63.7595	0.783212	0.108585	103.147	0.71485	29968.3	69.8569	102.279	87.1277	3.49293	78.0858	6.71688	11073.1	29284.3	0.0397636	3.26518	0.0605877	112.378	1.84483	21.4145	8081.95	0.000698523	0.015553	8.55052	17.101	4.91509	12.9578	0.130203	0.997478	0.0476287	1.72227	1.72302	0.481605	0.80395	0.966283	0.606192	0.74498	75.646	3.60011	0.793264	3.3933	276.947	0.816608	-0.22171
TCGA-BP-4173	163548	119.144	161785	96.0344	0.103213	69.4794	0.789311	0.859876	99.7725	0.723484	139115	75.801	118.663	100.867	1.89416	98.5738	4.96706	17860.7	29144	0.149448	15.4039	0.159223	19.0515	0.208091	2.97021	1856.06	0.00178588	0.0112285	9.86865	19.7373	3.68215	8.85386	0.205673	0.999167	0.10867	2.00965	1.71812	0.470101	0.870214	0.97971	0.577921	0.0541838	97.6196	2.40682	0.595096	1.22079	458.807	0.691175	-0.171578
TCGA-BP-4177	15103.5	52.016	15021.5	50.2981	0.730508	20.4071	0.416398	0.268301	24.6194	0.405723	4030.27	20.944	51.9399	51.5769	2.02924	113.51	5.93311	467.326	1341.68	0.0897644	9.76931	0.0764855	63.0354	0.570067	13.0775	7178.41	0.00156634	0.0101454	10.5754	21.1507	4.64286	-5.41134	0.107212	0.99064	0.0579183	2.4836	1.94128	0.481025	1.07244	0.93469	0.53211	0.234545	112.244	3.0057	0.31095	1.64716	101.648	0.317166	-0.0369307
TCGA-BP-4330	649813	138.06	649222	112.688	0.670551	79.6747	0.926986	0.0832891	123.989	0.707036	54073.1	104.461	135.104	132.599	1.70864	79.0594	6.20586	12042.4	40590.4	0.0534518	4.21613	0.0684806	89.2949	1.18671	16.0705	7154.28	0.000917267	0.0141548	8.80927	17.6185	4.54975	-6.67307	0.139039	0.990935	0.0634939	1.83472	1.76937	0.49368	0.811381	0.936685	0.580837	0.436885	78.3229	3.10744	0.498917	1.63704	91.3987	0.515171	-0.0808095
TCGA-BP-4334	892796	188.217	892192	169.269	0.624281	81.1379	0.579996	0.080467	114.23	0.479344	71792.1	98.175	185.214	187.544	1.63664	101.582	5.80658	11208.7	31927	0.0773241	7.9053	0.0803612	63.3186	0.646456	11.6301	6403.13	0.00096885	0.0106338	10.018	20.036	4.65992	-2.15011	0.112811	0.989304	0.0553739	2.48905	1.95534	0.480838	1.02681	0.9291	0.519664	0.189561	100.656	2.96466	0.354642	1.54056	56.0515	0.243903	-0.0181869
TCGA-BP-4335	36982.1	61.2767	36606.5	47.7207	0.236953	40.4721	0.887148	0.614661	52.8844	0.848105	22500.6	42.3353	52.9116	58.1912	1.94209	85.5256	6.19462	2686.52	7841.66	0.0740303	6.87716	0.0805576	65.4904	0.825709	15.9744	5567.82	0.00105393	0.0130507	9.0542	18.1084	4.34314	-1.43176	0.143414	0.998694	0.0743082	1.26368	1.5609	0.486055	0.63533	0.975996	0.654196	0.638087	83.1122	3.2074	0.692026	1.76257	251.144	0.726472	-0.172653
TCGA-BP-4343	93025.4	75.712	92764.5	60.0843	0.623463	43.6772	0.876015	0.171348	74.9815	0.726932	15895	52.6348	67.072	66.9	4.5772	123.111	6.79437	3146.76	4940.52	0.0721867	8.91888	0.0817403	61.8829	0.599914	11.7041	7400.92	0.000870904	0.00978322	10.8262	21.6523	5.62546	-1.93099	0.0436448	0.992949	0.0257029	2.61116	1.96763	0.476501	1.09994	0.942403	0.522824	0.695789	120.225	3.93907	0.703974	4.32375	505.351	0.782397	-0.168177
TCGA-BP-4345	76562.9	109.553	75653.6	108.258	0.29003	35.4277	0.481794	0.394243	61.0847	0.327253	29825.9	52.158	106.81	107.814	7.90184	143.01	6.49361	4268.44	3117.11	0.167691	24.9435	0.136285	24.0745	0.245259	6.08299	3118.76	0.00165189	0.00930353	10.9441	21.8881	6.16738	35.1447	0.0471173	0.990445	0.0187537	3.57103	2.15684	0.448866	1.49379	0.933547	0.479787	0.781244	126.307	4.28909	0.800651	8.12697	1659.6	0.849957	-0.198345
TCGA-BP-4346	81828.4	126.754	80566.9	114.862	0.299201	38.4762	0.374755	0.374228	51.3302	0.334978	30150.4	43.045	117.013	125.209	2.95032	123.078	5.96253	2372.16	3704.46	0.153651	19.4685	0.117509	29.3689	0.256558	7.30767	3630.98	0.00154328	0.00926479	11.0313	22.0626	5.21311	36.2533	0.0771503	0.997557	0.03897	3.51343	2.04273	0.470928	1.82042	0.967439	0.515109	0.450754	123.094	3.4903	0.701089	3.15894	1581.5	0.576258	-0.084161
TCGA-BP-4347	20726.5	48.4109	20522.2	43.162	0.583995	26.0365	0.734447	0.302459	37.0042	0.603227	6207.13	31.7002	47.1089	47.1089	2.93261	94.6252	5.92722	736.918	1082.85	0.160575	15.4725	0.114553	28.8355	0.332809	7.00211	2696.68	0.00240438	0.0126983	9.58366	19.1673	5.46947	-5.37478	0.0598498	0.982174	0.0309308	4.23624	2.27082	0.42482	1.64915	0.908802	0.436307	0.229453	92.4883	3.40896	0.275563	2.75979	165.421	0.327347	-0.0268871
TCGA-BP-4349	7425.91	42.8175	7130.83	41.5543	0.427308	21.0698	0.568389	0.587981	26.7062	0.507042	4192.79	23.619	39.5049	41.8262	3.70573	111.092	5.18852	318.157	345.627	0.229272	23.9814	0.17975	13.2395	0.136443	2.50189	1521.34	0.00580165	0.0151777	10.4092	20.8183	4.96294	-63.3859	0.10737	0.990871	0.0520766	2.12825	1.85492	0.486501	0.956832	0.936721	0.56406	0.671547	110.533	3.487	0.776212	3.24687	1012.34	0.736846	-0.156537
TCGA-BP-4352	317413	115.472	316944	92.466	0.532421	59.8206	0.964581	0.133219	105.441	0.646948	42223.2	89.1909	114.652	112.27	2.10639	72.0692	6.75272	6832.73	23199	0.0303279	2.26638	0.0562087	138.903	2.22676	24.2292	9633.93	0.000545845	0.0158089	8.3276	16.6552	4.43562	3.36422	0.118814	0.997574	0.0618053	1.19133	1.50492	0.469337	0.598283	0.968368	0.669224	0.704475	70.7843	3.36886	0.722216	2.03081	115.526	0.792848	-0.231387
TCGA-BP-4353	34867.1	76.4231	34059.6	69.7802	0.28934	32.4272	0.628919	0.51562	49.8887	0.464705	17561.8	43.8861	74.5891	71.0728	3.34458	45.2417	5.43646	1676.87	1377.63	0.201546	9.38637	0.182467	14.0148	0.427353	2.38217	623.371	0.00708492	0.0320922	6.46505	12.9301	5.16398	5.68401	0.0709359	0.988009	0.0358818	1.79586	1.7493	0.497947	0.769212	0.9273	0.578024	0.730887	44.2359	3.73334	0.756115	3.33695	283.232	0.818419	-0.204933
TCGA-BP-4354	409793	126.836	409401	102.483	0.675232	66.6271	0.84053	0.0964528	101.563	0.65013	39487.9	86.1398	116.909	112.501	1.50989	45.3085	6.3702	4677.65	26468.4	0.0278978	1.51203	0.0480938	182.355	4.88409	31.2876	7275.81	0.000726207	0.0251227	6.54492	13.0898	3.8449	11.6358	0.256131	0.995988	0.113107	0.919657	1.40532	0.457612	0.495792	0.960883	0.706235	0.668337	43.7799	2.97359	0.683814	1.40226	102.052	0.736047	-0.199815
TCGA-BP-4355	651731	150.196	651203	114.646	0.659093	80.3887	0.901971	0.084651	116.62	0.701189	55125	103.407	131.853	146.763	1.96709	85.4225	6.66408	7250.29	29010.1	0.0276253	2.36725	0.0530465	159.324	2.07565	26.4414	13560.4	0.000409154	0.0130903	9.10078	18.2016	4.29133	-8.32243	0.164956	0.998024	0.0709032	1.05465	1.46595	0.46977	0.533001	0.971115	0.680519	0.733178	84.2715	3.29513	0.76627	1.97419	114.972	0.808105	-0.237831
TCGA-BP-4759	34732.6	87.2247	33857.8	85.1639	0.378042	30.6039	0.447575	0.395419	42.38	0.359353	13388	38.1172	86.4695	85.9682	3.81554	137.606	5.27247	1234.05	1062.82	0.246029	33.3938	0.198592	11.4203	0.0980159	2.00629	1575.03	0.00298526	0.0095732	11.574	23.148	5.3182	-56.3286	0.0817941	0.992399	0.0389047	2.53397	1.94691	0.481815	1.08238	0.940717	0.529854	0.65013	136.312	3.66467	0.776947	3.62114	996.226	0.722858	-0.141035
TCGA-BP-4762	3562.1	25.1189	3477.32	19.411	0.828536	14.2333	0.859915	0.385263	20.1485	0.733261	1339.68	16.6918	24.639	21.5514	1.38334	35.2863	5.40411	63.5698	177.735	0.0734173	2.55933	0.0887847	54.2235	1.66724	11.427	1907.66	0.00534566	0.0382158	5.77863	11.5573	3.90071	-1.66894	0.197852	0.970107	0.0942368	2.13103	1.79304	0.458924	0.923867	0.894136	0.577654	-0.0305495	33.417	2.45773	0.492753	1.08896	24.2235	0.603825	-0.130614
TCGA-BP-4763	3988.45	29.4941	3867.43	24.9151	0.313844	19.8946	0.91581	0.981665	27.6731	0.798498	3796.52	22.8175	27.408	26.3559	1.82213	113.034	4.87909	550.246	801.345	0.191307	21.1124	0.170513	15.5659	0.143476	2.65534	1768.72	0.00249554	0.0100761	10.5575	21.115	4.36546	-17.2624	0.154557	0.993273	0.076109	1.55	1.66839	0.501932	0.693274	0.945182	0.605436	0.543428	112.384	3.06381	0.71707	1.69857	234.895	0.623591	-0.119204
TCGA-BP-4766	19640.7	64.8885	19218.1	58.8824	0.334223	28.1916	0.569068	0.540187	40.664	0.478778	10381.4	33.5081	60.7311	62.564	2.75822	139.989	5.48438	1307.73	1548.87	0.133221	17.6231	0.152915	20.7007	0.158466	3.24718	2979.68	0.00152667	0.0086796	11.7352	23.4705	4.63518	-27.9395	0.10716	0.995786	0.0563935	1.09668	1.4888	0.490147	0.536091	0.957695	0.66571	0.793531	139.825	3.57889	0.836103	2.65782	510.698	0.862125	-0.267236
TCGA-BP-4768	9693.14	37.6985	9424.99	32.3293	0.24301	27.7673	0.938118	0.942105	35.805	0.85889	8879.33	30.3287	37.0066	36.9473	1.9159	78.1073	4.95854	996.456	1492.67	0.181917	14.4618	0.163999	16.5895	0.248088	2.82538	1274.8	0.00358182	0.0161055	8.71982	17.4396	4.33574	-6.67741	0.134418	0.997446	0.0754023	1.49283	1.63265	0.501838	0.695311	0.965741	0.617877	0.569126	77.0338	3.09114	0.758274	1.7449	353.852	0.63739	-0.129537
TCGA-BP-4769	3569.12	28.79	3413.95	23.2808	0.326387	19.1221	0.974446	0.984009	26.5654	0.821365	3359.36	22.6859	27.7097	25.8782	1.6367	62.8671	4.72546	286.816	349.33	0.223972	13.8919	0.191594	12.4362	0.212257	2.15084	786.275	0.00523771	0.0189567	7.852	15.704	4.47798	-5.25845	0.135767	0.987352	0.0634357	1.89871	1.77409	0.50635	0.800861	0.924897	0.566481	0.375162	62.2246	3.02392	0.560461	1.5199	81.2724	0.496466	-0.0714223
TCGA-BP-4770	730039	246.373	723740	228.018	0.120621	94.1641	0.425734	0.446548	117.145	0.412968	323185	97.0748	245.746	240.695	1.72269	61.8999	5.19122	31063	45860.8	0.100244	6.34695	0.145214	26.6038	0.479823	3.50708	1651.14	0.00190959	0.0183618	7.89884	15.7977	4.1867	0.449185	0.132161	0.991298	0.0708066	1.76981	1.63125	0.475443	0.814366	0.941113	0.613108	0.488991	63.2248	3.00324	0.658467	1.70625	58.201	0.803835	-0.234383
TCGA-BP-4771	38641.2	61.7041	37956.5	51.6819	0.162013	45.0417	0.926469	0.888192	56.199	0.871519	33712.6	47.8816	58.2241	59.8148	3.20793	73.5941	5.30102	4424	3388.18	0.26127	19.6213	0.202824	10.8338	0.175216	1.99478	787.953	0.00472427	0.0168427	8.36546	16.7309	5.44246	-2.03426	0.0599688	0.986118	0.0309106	2.8488	2.00794	0.464451	1.15512	0.920855	0.507564	0.552967	71.7432	3.6906	0.557803	3.18662	264.793	0.638079	-0.110506
TCGA-BP-4774	20303	54.396	19809.8	50.2568	0.340652	32.881	0.673884	0.524663	40.8441	0.654258	10393.4	33.8673	52.64	54.013	2.61837	95.1977	5.16169	1039.73	1072.6	0.214696	19.8221	0.186533	13.1464	0.152179	2.26137	1260.47	0.00403904	0.0135756	9.63199	19.264	4.94417	-17.5192	0.102594	0.990015	0.0482512	2.04055	1.81682	0.49761	0.905934	0.9336	0.564956	0.582949	94.2027	3.45131	0.616018	2.44756	301.879	0.676683	-0.127211
TCGA-BP-4775	21628.6	63.4116	21084.3	67.3157	0.434555	27.653	0.517551	0.402828	38.1205	0.410796	8493.33	34.8393	62.035	59.5423	3.24453	36.4767	5.49913	714.011	644.248	0.162295	6.20507	0.168997	16.9252	0.747304	2.71097	586.284	0.00777791	0.0434623	5.72357	11.4471	4.95932	4.90473	0.0789547	0.989008	0.0412518	1.37922	1.60645	0.49819	0.621738	0.931755	0.622708	0.787487	35.316	3.72621	0.805711	3.24624	291.529	0.866514	-0.256745
TCGA-BP-4777	5787.56	33.9068	5571.63	30.6448	0.469194	21.7056	0.78988	0.581394	27.0279	0.708295	3239.32	24.2057	33.6079	32.4346	1.66328	62.1318	4.943	242.022	320.559	0.189457	11.9815	0.168774	15.802	0.282806	2.66259	951.832	0.00463853	0.0189383	7.74082	15.4816	4.40971	2.01124	0.120029	0.990085	0.0642209	1.48251	1.65512	0.501992	0.684754	0.934833	0.613569	0.521249	60.7277	3.12704	0.657645	1.54856	79.1076	0.64371	-0.119692
TCGA-BP-4781	11571.2	49.3559	11265.2	44.4146	0.39298	26.4769	0.715684	0.548952	37.2965	0.596132	6184.05	31.7868	47.1217	45.6082	4.57485	88.259	5.27849	921.186	522.754	0.336423	30.89	0.235718	7.95138	0.113621	1.48199	688.313	0.00582529	0.0156019	9.13662	18.2732	5.94032	-16.1013	0.048393	0.987537	0.0224349	4.20451	2.24698	0.431153	1.63693	0.923108	0.442219	0.531451	85.8666	3.91244	0.561882	4.49105	581.723	0.63926	-0.0968024
TCGA-BP-4782	12818.2	71.7945	12405.3	73.8667	0.443684	22.3202	0.304291	0.47084	26.2521	0.302168	5840.94	22.4769	71.3767	68.9493	4.84928	85.4125	5.74584	527.763	549.769	0.146897	13.1028	0.152665	19.9158	0.347596	3.2967	1600.02	0.00308415	0.0192084	8.98374	17.9675	5.04631	20.7494	0.125015	0.995024	0.0505009	1.30268	1.59408	0.47672	0.665786	0.955128	0.654124	0.859253	84.6939	3.91369	0.888994	4.63757	1343.79	0.917793	-0.316614
TCGA-BP-4784	12843.6	51.0518	12462.1	50.2204	0.375448	25.7649	0.553593	0.555568	32.088	0.513037	6923.57	27.8017	50.8755	49.3849	2.02881	43.7152	4.82009	574.798	951.14	0.181623	8.65656	0.160783	16.934	0.449371	2.95789	702.583	0.00644639	0.0291311	6.42928	12.8586	4.18932	26.9899	0.183448	0.993461	0.0905854	1.50964	1.66378	0.489575	0.706462	0.946927	0.617971	0.583178	42.3973	2.92659	0.814506	1.81634	409.721	0.655157	-0.130807
TCGA-BP-4789	15860.3	61.6423	15390.2	60.742	0.34748	26.5074	0.480047	0.559508	33.2233	0.436394	8610.93	29.159	59.857	60.8626	4.11631	45.8595	5.61368	784.81	694.859	0.164271	7.7857	0.164117	17.389	0.596438	2.83047	806.465	0.00740322	0.0375795	6.45736	12.9147	5.03182	-17.1149	0.099666	0.991239	0.0421645	1.30206	1.58483	0.505921	0.61032	0.939013	0.633879	0.841172	45.1466	3.82958	0.872337	4.10007	464.405	0.903301	-0.2934
TCGA-BP-4790	31276	76.6492	30737.4	73.2558	0.323202	29.7129	0.576685	0.477662	47.4243	0.405605	14682.1	42.2455	70.4591	71.8766	3.73457	106.519	5.83362	2018.35	1892.13	0.159706	16.6559	0.156875	19.497	0.201471	3.79404	2148.07	0.00218627	0.0114385	10.2567	20.5134	5.4841	-5.07489	0.0600617	0.987246	0.0298503	3.42432	2.10736	0.452041	1.42409	0.9248	0.49148	0.482681	106.872	3.6838	0.519952	3.37772	318.252	0.619118	-0.108137
TCGA-BP-4797	32195.3	53.5242	32065.5	48.0056	0.730326	29.2909	0.691931	0.208427	51.2191	0.610155	6683.33	33.2166	43.233	52.4402	0.799618	69.0804	5.77454	689.764	4401.33	0.0377495	2.6832	0.0544407	138.557	2.0897	25.1638	9360.49	0.000757225	0.0154134	8.24442	16.4888	3.36886	-0.615963	0.282457	0.993675	0.145361	0.9343	1.40791	0.479549	0.478438	0.950121	0.692741	0.300558	68.1844	2.4153	0.360955	0.680952	18.0345	0.370024	-0.0651298
TCGA-BP-4801	25355.8	53.704	25307.6	51.8168	0.694909	25.9101	0.606619	0.237031	36.8422	0.500033	5998.7	31.433	51.4876	53.3161	87.0583	1098.63	6.9623	1986.75	4707.21	0.0809986	65.0543	0.0695129	72.6812	0.112334	16.6276	90476.6	0.000527936	0.00351685	32.0059	64.0117	6.07763	-10738.2	0.122896	0.992015	0.047232	17.7778	2.54193	0.433487	12.2537	0.958225	0.506044	0.889289	1097.57	4.22257	0.918626	82.0716	518305	0.886776	-0.251994
TCGA-BP-4803	75572.5	96.5314	74537.1	93.1115	0.320706	41.1754	0.504863	0.358305	55.49	0.442216	26707	47.0085	95.8653	95.8653	4.55499	130.712	6.22158	2168.36	2248.12	0.171234	21.5728	0.127671	25.1678	0.2109	6.24756	3440.66	0.00185632	0.00919478	11.4286	22.8573	5.79881	-23.3388	0.0562277	0.989562	0.0245038	3.50569	2.1538	0.450158	1.45039	0.930257	0.477263	0.609329	133.369	3.90273	0.626866	4.48936	539.676	0.699405	-0.117824
TCGA-BP-4804	25310.3	71.121	24649.8	58.9731	0.181926	30.4	0.724464	0.913378	59.8974	0.515489	22514.6	42.7239	66.7347	53.389	1.78846	98.4536	5.19268	1773.08	2531.36	0.144667	14.3284	0.153927	20.3966	0.222388	3.14593	1978.41	0.00181889	0.0111116	9.82632	19.6526	4.32993	3.53374	0.135422	0.995364	0.0703515	1.0637	1.47513	0.498865	0.529299	0.955772	0.669158	0.690883	97.7471	3.27688	0.740335	1.72244	132.06	0.78435	-0.204417
TCGA-BP-4807	5410	30.3414	5362.54	23.4979	0.75325	17.5537	0.833128	0.366793	27.8143	0.747031	1966.94	19.5768	28.9256	23.7143	2.43179	26.1082	5.99631	231.56	482.621	0.0891515	3.10593	0.0897867	51.114	2.96592	10.1867	1124.27	0.00838032	0.0616078	4.71228	9.42456	4.95289	10.7847	0.0966599	0.980022	0.0455001	2.57286	1.96589	0.476072	1.05144	0.905895	0.515648	0.398434	23.0902	3.26261	0.484924	2.16569	132.517	0.510315	-0.0686164
TCGA-BP-4960	748080	236.318	742420	218.413	0.124884	83.7721	0.54618	0.427655	140.367	0.383549	317500	119.293	220.322	233.673	4.00829	110.311	5.61249	44654.6	33611.5	0.254531	28.5656	0.185828	13.1212	0.135546	3.04255	1420.17	0.00284409	0.0106424	10.2896	20.5791	5.28459	3.68218	0.0647009	0.992027	0.034425	2.95729	2.0506	0.466548	1.22215	0.938286	0.49872	0.430347	107.168	3.48163	0.456324	2.7714	195.584	0.524853	-0.0721622
TCGA-BP-4962	93002.5	95.9156	92114.3	80.4469	0.158044	44.0849	0.829274	0.677532	95.9156	0.548	62410.3	66.7125	83.0072	87.6919	2.02676	87.2902	5.54211	6810.43	10525.9	0.163862	14.0627	0.135203	24.5091	0.287879	6.03541	2218.37	0.00241218	0.0129741	9.53442	19.0688	4.71726	-3.19213	0.105605	0.989371	0.0532728	2.47352	1.94209	0.480918	1.01432	0.929435	0.521693	0.239251	91.3761	3.04058	0.353966	1.6707	73.8324	0.308481	-0.0359609
TCGA-BP-4964	59136.1	112.218	57853.1	103.832	0.24599	38.6909	0.412332	0.508306	49.641	0.372629	29407.1	42.8133	111.806	107.808	5.62044	102.815	5.77502	2821.75	1969.28	0.19349	19.9908	0.181849	14.3646	0.205921	2.43299	1438.48	0.00274222	0.0135614	9.86126	19.7225	5.52049	-61.4621	0.0603	0.993134	0.0296039	1.80283	1.76064	0.498062	0.801128	0.94426	0.582566	0.838553	101.929	4.09212	0.888762	5.58556	1226.48	0.901361	-0.270901
TCGA-BP-4965	58459.5	82.3135	57831.2	67.3619	0.389619	35.7343	0.698701	0.320964	55.7815	0.530482	18561.7	47.0658	80.3777	80.1	2.04405	68.8932	5.73081	2058.46	4053.63	0.156304	11.3804	0.107458	33.3423	0.526215	8.94527	2232.11	0.00293917	0.0167486	8.12066	16.2413	4.75615	0.984266	0.101841	0.990489	0.0516405	2.83112	2.02626	0.469455	1.14338	0.932413	0.498873	0.134936	66.2019	2.97628	0.247794	1.67128	71.1324	0.225679	-0.0217318
TCGA-BP-4967	49058.8	60.1357	48921	50.1301	0.731562	37.0337	0.756184	0.180746	58.8405	0.738753	8842.26	37.9075	59.8341	47.4671	1.45891	66.2843	6.38281	1006.6	3829.26	0.0336508	2.27116	0.0606132	128.825	2.16996	20.329	8325.61	0.000715102	0.0168855	7.96924	15.9385	4.13397	-1.59181	0.124158	0.993129	0.0728658	1.01213	1.44016	0.4937	0.482173	0.946439	0.670885	0.641892	64.4219	3.11907	0.703203	1.41701	56.0939	0.727954	-0.182304
TCGA-BP-4970	9893.88	40.5868	9668.62	33.1688	0.242351	29.4119	0.90101	0.936667	40.5868	0.886732	9056.28	29.8854	39.375	37.1261	6.52826	54.4361	5.94753	1302.05	892.196	0.166205	8.94381	0.162654	17.5362	0.7275	3.04485	924.077	0.00643185	0.0381115	6.91923	13.8385	5.45662	-14.2071	0.0536282	0.992536	0.0293664	1.50383	1.66885	0.485595	0.705982	0.94374	0.620015	0.88627	53.7316	4.18721	0.895381	6.60781	1154.37	0.935609	-0.329564
TCGA-BP-4971	247914	173.01	244791	159.678	0.164903	57.3484	0.498443	0.468804	92.2272	0.359149	114759	79.5905	171.043	168.756	2.13029	98.0021	5.13838	13609.5	15683.4	0.191398	18.849	0.177732	14.7495	0.16378	2.46062	1440.33	0.00233313	0.0114005	9.66579	19.3316	2.91808	-2.62109	0.266798	0.995767	0.196883	1.09981	1.24986	0.515089	0.457192	0.956375	0.65342	0.145673	93.8104	2.00687	0.598814	0.920232	56.4978	0.679867	-0.232163
TCGA-BP-4972	41636.2	82.9137	40599	78.1429	0.273805	34.0621	0.581077	0.513891	52.7459	0.435895	20863.5	45.4071	79.3094	80.2867	1.48771	35.7696	5.15461	1360.84	2116.98	0.118769	4.47952	0.149067	22.8101	0.777124	3.36765	784.15	0.00424291	0.0339929	5.84524	11.6905	4.1228	2.62126	0.148603	0.992949	0.0779867	0.873045	1.37818	0.485611	0.436627	0.94674	0.693934	0.702998	35.2006	3.19213	0.705494	1.47033	77.0527	0.789948	-0.219097
TCGA-BP-4975	40740.9	86.4036	39702.2	78.6812	0.276636	36.6832	0.528018	0.512432	51.6471	0.466226	20344.7	41.5451	78.8736	85.9555	2.20394	59.6914	4.97762	1743.21	1631.98	0.254636	15.5829	0.204028	10.9045	0.209658	1.93537	639.669	0.00563175	0.0201779	7.57103	15.1421	5.03134	-1.53994	0.0809142	0.986025	0.0418713	2.46904	1.93317	0.481941	1.00412	0.920049	0.521727	0.433584	58.2661	3.36208	0.438295	2.18015	119.906	0.514737	-0.0709708
TCGA-BP-4976	21580.3	65.0378	21080	60.3063	0.324162	30.1376	0.550489	0.540047	36.7525	0.499743	11384.2	33.1979	64.0554	64.0554	3.58527	105.625	5.42947	1266.71	1234.74	0.184709	18.9656	0.175566	15.186	0.171488	2.52858	1639.32	0.00255971	0.0123595	10.3846	20.7693	4.33517	-14.1556	0.130846	0.988919	0.0669158	2.57113	1.87209	0.467226	0.965497	0.926799	0.50571	0.0918091	108.543	2.78432	0.545737	1.95305	191.143	0.721559	-0.166914
TCGA-BP-4977	33804.3	80.0942	32932	78.5975	0.288443	32.4635	0.479588	0.52306	44.4432	0.413035	17225.4	37.6944	79.1763	79.4714	2.69696	72.4921	5.40636	1384.05	1408.29	0.167496	12.1679	0.168131	16.8379	0.275417	2.73533	1207.75	0.00313736	0.0167002	8.33847	16.6769	4.84964	-8.65847	0.0994219	0.992206	0.0462896	1.35319	1.60614	0.506499	0.621575	0.941641	0.624747	0.74593	71.5175	3.61177	0.760519	2.66401	221.287	0.829019	-0.220295
TCGA-BP-4982	75578.6	98.4972	74084.9	92.2788	0.235887	43.5446	0.595533	0.488131	67.6371	0.471881	36163.2	54.9551	91.9835	97.5437	1.7647	93.2066	4.93195	2820.57	3618.15	0.196421	18.3732	0.177954	14.5721	0.166678	2.43096	1361.34	0.00269148	0.0120654	9.56539	19.1308	4.53558	-10.75	0.131911	0.991912	0.0624698	1.62741	1.7028	0.50806	0.708075	0.939221	0.589974	0.527032	92.4037	3.15914	0.649091	1.72061	135.613	0.616224	-0.106231
TCGA-BP-4986	4907.61	31.4453	4797.83	29.3673	0.663832	17.5417	0.610581	0.431928	19.6379	0.59732	2072.32	17.9311	30.9089	30.4304	1.52931	25.7086	5.88115	125.096	339.355	0.0854177	2.37249	0.086993	54.6453	2.707	12.3863	1418.94	0.0068562	0.0596733	4.94573	9.89147	4.35156	-4.40957	0.14381	0.982881	0.06851	1.46319	1.64735	0.501788	0.652427	0.915478	0.608867	0.50228	25.204	3.07896	0.535867	1.4737	69.1288	0.614354	-0.109184
TCGA-BP-4989	72011.5	68.4093	71838.2	55.8523	0.677305	42.5047	0.864089	0.171757	59.4329	0.76102	12338.7	48.2613	63.948	66.436	1.36372	84.2803	6.35087	1514.6	6608.2	0.0365346	3.06091	0.0578159	127.279	1.59419	22.5326	10618	0.000561006	0.0128702	9.08411	18.1682	4.11836	0.0591274	0.191	0.993413	0.0850191	1.14077	1.50113	0.488887	0.546573	0.947784	0.659913	0.554081	83.2392	3.02332	0.574429	1.28834	55.9715	0.646087	-0.145674
TCGA-BP-4992	47792.3	90.1859	46642.2	88.4428	0.265329	36.122	0.54331	0.506337	55.5613	0.408422	23616.7	48.0519	89.4244	86.5912	1.80911	43.5638	4.94383	1692.04	2435.54	0.165499	8.10914	0.168145	16.8959	0.447222	2.69233	714.927	0.00502706	0.0276599	6.46604	12.9321	4.37883	21.0109	0.132685	0.99656	0.0713847	1.56103	1.64471	0.5064	0.795854	0.961762	0.624924	0.570635	42.8458	3.1466	0.617122	1.81673	491.271	0.649479	-0.124185
TCGA-BP-4994	6235.8	32.9451	6118.72	27.4464	0.664897	19.4988	0.760336	0.397658	24.3275	0.710431	2433.16	20.8685	32.4695	30.5343	1.46067	54.7566	5.65666	162.388	540.236	0.0976305	4.97923	0.0826823	54.834	1.04924	13.0066	3026.71	0.00485038	0.0250113	7.33954	14.6791	4.05827	-6.11004	0.157814	0.987185	0.0879708	1.63645	1.69655	0.507749	0.761847	0.926765	0.601817	0.319872	54.2625	2.7618	0.46403	1.21166	78.2899	0.447746	-0.0616535
TCGA-BP-4995	46009.8	79.0188	45044.9	74.095	0.267361	36.6798	0.699828	0.508358	60.9117	0.495038	22899	51.8538	73.3481	78.1185	3.49062	62.9068	5.54845	2236.85	1896.18	0.167141	10.2713	0.175467	16.0135	0.323058	2.53835	1038.71	0.00417255	0.0216149	7.69362	15.3872	5.1024	-12.6274	0.0776296	0.990134	0.0380492	1.46915	1.64755	0.50618	0.662482	0.934594	0.611825	0.788226	61.9258	3.81434	0.792972	3.46854	370.834	0.863391	-0.243996
TCGA-BP-4999	49028.8	78.4527	48060.6	72.0319	0.264998	38.1242	0.721769	0.501932	57.5458	0.529268	24123.2	51.9904	78.2846	73.0624	4.55675	52.0339	5.49915	2469.2	1907.64	0.201903	11.2168	0.184282	13.7854	0.390125	2.32449	677.509	0.0060457	0.0283007	6.85615	13.7123	5.26326	36.6302	0.0851102	0.991243	0.0365169	1.76563	1.74568	0.503943	0.75469	0.936588	0.576355	0.804923	50.6491	3.83844	0.843244	4.52496	591.399	0.870831	-0.242862
TCGA-BP-5000	78660.6	94.5134	77319.2	86.9189	0.232989	45.1666	0.649047	0.487214	65.4927	0.51964	37671	56.4145	90.5268	93.0589	2.86579	52.0678	5.35051	3847.16	4060.33	0.173491	9.08419	0.173287	16.0383	0.417591	2.58552	839.227	0.00554005	0.0276337	6.99816	13.9963	4.87505	-23.7596	0.105757	0.991561	0.0498087	1.46707	1.64757	0.50688	0.656441	0.938827	0.609698	0.744092	51.1069	3.57882	0.795208	2.86616	327.077	0.816341	-0.208594
TCGA-BP-5001	39920.5	90.2228	39007	93.7299	0.273821	33.6733	0.384985	0.520759	42.6641	0.359259	20313.3	36.0846	89.718	88.961	3.86761	123.092	5.44576	2024.25	2045.24	0.18595	22.4819	0.170607	15.6169	0.146895	2.67211	1940.22	0.00203277	0.0098142	10.9135	21.8271	5.04824	-48.6845	0.11079	0.993577	0.0468533	1.68522	1.72755	0.495326	0.774671	0.946765	0.599019	0.778147	122.063	3.6899	0.843732	3.79974	637.108	0.835196	-0.21984
TCGA-BP-5004	9197.12	43.3552	8950.86	35.2086	0.248003	27.1816	0.786251	0.939157	37.9661	0.772016	8406.27	27.6828	33.3782	41.3505	2.48195	63.991	4.98548	1199.31	1003.73	0.287684	18.9473	0.216247	9.59935	0.173118	1.76622	603.913	0.0059908	0.0190152	7.83125	15.6625	5.23629	-1.39734	0.0756949	0.985148	0.0368431	3.05735	2.06105	0.466391	1.23498	0.917481	0.490846	0.376946	62.2536	3.41747	0.386369	2.45371	142.633	0.460367	-0.0556767
TCGA-BP-5006	9726.68	87.0365	9425.02	122.385	0.238824	23.6026	0.244583	0.958619	36.2216	0.192855	9035	29.9333	86.9421	81.9633	3.87554	72.7891	5.35496	1238.06	822.202	0.260924	19.4366	0.209062	10.4235	0.182097	1.82025	740.797	0.0051186	0.018278	8.28706	16.5741	5.56782	-7.63848	0.0488702	0.986882	0.0270786	2.68222	1.98782	0.472337	1.09653	0.922442	0.511806	0.653413	71.2045	3.84317	0.677399	3.87034	386.935	0.752704	-0.148102
TCGA-BP-5007	493186	160.652	492406	136.594	0.58801	70.944	0.582997	0.10415	88.6357	0.519379	51283.9	79.6338	145.372	156.211	11.1626	160.572	6.57428	9075.08	10259.5	0.141344	22.7483	0.106218	33.457	0.262058	7.9554	5647.52	0.00152464	0.00908664	12.2073	24.4147	6.4859	64.0625	0.0591875	0.990726	0.0199033	10.8272	2.71728	0.377737	5.31209	0.939773	0.394211	0.505535	154.58	4.21355	0.620214	10.9744	8025.21	0.596596	-0.101523
TCGA-BP-5009	110983	123.103	109303	109.95	0.208901	48.2762	0.550826	0.484173	68.7678	0.439074	52921.7	60.5634	118.77	119.806	3.68847	68.2091	5.62588	5794.56	5697.09	0.142494	9.99691	0.159336	19.2849	0.383824	3.00583	1289.28	0.00287341	0.0196913	8.01475	16.0295	4.91435	-23.2135	0.113021	0.994015	0.0464515	1.19866	1.53738	0.497421	0.566907	0.949317	0.647954	0.836853	67.3102	3.7737	0.867461	3.67324	436.864	0.898234	-0.294952
TCGA-BP-5010	346228	186.192	343148	176.579	0.15565	68.0286	0.463589	0.443788	99.8388	0.385259	152285	81.8602	185.153	178.779	1.12959	56.2838	5.02051	19988.7	37238.1	0.146325	8.33959	0.142711	22.5449	0.421186	4.28991	1273.64	0.00304286	0.019404	7.58139	15.1628	4.16282	-0.866685	0.142415	0.989061	0.0781927	1.63282	1.71097	0.498761	0.722549	0.930795	0.593939	0.27316	57.7957	2.78788	0.453919	1.12335	28.417	0.351645	-0.040593
TCGA-BP-5168	43316.9	57.8869	43086.6	50.7115	0.786548	31.3695	0.744966	0.175379	54.5693	0.618587	7556.49	37.7784	57.2513	47.4673	1.41705	35.2652	5.91026	637.849	1865.59	0.0746245	2.71139	0.0808222	63.0198	2.03923	12.02	2179.81	0.00373313	0.0348845	5.78277	11.5655	4.4699	-0.0103398	0.113047	0.981592	0.0599968	1.95363	1.79625	0.498067	0.823339	0.910843	0.561799	0.30729	33.8714	2.97575	0.326268	1.40714	37.9089	0.388184	-0.0493264
TCGA-BP-5169	51262.3	62.7833	51097.2	54.6098	0.709769	32.7362	0.771994	0.183612	57.3184	0.599456	9382.07	42.1584	52.7575	60.988	1.42593	76.6302	5.80568	1122.65	3464.42	0.0749898	5.86782	0.0783206	66.7247	0.918348	12.2654	5048.58	0.0013464	0.0143214	8.65447	17.3089	4.46681	-1.27018	0.120259	0.988154	0.0623212	2.07843	1.84711	0.494585	0.873842	0.926341	0.548569	0.232345	75.2178	2.90731	0.27618	1.35708	39.9697	0.289799	-0.025576
TCGA-BP-5174	11693.7	55.0016	11522.8	49.4306	0.715797	18.1994	0.40599	0.299118	22.6644	0.368181	3446.66	20.0683	54.3105	54.3105	1.72706	79.8062	6.03904	131.788	546.639	0.0672447	5.36001	0.0638507	90.0901	1.218	19.7546	7186.48	0.00135072	0.016662	8.83393	17.6679	4.12694	-9.79582	0.215	0.99182	0.0933555	1.44193	1.62412	0.498811	0.716843	0.942342	0.633125	0.483086	78.7294	2.94282	0.705857	1.41179	165.57	0.592722	-0.110793
TCGA-BP-5175	44552.9	87.909	44065.1	80.7331	0.537236	29.5387	0.42011	0.254852	38.034	0.365881	11230.1	33.9168	87.1812	86.2901	3.36918	77.3262	6.12422	1286.7	1762.68	0.159376	13.1857	0.113117	29.6435	0.465759	7.34104	2202.08	0.00284027	0.0162867	8.46941	16.9388	5.6482	-9.62227	0.0573785	0.983442	0.0268398	3.92425	2.21523	0.435204	1.54008	0.912381	0.451	0.423699	73.1753	3.65114	0.450568	3.40102	254.669	0.520927	-0.0637512
TCGA-BP-5180	54475.6	89.0323	53955	71.5009	0.518585	31.2933	0.639413	0.246786	55.2269	0.437664	13315.3	45.7186	88.6136	85.2713	2.35024	90.1935	6.35532	1090.23	2800.88	0.0790604	7.35324	0.0775414	63.7198	0.800497	14.8352	5599.05	0.00128548	0.0137629	9.25636	18.5127	4.62468	-11.6341	0.117892	0.993099	0.0567661	1.59083	1.68516	0.502475	0.704918	0.944135	0.59849	0.583338	86.8587	3.28413	0.73377	1.96795	200.276	0.674255	-0.138538
TCGA-BP-5181	37164.7	51.8992	37005.3	43.9832	0.779593	33.2704	0.811568	0.186149	43.891	0.756435	6888.51	35.6953	50.3049	51.669	3.02666	57.1833	6.57899	557.374	1315.56	0.0517893	2.92393	0.0715132	85.7026	1.95301	15.3098	4899.5	0.00190464	0.0240697	7.28677	14.5735	5.0023	-14.8856	0.0889873	0.985341	0.0421253	1.87007	1.76038	0.485566	0.826808	0.922149	0.585427	0.695578	55.2263	3.61121	0.714687	3.0627	247.967	0.773329	-0.188784
TCGA-BP-5183	84276.1	100.768	83058	98.9885	0.298573	44.1093	0.450031	0.371227	54.241	0.4456	30833.3	44.5479	99.4148	99.1314	6.23525	86.6598	6.3789	2039.87	2244.98	0.12563	10.4933	0.115416	33.6837	0.464656	8.27582	3211.72	0.00252138	0.0162434	9.72801	19.456	5.48037	-3.13654	0.0688196	0.990343	0.0295638	2.55899	1.95165	0.472629	1.0934	0.934215	0.53317	0.712881	98.4272	3.86486	0.728659	4.81261	541.917	0.785571	-0.184906
TCGA-BP-5184	26248	58.4922	25936.9	50.7387	0.502461	27.7168	0.702273	0.325144	39.7307	0.546266	8433.23	35.6324	57.3123	54.4478	2.44	45.9365	6.13815	779.663	1424.47	0.106686	4.76458	0.0966365	42.0394	1.08498	9.5121	1982.03	0.00417704	0.0288894	6.72317	13.4463	5.06881	-3.25468	0.0713462	0.981333	0.0383031	2.39767	1.91722	0.484203	0.988016	0.90935	0.529171	0.495594	46.3941	3.43311	0.508033	2.38493	125.645	0.584162	-0.0912753
TCGA-BP-5186	5502.77	33.2757	5296.92	30.3	0.473338	21.0135	0.788862	0.5861	27.3436	0.693514	3104.53	23.9025	32.3799	31.8419	2.14409	29.9579	5.18752	254.669	298.071	0.138048	4.18816	0.170119	18.1971	0.871125	2.74276	561.108	0.00905627	0.0560674	5.26936	10.5387	4.51529	-10.8044	0.120955	0.985923	0.0604504	1.20211	1.5328	0.500357	0.572976	0.925349	0.649549	0.714474	29.269	3.39766	0.729829	2.10387	150.754	0.797754	-0.212586
TCGA-BP-5187	9621.75	40.714	9379.39	36.1145	0.248106	25.1668	0.824588	0.92425	39.6297	0.696862	8668.9	29.7795	39.697	36.302	1.79914	72.3169	5.22275	838.152	1185.77	0.118926	8.71126	0.152892	22.0117	0.334716	3.20754	1587.3	0.00206635	0.0158866	8.40614	16.8123	4.26331	2.94841	0.139268	0.994616	0.0717281	0.926174	1.40255	0.487458	0.45509	0.952735	0.68578	0.737577	71.967	3.29916	0.788502	1.7669	140.05	0.819156	-0.240482
TCGA-BP-5189	26750.5	64.9391	26003.1	61.3606	0.311719	32.7648	0.642011	0.523655	49.4202	0.533972	13616.6	39.3942	63.2579	64.7553	3.93034	140.595	5.34041	1143.77	861.677	0.258696	36.3332	0.203881	10.8677	0.0888313	1.98712	1535.38	0.00239719	0.0088717	11.713	23.4261	5.49175	-38.1591	0.0715649	0.990813	0.0323266	2.74227	2.00628	0.468308	1.15544	0.934732	0.514557	0.637085	139.609	3.75796	0.733154	3.78529	663.678	0.731554	-0.138239
TCGA-BP-5190	33757.3	73.8574	33117	72.581	0.29181	35.4037	0.508371	0.516061	41.9177	0.487782	17090.4	36.8981	71.8766	71.5678	1.86447	85.1018	4.89418	2434.97	2712.71	0.22475	19.2208	0.192442	12.4237	0.156577	2.1516	1053.84	0.00330996	0.0132479	9.13304	18.2661	4.75436	-6.94939	0.0995352	0.989446	0.0522261	2.14043	1.85343	0.488637	0.895112	0.930466	0.547586	0.414926	84.171	3.19148	0.516503	1.82878	115.66	0.501646	-0.0705101
TCGA-BP-5191	8468.1	48.8196	8185.14	48.1478	0.433265	20.3369	0.475383	0.553845	26.9994	0.422384	4533.3	22.8886	45.1122	45.5206	3.14281	76.2979	5.51808	355.731	375.64	0.206986	16.5378	0.158667	16.9037	0.281025	3.63743	1170.01	0.00395074	0.0162197	7.64177	15.2835	4.78896	12.7269	0.113352	0.990925	0.0527586	2.39137	1.91679	0.482632	0.988392	0.934546	0.528074	0.436651	59.802	3.20739	0.645404	2.24787	204.144	0.660658	-0.117923
TCGA-BP-5192	17137.9	53.6686	16677	50.6711	0.347824	28.6717	0.653367	0.544193	37.9501	0.565839	9075.49	33.1068	52.7824	51.5161	3.99905	97.475	5.55995	838.58	752.191	0.20351	18.438	0.170964	14.9238	0.181258	2.66305	1524.33	0.0042621	0.0148658	9.67548	19.351	5.22226	-39.3802	0.0852736	0.991019	0.0390516	1.82805	1.76843	0.496624	0.852242	0.938069	0.590326	0.760329	96.5143	3.81855	0.775172	3.81328	650.753	0.839911	-0.217499
TCGA-BP-5195	5178.93	32.1085	5033.83	27.1228	0.330997	21.6386	0.824017	0.852499	28.0636	0.797804	4291.33	22.3496	30.3215	26.8113	1.42687	55.7811	5.27505	409.008	800.999	0.14281	7.93138	0.13034	26.1542	0.502153	5.86119	1474.98	0.00359438	0.0208005	7.39645	14.7929	4.26183	-5.56335	0.151621	0.985989	0.0779368	1.77882	1.75239	0.492289	0.789551	0.922689	0.584198	0.339377	55.1727	2.86391	0.535447	1.35408	62.038	0.537876	-0.0848546
TCGA-BP-5196	20260.8	55.59	19684.2	51.7069	0.34199	32.3933	0.662101	0.523719	39.8959	0.62648	10309	34.2352	54.2354	53.1699	2.13387	66.2431	5.04588	749.545	904.02	0.210084	13.2502	0.176405	14.1923	0.233493	2.54184	961.628	0.00499625	0.0185675	8.03933	16.0787	4.73688	-12.5127	0.115859	0.987607	0.0566304	1.86451	1.79249	0.49081	0.833733	0.926823	0.577769	0.537789	65.7166	3.28024	0.584971	2.01799	160.955	0.625478	-0.1054
TCGA-BP-5199	133164	139.957	131136	125.428	0.19913	49.7133	0.485692	0.478014	71.5137	0.396351	62684.7	60.9191	127.405	137.001	2.88921	97.2264	5.49822	6242.18	6146.6	0.150016	14.6983	0.169183	17.7829	0.208223	2.67766	1722.98	0.001912	0.0119472	9.71569	19.4314	4.88627	-5.58037	0.0929861	0.99577	0.0458756	1.23957	1.55584	0.508416	0.568029	0.956018	0.63536	0.783212	96.6354	3.70397	0.798882	2.86056	322.369	0.862222	-0.250631
TCGA-BP-5200	176019	138.058	173225	124.387	0.184636	57.0513	0.583054	0.469854	84.0354	0.458658	81390.4	72.5246	137.234	130.961	2.95558	73.646	5.14975	7414.85	6445.67	0.252763	19.7228	0.200868	11.1214	0.174286	1.98628	796.563	0.00429683	0.0161088	8.38744	16.7749	5.24045	41.8416	0.0705997	0.998082	0.0366344	2.81684	1.98511	0.478817	1.27956	0.969385	0.519394	0.521548	71.8845	3.53881	0.649118	2.94364	1611.08	0.601027	-0.0895197
TCGA-BP-5202	17040.2	70.6422	16457.1	73.2704	0.337717	25.323	0.403292	0.562963	38.5751	0.345611	9264.74	29.5494	67.7751	70.5476	5.97824	70.8402	5.61645	863.354	459.421	0.298568	20.6794	0.211658	9.64918	0.207722	1.86427	685.829	0.00851397	0.0237443	8.05603	16.1121	5.94065	-18.6597	0.0452209	0.98671	0.0205167	3.12578	2.0767	0.458556	1.26727	0.92171	0.489168	0.737228	69.2844	4.12073	0.762283	5.94762	867.067	0.825879	-0.1838
TCGA-CJ-4636	108318	83.3943	108097	71.3803	0.641704	40.6838	0.810137	0.158202	82.6999	0.569959	17101.1	57.8278	78.8307	76.2095	1.26298	73.8523	5.81115	2912.72	10180.3	0.0726121	5.37977	0.0740622	71.8242	1.00453	13.9439	5323.57	0.00129546	0.0147544	8.53906	17.0781	4.29111	-1.46366	0.132153	0.989448	0.0708966	1.84401	1.7783	0.500546	0.789105	0.930729	0.569154	0.233002	73.1986	2.81789	0.383968	1.20491	33.0999	0.285168	-0.0270456
TCGA-CJ-4637	113602	103.413	112221	88.1361	0.0717831	56.0044	0.746393	1.3967	82.035	0.635431	156739	65.7842	88.7858	101.19	6.31549	116.49	5.81528	24938.8	13553.7	0.256549	30.825	0.200983	11.0541	0.123781	2.02727	1252.58	0.00297675	0.0112368	11.3113	22.6227	3.38498	1.13178	0.223638	0.995491	0.172109	2.01866	1.41305	0.531005	0.706721	0.951604	0.536044	-0.0734487	129.713	2.07531	0.745751	2.32012	384.28	0.822122	-0.378878
TCGA-CJ-4641	89070.6	98.2287	87844.3	85.7768	0.0775429	55.6432	0.679192	1.40294	94.8906	0.648697	123240	58.2589	82.183	85.3652	4.41549	123.455	5.46744	18761.6	11717.7	0.281955	35.7918	0.21261	9.8556	0.0937235	1.80795	1182.56	0.00277466	0.00955005	10.9088	21.8176	5.8116	2.32853	0.045892	0.993066	0.023938	3.12868	2.0834	0.4608	1.27079	0.94184	0.488085	0.645892	121.855	3.96778	0.654481	4.41753	605.276	0.737899	-0.134166
TCGA-CJ-4642	61352.5	85.6303	60580.8	72.4336	0.141817	46.1178	0.802611	0.868248	82.6945	0.636691	52599.2	58.136	79.6875	77.2515	3.8165	44.9766	5.63163	7067.47	5630.46	0.166226	7.7189	0.175773	16.0127	0.552241	2.55321	696.211	0.00602209	0.0340274	6.41214	12.8243	5.20456	11.2851	0.0627989	0.991247	0.0347405	1.52403	1.66157	0.503884	0.678711	0.937944	0.606169	0.800365	44.1703	3.89473	0.803988	3.81683	448.99	0.873952	-0.25398
TCGA-CJ-4870	179746	128.93	177394	112.179	0.0617596	61.6872	0.704719	1.39358	93.2095	0.5499	247214	79.0547	125.443	121.591	5.48867	158.009	5.66875	33070	18952.5	0.261333	42.3046	0.203812	10.7634	0.0797997	1.95376	1659.43	0.00196699	0.00739277	12.5497	25.0993	4.78307	-23.493	0.126986	0.995658	0.054796	2.13331	1.81033	0.459024	0.946438	0.955108	0.563848	0.81999	162.68	3.50451	0.918529	6.11752	941.613	0.93018	-0.416995
TCGA-CJ-4871	354950	104.863	354588	87.0678	0.652967	73.6147	0.895279	0.104637	102.997	0.845487	37103	77.95	100.898	102.982	2.92827	76.7947	6.16206	10152.6	19393.2	0.0927093	7.81726	0.0903853	48.8815	0.740456	9.34346	3519.55	0.00163224	0.015313	8.53614	17.0723	5.41473	15.901	0.0736133	0.99062	0.0338922	3.49264	2.16004	0.450128	1.41983	0.932792	0.469733	0.389686	73.9862	3.48641	0.433032	2.86598	251.293	0.466339	-0.0480692
TCGA-CJ-4872	20728.1	55.2427	20578.5	46.4751	0.584658	16.3398	0.922777	0.301841	55.2427	0.351582	6211.42	42.8862	54.6875	50.1475	2.98006	54.4822	5.89913	689.863	951.073	0.14825	8.80215	0.119024	27.7695	0.631151	5.81746	1456.27	0.00515524	0.0257686	7.08303	14.1661	5.607	-3.3194	0.053629	0.976174	0.0276394	4.34181	2.28852	0.424136	1.70911	0.896245	0.434276	0.292356	51.0605	3.52648	0.3077	3.05985	176.283	0.388279	-0.032516
TCGA-CJ-4873	24391.7	57.7242	24015.1	50.0497	0.117467	34.1102	0.838748	1.42694	56.0797	0.681527	34268.2	41.9791	56.3749	53.6569	1.97919	106.483	5.34022	5271.6	7380.21	0.12073	12.9027	0.151491	22.5081	0.227281	3.26963	2385.78	0.00139323	0.0103986	10.2271	20.4541	4.39804	-4.24491	0.144183	0.99701	0.0702403	0.980587	1.43635	0.484637	0.495746	0.964492	0.684123	0.746547	106.039	3.3991	0.771571	1.93575	202.364	0.829955	-0.243833
TCGA-CJ-4876	377785	105.334	377460	86.6468	0.71126	77.352	0.924698	0.0940803	101.766	0.892728	35511.6	80.1221	99.6263	103.779	3.21841	76.6255	6.52887	10593.2	21181	0.0675993	5.64216	0.0772292	69.2193	1.11338	12.7363	5048.3	0.00121959	0.0159188	8.47734	16.9547	5.33477	-2.96406	0.064367	0.989174	0.0327172	2.52795	1.95729	0.476483	1.07344	0.929991	0.52876	0.604411	73.8019	3.65935	0.636313	3.19792	236.704	0.703851	-0.131129
TCGA-CJ-4884	25992.7	61.7431	25575.2	47.0412	0.132931	35.6372	0.874366	1.23477	55.3366	0.757574	31579.4	41.1312	54.193	58.297	3.61691	110.83	5.80081	4621.63	4276.78	0.224084	24.7077	0.162785	17.5141	0.173002	4.63882	1971.03	0.00275459	0.0107587	10.6482	21.2963	5.39222	-5.51447	0.0638518	0.991264	0.0329537	2.91181	2.04018	0.463762	1.18501	0.935351	0.498327	0.500079	114.939	3.60663	0.516308	2.9762	255.944	0.593367	-0.0882924
TCGA-CJ-4885	82151.2	94.1583	81186.8	81.7211	0.0819775	51.3828	0.683165	1.36237	91.909	0.628758	110606	55.829	69.5664	87.1029	9.45074	177.245	6.13879	17873.2	8232.59	0.269589	48.6341	0.199186	11.0404	0.0804766	2.18267	1935.94	0.00203693	0.00736716	14.2581	28.5162	6.72419	-0.0159919	0.02695	0.990354	0.012534	5.7557	2.43528	0.400882	2.31514	0.932791	0.413214	0.698163	210.662	4.51421	0.70844	9.51326	2660.23	0.805733	-0.15839
TCGA-CJ-4886	34069.6	54.5629	33954.9	45.911	0.752872	31.0538	0.752597	0.198364	41.886	0.676391	6735.41	34.5524	50.7118	51.9594	2.5862	75.7461	6.36328	911.212	2414.39	0.0607132	3.99893	0.0736631	73.9565	1.00085	15.0555	6024.08	0.00159124	0.0164708	8.60737	17.2147	4.98412	-17.5357	0.106319	0.984978	0.0487498	2.70034	1.96319	0.464119	1.20997	0.921783	0.543664	0.463378	75.2607	3.38327	0.4797	2.52351	217.726	0.53229	-0.0972316
TCGA-CJ-4887	21175.2	58.9624	20761.3	49.3897	0.122614	34.1553	0.77256	1.43503	52.1568	0.691546	29793.1	38.1565	57.6222	50.639	10.6546	138.937	6.20612	4322.43	1971.25	0.226637	32.2902	0.186884	12.8195	0.137937	2.3558	1724.49	0.00255293	0.0106726	11.354	22.708	6.24575	62.8127	0.0370194	0.993885	0.0172719	2.50797	1.95904	0.4747	1.13879	0.947556	0.544134	0.882526	138.332	4.60687	0.88669	10.6727	3488.85	0.938497	-0.297759
TCGA-CJ-4889	24632.3	60.6816	24259.8	44.1173	0.235226	37.1191	0.856236	0.710183	57.6698	0.841372	17228.9	37.7748	50.7812	49.7064	9.59805	97.488	6.38477	2670.54	1487.77	0.225121	22.8303	0.16543	16.1355	0.25324	3.87485	1520.65	0.00391928	0.0165209	9.8512	19.7024	6.67089	53.674	0.0276086	0.985075	0.0128931	6.28267	2.48815	0.389102	2.46865	0.917319	0.398073	0.635014	102.809	4.40115	0.643322	8.79754	2106.68	0.729308	-0.127329
TCGA-CJ-4891	65333.1	82.8786	64621.1	67.3313	0.0860468	47.215	0.902727	1.40053	81.8845	0.701234	90503.5	60.7818	77.0896	80.3515	13.3975	137.877	5.87195	15803	14768.8	0.169435	35.0488	0.159998	17.6957	0.173758	3.02362	2065.3	0.00150328	0.00958491	10.8628	21.7255	3.77277	670.817	0.165942	0.999625	0.106953	1.81471	1.44834	0.536617	0.995517	0.987448	0.613967	0.382072	121.802	2.7135	0.629966	4.62661	48460.2	0.738824	-0.225468
TCGA-CJ-4892	34472.5	57.8282	33953.4	48.6975	0.132673	37.8619	0.929349	1.12566	53.8961	0.777492	38219.9	45.2569	55.8489	51.7666	6.42335	120.002	6.24839	3995.8	3054.57	0.213192	25.2409	0.152815	19.0704	0.197689	5.02773	2355.33	0.00297755	0.0119467	10.8764	21.7529	5.92525	-49.9544	0.0517892	0.992	0.023357	3.28971	2.11861	0.4563	1.35907	0.938093	0.483333	0.694556	122.153	4.05489	0.735076	5.48117	1041.54	0.778507	-0.152912
TCGA-CJ-4893	34863.8	61.4107	34332.6	51.6251	0.104645	38.9052	0.956103	1.42189	60.8965	0.753611	48817	49.3589	60.1099	59.3665	18.4639	181.55	6.51711	7715.48	3552.4	0.201749	35.1764	0.164114	15.9492	0.197159	3.18722	2818.07	0.00198768	0.0105009	12.7934	25.5867	6.31852	-258.705	0.0486595	0.996406	0.0183155	2.28601	1.90436	0.468378	1.13277	0.96081	0.579277	0.938329	181.056	4.82142	0.945902	18.5286	9952.05	0.968891	-0.368992
TCGA-CJ-4894	151139	86.6168	150838	69.1468	0.708478	51.1704	0.878509	0.128229	78.5565	0.740025	19341.8	60.7461	84.8944	75.6341	2.684	64.836	6.12294	3785.04	7083.01	0.0997428	6.71066	0.092476	46.4444	0.816364	9.02996	2928.96	0.00262196	0.0190342	7.89511	15.7902	5.38798	2.78992	0.0624993	0.986724	0.0327005	3.54749	2.17054	0.446018	1.43602	0.921155	0.467494	0.325715	63.1917	3.43998	0.337939	2.6326	142.419	0.399105	-0.0357685
TCGA-CJ-4895	663742	148.836	663235	124.591	0.629772	79.4717	0.788701	0.0880532	125.9	0.637862	58400	98.2647	137.722	148.17	6.12198	97.389	7.00653	15593.4	25607.2	0.0596581	6.43262	0.0716954	79.0973	1.22149	16.9903	6555.92	0.000815085	0.013449	9.44466	18.8893	5.7365	38.5774	0.0841864	0.991265	0.0268061	2.93276	2.02116	0.457522	1.30744	0.938738	0.530847	0.752326	93.6931	4.0742	0.759878	5.95435	946.698	0.823559	-0.203708
TCGA-CJ-4897	828226	160.37	827791	133.914	0.646797	90.2621	0.764855	0.0796299	128.778	0.674031	65916.9	102.425	148.623	144.379	7.75818	93.4119	7.24706	20469.6	31495.6	0.0519008	5.58975	0.0680706	88.7497	1.69865	19.8774	6705.15	0.000741991	0.0155725	9.18573	18.3715	5.95471	39.7412	0.0830342	0.996066	0.0242236	3.3871	2.06763	0.444451	1.62573	0.959555	0.537789	0.782294	90.4627	4.27708	0.803522	7.7772	1633.09	0.862174	-0.237418
TCGA-CJ-4899	27203.5	48.0246	27094.4	40.041	0.741245	31.1144	0.809527	0.217218	45.3338	0.777063	5885.4	32.4143	44.0328	45.4379	2.8853	60.4259	6.37185	982.503	1820.54	0.0562307	3.23249	0.0892779	59.907	1.14516	10.6191	3848.26	0.00152791	0.0212762	7.57052	15.141	5.2139	-6.72891	0.0688102	0.979097	0.0354035	3.22321	1.99903	0.436242	1.22409	0.906618	0.5063	0.46026	58.6697	3.55602	0.482426	2.96835	189.801	0.553363	-0.122659
TCGA-CJ-4900	271249	142.088	268937	117.257	0.0880509	74.9066	0.770149	0.850877	107.945	0.638822	228832	90.3057	127.688	129.619	4.56328	105.809	5.74031	34965.6	29658.5	0.133579	14.7115	0.159323	19.9481	0.234304	3.0018	2029.48	0.0015184	0.0114146	10.0427	20.0855	5.01114	8.49855	0.0989001	0.99605	0.0413159	1.15766	1.51676	0.496531	0.548288	0.958326	0.653209	0.872782	104.828	3.89742	0.896543	4.55015	547.649	0.926474	-0.334947
TCGA-CJ-4901	1.26736e+06	224.984	1.26648e+06	204.23	0.641789	86.0273	0.526843	0.0696454	127.257	0.421228	88204.8	107.597	214.717	215.581	1.80414	78.1235	6.09735	16263.1	44346.8	0.0633301	5.13619	0.0783218	70.8763	0.984838	12.2707	5449.82	0.00105141	0.0142795	8.72159	17.4432	4.76499	-2.96923	0.0982777	0.993977	0.0509704	2.21742	1.87906	0.488341	0.926003	0.946052	0.540295	0.370105	76.7199	3.16682	0.436256	1.76239	78.1876	0.44789	-0.0546785
TCGA-CJ-4902	238231	108.676	237881	88.8613	0.659732	54.0036	0.841902	0.118303	94.7139	0.60773	28142	74.8125	105.853	91.3884	3.76234	60.8684	6.5777	6291.31	12233.2	0.0618669	4.4704	0.076613	70.0808	1.63986	13.5079	3622.65	0.00140663	0.0213893	7.41151	14.823	5.37128	24.9491	0.0855423	0.992128	0.0344992	2.62967	1.96756	0.474058	1.14714	0.940433	0.532092	0.634143	57.239	3.71886	0.651894	3.61697	410.778	0.718059	-0.143921
TCGA-CJ-4903	43599.2	57.5158	43456.9	51.6761	0.773142	31.9715	0.723392	0.177912	56.191	0.618691	7731.51	37.3821	56.9334	45.4487	3.39457	66.8731	6.59125	1269.16	2387.02	0.0668	4.67361	0.0801742	65.3694	1.24538	12.5589	4186.1	0.0015621	0.0190272	7.94028	15.8806	5.34712	2.88529	0.0622829	0.991551	0.0324091	2.5226	1.93658	0.478538	1.09865	0.938609	0.539013	0.626206	65.1638	3.72295	0.641072	3.37654	308.761	0.719626	-0.147211
TCGA-CJ-4904	1.27674e+06	235.381	1.27571e+06	218.34	0.647019	81.7411	0.474382	0.0689154	132.092	0.374376	87916.2	103.576	218.926	226.055	8.35437	93.4099	7.216	18476	26272.2	0.0530626	5.54825	0.0715435	81.1126	1.59109	17.3136	6368.77	0.000807853	0.0161608	9.15905	18.3181	5.99409	38.2471	0.0765978	0.99111	0.0228549	3.33652	2.06594	0.443902	1.50614	0.939483	0.527502	0.801109	90.601	4.31234	0.809379	8.37968	1778.45	0.865856	-0.240598
TCGA-CJ-4907	69498.1	70.375	69321.4	56.4937	0.71634	40.8424	0.771716	0.16434	54.1589	0.722956	11392.3	43.5971	66.6895	61.942	12.3222	173.821	7.24247	2803.54	2193.87	0.086894	14.8084	0.0997169	45.1798	0.413249	10.2654	7496.09	0.000771701	0.00819683	12.8422	25.6843	6.89171	26.0009	0.0212911	0.986066	0.0112372	7.80404	2.5215	0.37472	3.20794	0.924667	0.41926	0.693809	173.665	4.67893	0.697492	12.6414	3896.66	0.774179	-0.179578
TCGA-CJ-4908	36209.1	51.9138	36087	40.473	0.756286	33.3985	0.929333	0.1935	43.3154	0.825206	6982.84	37.6129	50.7274	48.0163	3.40467	57.4151	6.62869	959.058	1765.82	0.0626976	3.60939	0.0808309	65.966	1.60041	12.3328	3572.14	0.00210623	0.0239315	7.25095	14.5019	5.36118	-2.20136	0.0605335	0.986134	0.0313901	2.45735	1.91537	0.475171	1.02709	0.922187	0.53703	0.637798	54.7415	3.74598	0.644651	3.39075	292.047	0.724538	-0.151819
TCGA-CJ-4912	416505	154.308	416078	127.98	0.622519	61.4066	0.677548	0.104057	129.456	0.479813	43296	86.7128	108.157	153.73	1.96684	88.7884	6.57127	7327.22	26852	0.0398944	3.63559	0.0591898	119.544	1.46648	21.3971	10476.3	0.00058146	0.0125684	9.29668	18.5934	4.54264	-5.46716	0.138989	0.993606	0.0657711	1.48001	1.64353	0.486497	0.719877	0.948665	0.631213	0.601966	87.5624	3.28655	0.648269	1.874	128.341	0.700992	-0.159021
TCGA-CJ-4918	247886	146.231	245509	124.718	0.0557165	74.3443	0.633522	1.38615	95.9233	0.5961	340313	79.0115	127.821	137.137	9.27713	140.623	5.92749	64801.7	28736.6	0.305389	45.3316	0.216	9.43873	0.0911473	1.88426	1241.59	0.00288495	0.00942938	12.1257	24.2515	4.74723	24.6988	0.0980321	0.99349	0.0545281	4.156	1.99114	0.380483	1.59332	0.943145	0.446168	0.523001	150.7	3.30123	0.875584	5.50497	1136.15	0.929772	-0.429794
TCGA-CJ-4920	25290.3	61.8253	25163.4	56.0267	0.697604	21.3112	0.552577	0.236566	61.2365	0.380377	5952.79	30.959	42.1354	55.7715	9.0049	85.7981	6.69909	1278.5	937.127	0.140387	13.7319	0.124963	26.7181	0.563833	5.69063	2058.38	0.00318366	0.0204781	8.51237	17.0247	6.74024	49.5324	0.0248275	0.978595	0.0121256	7.45541	2.55635	0.371338	2.80622	0.902849	0.380175	0.588498	77.8016	4.39602	0.598941	9.04744	1944.05	0.679286	-0.118327
TCGA-CJ-5671	15049	40.3768	14955.5	34.6044	0.754589	23.7439	0.760905	0.26012	35.8178	0.686154	3890.22	26.3306	39.5675	34.8896	1.44792	84.4165	5.93163	425.846	1322.97	0.0623497	5.56087	0.0779367	69.6318	0.877012	12.9086	5776.31	0.00110266	0.0130849	9.03285	18.0657	4.42212	-1.52475	0.115331	0.989345	0.0643791	1.86737	1.76244	0.494409	0.796635	0.931133	0.573192	0.336024	82.0655	2.98382	0.386321	1.40541	50.3787	0.413477	-0.0618169
TCGA-CJ-5672	30402.2	49.7985	30262	40.8637	0.698187	30.6494	0.905969	0.22227	44.4863	0.750039	6726.32	37.0212	49.1182	48.4839	2.97468	64.871	6.22819	872.365	1459.76	0.0949553	6.71031	0.0965432	44.2426	0.819213	8.75074	2743.37	0.002271	0.0193373	7.83464	15.6693	5.48389	0.44712	0.0589781	0.982221	0.0302159	3.69787	2.16836	0.441549	1.48801	0.911024	0.47042	0.376678	62.4993	3.55104	0.384836	2.9656	185.784	0.458679	-0.0609869
TCGA-CJ-5675	331560	104.631	331249	87.5325	0.715603	70.3441	0.885046	0.0976698	96.9531	0.803634	32353.1	77.4703	100.205	94.8644	7.52137	105.994	6.86455	9230.54	10018.5	0.085587	10.1344	0.0936682	47.3274	0.673097	9.35034	4450.56	0.00118307	0.0130444	9.77087	19.5417	6.26046	34.2953	0.0412538	0.988032	0.0172324	4.51485	2.27958	0.427018	1.86203	0.926612	0.45241	0.691441	100.57	4.24487	0.705011	7.35087	1299.23	0.771158	-0.155452
TCGA-CJ-5677	58137.2	88.2773	57483.9	76.8846	0.326759	37.695	0.613356	0.383479	56.0475	0.490281	22043.8	47.1576	79.1563	84.3759	2.87567	66.5265	6.03305	2717.13	3927.82	0.146305	9.53949	0.115529	29.3135	0.503002	6.79151	2001.23	0.00330079	0.0188306	8.12275	16.2455	5.29429	-8.49654	0.075191	0.98905	0.035545	2.55343	1.96133	0.473924	1.05792	0.928916	0.521413	0.558707	67.602	3.60492	0.583894	2.88864	236.494	0.655558	-0.109552
TCGA-CJ-5678	256059	114.928	255664	98.1165	0.68669	60.5279	0.676106	0.11096	114.152	0.616899	28368.5	66.3371	111.006	84.2814	0.773651	49.3571	5.95486	3441.22	20238.2	0.0348365	1.79638	0.0555214	143.173	3.09084	23.8565	6894.91	0.000856484	0.0217593	6.92555	13.8511	3.51479	-0.0954053	0.24587	0.992782	0.122018	0.894646	1.38195	0.49018	0.44003	0.945841	0.689064	0.397989	48.2621	2.56792	0.431515	0.745576	14.464	0.469615	-0.0827829
TCGA-CJ-5679	592817	149.153	592408	130.964	0.617089	70.8692	0.734508	0.0933103	139.051	0.541137	55277.8	96.1938	121.584	148.354	1.13254	32.5949	6.13039	13935.4	60882.8	0.037395	1.28273	0.0613807	117.353	4.00311	20	3821	0.00173409	0.036514	5.58422	11.1684	4.06842	-2.04673	0.17035	0.987324	0.0833082	1.32293	1.5838	0.498297	0.604666	0.927631	0.630592	0.413441	31.6505	2.85706	0.428495	1.12821	31.4199	0.485775	-0.0823401
TCGA-CJ-5680	81470.5	99.3202	81278.8	83.6652	0.548395	21.7708	0.85988	0.203578	99.3202	0.260214	16546.6	71.9421	82.8125	93.75	2.31705	81.8597	6.03458	3346.9	6776.39	0.0868436	7.13366	0.0940273	47.483	0.624597	8.93213	3916.31	0.00150062	0.0140762	8.94669	17.8934	5.11347	-7.17321	0.0902128	0.986097	0.0409218	2.84973	2.0287	0.467953	1.16503	0.920141	0.502095	0.373189	80.8962	3.33856	0.41052	2.27753	133.107	0.45084	-0.052417
TCGA-CJ-5681	106763	90.0106	105683	76.3409	0.0732993	62.1471	0.827774	1.39545	82.1399	0.814073	147476	63.193	79.8951	88.094	2.14652	53.4176	5.30089	25274	32418.2	0.132629	7.64422	0.156589	20.5145	0.455377	3.06079	1048.39	0.00296346	0.0220658	7.1537	14.3074	4.52071	15.14	0.118108	0.996883	0.0620335	1.1397	1.51119	0.494256	0.557517	0.963172	0.660227	0.73535	52.7586	3.42698	0.762167	2.1531	233.135	0.816156	-0.225934
TCGA-CJ-5683	79683.2	67.175	79493	56.8076	0.755401	40.2324	0.87445	0.148889	59.3964	0.708222	11835.7	49.6754	61.6665	66.2611	2.04014	24.684	6.11567	1669.62	4386.02	0.0615806	1.87294	0.0773725	71.4444	4.23788	12.5927	1513.84	0.0055163	0.0601226	4.65343	9.30685	4.74343	9.20774	0.106291	0.984023	0.0522686	2.03432	1.82472	0.495284	0.853794	0.916015	0.554089	0.468219	22.5661	3.22464	0.503185	1.92613	109.026	0.547324	-0.0842008
TCGA-CJ-5686	87066.1	72.8907	86868.3	56.3966	0.744851	43.6749	0.883135	0.146598	64.2773	0.774424	12734.7	49.8058	59.5493	71.656	3.40922	60.4923	6.76452	2524.84	5281.62	0.0466597	3.21176	0.0716836	85.4623	2.03755	17.5241	4500.65	0.00107922	0.0212853	7.43965	14.8793	5.24132	11.1807	0.0605724	0.987823	0.0354354	2.49988	1.90206	0.457073	1.08035	0.929004	0.554429	0.616043	57.3846	3.69289	0.618353	3.28242	295.866	0.694336	-0.16103
TCGA-CJ-6027	17010.5	46.1107	16888.3	34.8447	0.690842	25.378	0.870916	0.272841	38.1855	0.728316	4607.82	30.3468	41.122	39.5559	2.14402	92.1726	6.10743	455.062	1140.83	0.0972436	8.73855	0.0816401	55.2655	0.620024	11.9666	5181.78	0.00164009	0.0124459	9.59746	19.1949	4.89804	-2.35631	0.0989512	0.989307	0.0487009	2.50061	1.95375	0.477942	1.08013	0.930661	0.532169	0.358371	92.8247	3.23514	0.405913	1.96086	110.11	0.450134	-0.0559985
TCGA-CJ-6028	1.01031e+06	167.673	1.00983e+06	150.261	0.606194	95.9368	0.724732	0.0795164	142.141	0.63847	80297.8	108.899	161.083	155.945	2.89557	78.9858	6.46759	23454.3	50747.9	0.0717322	6.10443	0.0781078	66.7701	0.988532	12.431	4995.04	0.0012046	0.0147991	8.69354	17.3871	5.2965	13.2702	0.0742089	0.995048	0.035736	2.66736	1.99097	0.474062	1.13577	0.951112	0.519825	0.536803	77.1246	3.57772	0.556706	2.88039	244.839	0.62415	-0.0976091
TCGA-CJ-6030	19574.6	46.1852	19439.2	39.6098	0.70263	23.694	0.802953	0.255975	42.3193	0.598185	4975.96	31.8048	44.3445	40.6791	4.18814	43.2383	6.27443	610.674	709.559	0.112076	5.13955	0.1152	32.3862	1.17556	6.29161	1357.54	0.0072667	0.0425964	6.23576	12.4715	5.92788	1.17813	0.0396661	0.969603	0.0209919	4.83863	2.32327	0.415757	1.90218	0.885863	0.431414	0.434402	40.7387	3.83056	0.442341	4.27312	377.709	0.525896	-0.0736315
TCGA-CJ-6033	615536	139.289	615183	121.672	0.665977	79.897	0.746498	0.0853802	132.01	0.656657	52524.4	90.8282	120.197	128.121	7.72604	44.2579	6.87108	12979.1	43803.6	0.0468444	2.75955	0.0521226	139.547	7.81254	36.4842	3720.74	0.00188502	0.0445135	5.88726	11.7745	5.13418	161.585	0.225438	0.990362	0.0724831	2.60761	1.91705	0.428345	1.40832	0.942538	0.6058	0.823306	40.8133	3.80548	0.831907	7.44964	2360.36	0.853767	-0.255743
TCGA-CW-5581	135513	136.191	133647	126.234	0.198003	54.8959	0.45139	0.477705	64.7872	0.434874	63843.7	56.9807	132.959	132.695	2.83363	70.2558	5.39719	7767.05	7479.69	0.182497	12.9559	0.174914	15.405	0.264365	2.50925	1079.28	0.00346636	0.0176439	8.21479	16.4296	4.97734	-13.1343	0.0893652	0.9924	0.0426515	1.52612	1.66542	0.508282	0.666539	0.941116	0.599751	0.730802	69.5541	3.64538	0.752306	2.83435	263.197	0.812833	-0.202702
TCGA-CW-5590	286069	133.607	285618	121.333	0.58479	51.7175	0.618001	0.125571	117.064	0.426244	35865.3	74.9839	125.952	111.863	2.60574	99.9101	6.54342	6180.03	14538.3	0.0585209	5.92095	0.0726857	79.4501	0.890231	14.4724	7823.73	0.000799278	0.0113317	9.8243	19.6486	5.0442	-3.89872	0.0732259	0.991239	0.0390289	2.03482	1.82789	0.491385	0.89087	0.93731	0.564388	0.607632	98.0922	3.53131	0.623309	2.59227	162.769	0.698405	-0.136145
TCGA-CW-6087	205946	130.238	205667	109.245	0.684282	49.3335	0.502143	0.119728	66.6635	0.451587	24624	54.8565	130.048	106.033	1.12567	38.0839	6.25739	3320.69	15853.9	0.0365244	1.52996	0.0558006	142.45	4.29756	23.5535	5135.97	0.00124271	0.0299805	6.03665	12.0733	3.89531	0.887209	0.180527	0.992308	0.0917342	0.954422	1.41731	0.496441	0.462268	0.943666	0.678005	0.550835	37.0323	2.90147	0.566566	1.06793	32.3407	0.637946	-0.136276
TCGA-CW-6093	4931.49	34.6567	4804.39	28.8725	0.299582	19.956	0.878589	0.956657	29.6732	0.691176	4596.15	25.367	33.125	30.7729	2.20299	29.5331	5.0698	773.198	749.162	0.207394	6.33502	0.193784	12.8411	0.592368	2.08139	378.362	0.0140136	0.0532815	5.21724	10.4345	4.89408	-0.32013	0.0831167	0.982559	0.0448828	1.84395	1.75971	0.507564	0.773436	0.912789	0.567962	0.579712	28.4912	3.43604	0.582452	2.19356	131.823	0.671445	-0.125956
TCGA-CZ-4858	187628	93.5015	187407	72.6473	0.723499	53.4485	0.938567	0.116802	80.2195	0.735726	21889.6	68.1843	88.3533	82.4558	1.14534	23.4774	6.23953	4059.96	18012.7	0.0336148	0.878333	0.0574212	143.658	7.61959	22.4253	3201.86	0.00226368	0.0533814	4.67756	9.35512	3.91103	0.929001	0.162559	0.985686	0.0852472	0.959685	1.41622	0.495956	0.463069	0.925409	0.677734	0.578116	22.5387	2.92365	0.594559	1.13824	29.5352	0.667909	-0.15256
TCGA-CZ-4859	71849.8	69.0386	71683.2	53.7425	0.662779	39.6369	0.949427	0.175648	60.0657	0.737534	12591	51.0246	65.2215	66.7015	1.03856	24.2478	5.80848	2834.14	11726.6	0.0449685	1.28249	0.0686183	93.098	4.41809	16.0849	2166.41	0.00293433	0.0502985	4.78769	9.57538	3.96537	0.914207	0.16778	0.994369	0.0879779	1.47032	1.63109	0.504738	0.653396	0.94951	0.611944	0.254245	23.1785	2.68501	0.322714	0.991442	28.0024	0.30498	-0.0490898
TCGA-CZ-4861	153737	95.5449	153460	80.0389	0.708266	47.0048	0.771741	0.127533	84.98	0.587274	19571.2	61.7694	95.39	75.7863	1.70422	79.3501	6.20392	2564.66	8599.53	0.0508857	4.06105	0.0685042	91.5279	1.2248	16.0564	7352.57	0.000898335	0.0141001	8.78743	17.5749	4.49622	-7.73618	0.135038	0.990489	0.063585	1.66086	1.71363	0.500294	0.739033	0.935367	0.594137	0.509967	78.0836	3.13511	0.551704	1.69484	83.8384	0.592905	-0.103735
TCGA-CZ-4862	28829.6	50.0863	28677.2	42.138	0.750561	29.807	0.797319	0.2105	45.7996	0.707366	6036.56	33.5974	43.4661	47.6987	1.05229	61.6943	5.69983	461.152	1776.12	0.0625168	3.92781	0.0726566	77.6337	1.29632	14.5605	4816.04	0.00140089	0.0176364	7.79488	15.5898	4.07488	-1.32905	0.166512	0.986927	0.0822754	1.65086	1.71289	0.503108	0.720828	0.924378	0.588586	0.207182	60.9764	2.69356	0.229238	1.04176	22.2576	0.272513	-0.0278476
TCGA-CZ-4863	142132	104.423	141841	94.9834	0.513406	48.2288	0.623969	0.180616	87.0082	0.50776	25618.8	59.2667	93.1928	101.822	0.961003	45.1974	6.0196	5343.4	27428.7	0.028916	1.32014	0.0598895	128.092	2.96046	21.4889	5892.75	0.000866817	0.0247	6.63454	13.2691	3.7575	-2.92759	0.235693	0.989354	0.110445	1.10803	1.47073	0.474955	0.534161	0.936057	0.670293	0.432491	44.4357	2.72362	0.451506	0.972505	28.9042	0.495012	-0.110513
TCGA-CZ-4865	244621	97.0958	244416	81.4706	0.725551	58.476	0.872359	0.106604	81.6063	0.717757	26055.7	71.0716	93.4201	93.0939	0.232034	23.4667	5.00767	5588.3	73344.6	0.0160426	0.404312	0.0460238	322.36	13.32	44.025	7895.08	0.000795749	0.0445511	4.81944	9.63888	1.90496	-0.141622	0.58156	0.994219	0.386836	0.377929	0.985817	0.336599	0.247608	0.960756	0.824531	0.153703	23.262	1.48739	0.24944	0.223932	1.14555	0.181673	-0.0431306
TCGA-CZ-4866	21091.4	42.7073	21001	34.243	0.766599	27.4992	0.929132	0.228649	37.9448	0.803061	4801.85	31.8163	42.0316	39.3476	1.16556	18.3544	6.25155	616.333	2639.62	0.0265482	0.539961	0.0610654	130.405	9.82339	20.9761	2329.26	0.00303335	0.0788817	4.06754	8.13507	3.94174	-1.43436	0.152595	0.979093	0.0889142	1.10229	1.45009	0.465599	0.515425	0.913369	0.670493	0.527573	17.1587	2.92282	0.532577	1.16355	34.9178	0.603836	-0.156331
TCGA-CZ-5451	200930	88.6694	200662	76.7269	0.740793	57.5475	0.837264	0.111506	86.3287	0.75003	22375	64.2407	87.2403	78.0254	1.81402	42.0938	6.00988	4338.49	10939.3	0.0655037	2.97799	0.0837676	63.4608	1.75372	10.8395	2618.44	0.00270757	0.0298674	6.30853	12.6171	4.84176	-3.20592	0.089572	0.981505	0.0479756	2.37009	1.91727	0.484724	0.971703	0.909252	0.527394	0.356016	40.4509	3.19099	0.371876	1.83801	76.0475	0.425931	-0.0483878
TCGA-CZ-5452	571281	141.696	570868	116.061	0.62789	77.5772	0.860468	0.0928443	135.652	0.668417	53001.8	99.8668	139.016	124.656	1.74406	62.6224	6.36827	14227.2	47232.1	0.039109	2.68554	0.0643273	112.017	2.04487	18.0617	6748.97	0.000769674	0.018081	7.7696	15.5392	4.48397	0.494519	0.107948	0.996573	0.0600355	1.5458	1.64638	0.498809	0.756564	0.961452	0.622472	0.560411	61.35	3.21832	0.613214	1.75586	102.615	0.682908	-0.145269
TCGA-CZ-5462	40268.9	59.033	40164.3	49.5016	0.727053	32.0036	0.750447	0.194225	49.817	0.646517	7800.9	37.1483	58.2425	47.3312	1.41777	69.8028	6.24242	1661.6	6470.71	0.0363043	2.53059	0.063478	108.773	1.67328	18.9792	7492.87	0.000705375	0.0160147	8.24165	16.4833	4.16214	-3.03949	0.13802	0.990815	0.0789907	1.37607	1.5766	0.489096	0.643721	0.938977	0.637049	0.461737	68.5363	2.97181	0.500232	1.29904	55.5546	0.555626	-0.122103
TCGA-CZ-5468	62063.2	80.8386	61157.3	69.3157	0.0869066	46.9788	0.827997	1.41237	64.6317	0.677752	86376.8	57.3932	79.0557	79.2546	0.942908	46.9169	4.70728	11210.8	20536.1	0.119534	5.69694	0.159638	21.506	0.490287	2.94834	1002.22	0.00300577	0.0233226	6.77393	13.5479	3.7606	-0.36762	0.197717	0.992593	0.101499	0.917103	1.39371	0.499855	0.441643	0.944448	0.681113	0.508943	46.3615	2.79001	0.511344	0.9339	25.5475	0.590556	-0.116674
TCGA-CZ-5984	34510.3	50.2567	34377.6	40.4404	0.778656	31.3094	0.94896	0.191006	45.05	0.774211	6566.32	38.3763	45.3309	49.6912	0.979726	30.2126	5.96313	621.325	2919.92	0.0401019	1.36053	0.0605757	123.009	4.77094	20.3103	3551.24	0.00176944	0.0386886	5.30747	10.6149	3.80579	-1.14136	0.180146	0.989892	0.0938886	1.04536	1.4599	0.496437	0.496566	0.935791	0.66522	0.464356	28.6251	2.76407	0.483842	0.975984	20.3924	0.551742	-0.105724
TCGA-CZ-5985	101294	76.4879	101053	64.4595	0.716131	42.6207	0.830008	0.14498	62.6183	0.6612	14650.7	53.5019	75.5942	70.7666	1.54789	72.1721	5.7193	1752.76	5118.7	0.0860356	6.38623	0.0805422	60.1362	0.870673	11.5701	4319.05	0.00167265	0.0154068	8.4087	16.8174	4.6083	-0.650579	0.102986	0.989304	0.0583986	2.4926	1.95962	0.48161	1.04497	0.929412	0.522048	0.154816	70.937	2.9181	0.30646	1.47701	46.2647	0.210116	-0.0131717
TCGA-CZ-5988	109489	80.0576	109230	70.9364	0.728102	45.6715	0.669461	0.138946	77.6152	0.643837	15177	47.4891	77.4431	61.4421	1.76091	38.6764	6.09201	2982.42	8099.07	0.0612251	2.57668	0.0786193	70.2623	2.16926	12.291	2657.02	0.00273224	0.0330459	6.05195	12.1039	4.71934	-3.69181	0.10107	0.980499	0.0519624	2.07653	1.83859	0.493906	0.873517	0.908105	0.551466	0.40247	37.3277	3.16892	0.429349	1.73953	72.2819	0.482526	-0.0648705
TCGA-DV-5565	12869.3	36.9507	12770.6	29.4197	0.769925	22.5744	0.959801	0.268719	32.71	0.767324	3431.7	28.237	34.5111	35.3553	2.19038	61.2801	6.44239	278.419	843.769	0.0455622	2.57013	0.066023	95.4079	1.60738	19.2008	6253.84	0.0012515	0.0203392	7.71785	15.4357	4.60104	-2.19525	0.128878	0.988023	0.0611545	1.81419	1.73145	0.461663	0.8635	0.932276	0.613604	0.551049	60.7158	3.33593	0.658551	2.05704	143.192	0.706676	-0.175394
TCGA-DV-5566	6723.63	28.9417	6652.87	25.3201	0.797182	15.5187	0.918181	0.322545	27.8601	0.612898	2145.85	23.2485	26.4595	27.8714	3.33394	49.3592	6.36241	229.021	428.023	0.0707798	3.73091	0.084199	61.0919	1.87129	12.4413	2541.13	0.00270197	0.0275823	6.68729	13.3746	5.09906	14.5468	0.101677	0.984166	0.0398536	2.41051	1.88775	0.464115	1.01958	0.918982	0.551802	0.623132	46.7327	3.62115	0.63716	3.21539	263.907	0.724298	-0.167575
TCGA-DV-5567	10165.8	33.2277	10074.2	28.0168	0.828007	21.1513	0.860596	0.270425	29.844	0.754952	2724.32	24.1111	32.6531	29.7119	1.04796	23.5167	5.7781	191.019	725.745	0.0509711	1.28171	0.0725756	82.5464	3.98451	14.6968	1915.07	0.00388088	0.0531184	4.76062	9.52125	3.99213	-0.314761	0.172459	0.983801	0.0863867	1.38262	1.60887	0.502714	0.620552	0.918186	0.619615	0.316472	22.9879	2.74513	0.33081	1.01522	22.5076	0.401566	-0.0580112
TCGA-DV-5568	10113.5	31.9133	10030.9	26.6662	0.803425	20.5551	0.970602	0.279099	31.113	0.77083	2799.61	25.8823	30.2209	30.5871	1.40495	16.0655	6.10828	243.602	784.948	0.0313439	0.635471	0.073507	95.1581	10.2071	14.8194	1361.94	0.00334862	0.108986	3.71676	7.43351	4.25639	0.488603	0.129096	0.979654	0.0731265	1.4024	1.56739	0.478369	0.624315	0.912321	0.633966	0.513011	14.5533	3.07799	0.539682	1.43612	58.6816	0.606457	-0.150216
TCGA-DV-5573	6140.14	31.178	6062.7	25.8214	0.773344	16.1018	0.825137	0.342943	28.4057	0.623582	2079.16	21.3062	29.8274	25.8833	0.900291	26.1844	5.49752	157.202	593.676	0.0731357	1.92645	0.0781321	66.6779	2.68974	13.7762	1777.25	0.00465284	0.0452957	5.06833	10.1367	3.80807	-0.487786	0.184673	0.979069	0.0953727	1.43069	1.62702	0.506327	0.630857	0.907252	0.610359	0.166497	25.8352	2.5341	0.210496	0.862067	12.4788	0.288654	-0.0335119
TCGA-DV-5574	7930.09	33.8049	7860.77	26.623	0.757196	19.2322	0.833296	0.321209	26.6952	0.722393	2524.95	22.1848	32.7731	30.674	0.968993	18.8329	6.00653	220.103	983.895	0.0349657	0.613302	0.0648505	109.169	6.5667	19.9963	2123.98	0.00402223	0.0705578	4.24752	8.49503	3.88126	-0.470643	0.174688	0.976721	0.0980577	1.24595	1.51864	0.475326	0.584272	0.908427	0.655049	0.394788	18.4385	2.77257	0.408686	1.02003	25.5451	0.480022	-0.110801
TCGA-DV-5575	170037	106.263	169825	90.1371	0.66259	52.3531	0.624697	0.131797	71.784	0.580816	22382.4	56.3084	95.0111	104.809	4.83883	63.4784	6.15575	3218.54	25877.6	0.0423692	3.90627	0.0429718	197.992	4.09472	45.3325	10075.1	0.000714306	0.0197939	7.57517	15.1503	3.88767	151.227	0.376346	0.992331	0.179804	2.6859	1.74734	0.390629	1.81585	0.957141	0.686079	0.697083	60.5559	2.90028	0.737273	4.51391	2165.89	0.705367	-0.194483
TCGA-DV-5576	9821.53	34.6422	9729.38	27.4101	0.749079	20.8316	0.91472	0.302409	31.4884	0.759998	2942.25	25.0725	33.9759	33.4777	4.30036	42.9835	6.30951	389.043	493.792	0.1219	5.44702	0.109098	34.825	1.29019	7.94576	1314.49	0.00773299	0.0394803	6.2645	12.529	5.92091	23.1715	0.0514506	0.971999	0.0226073	5.20416	2.35856	0.40421	2.04346	0.890766	0.427806	0.423251	41.1139	3.81447	0.440048	4.47059	463.179	0.527936	-0.07721
TCGA-DV-A4W0	123734	87.7203	123503	69.373	0.6183	52.0678	0.769957	0.157058	67.7214	0.750549	19397.1	53.4142	77.6437	86.0767	2.19101	54.1949	6.27973	3250.88	7726.17	0.0648131	3.74511	0.0801795	66.0806	1.46566	11.9162	3395.35	0.00181276	0.0225662	7.1633	14.3266	4.96222	0.180063	0.0836526	0.987532	0.0435117	2.19428	1.87064	0.489198	0.919871	0.924908	0.543858	0.485757	52.3557	3.37558	0.491423	2.13903	119.268	0.569186	-0.0868052
TCGA-G6-A5PC	39571.4	75.3085	38838.3	66.3039	0.184786	37.5617	0.80282	0.772791	74.7512	0.566509	30013.9	53.2301	63.905	73.4771	1.6542	59.4427	5.13023	3899.36	5940.49	0.118922	7.05631	0.156056	21.9608	0.411605	3.09623	1317.86	0.00259495	0.0196441	7.60502	15.21	4.19235	-10.0175	0.180987	0.993739	0.0811801	0.920557	1.40055	0.493799	0.452447	0.949106	0.6848	0.718967	59.0144	3.22389	0.765319	1.63842	131.589	0.794985	-0.220516
TCGA-G6-A8L6	350357	113.597	349952	92.5099	0.701008	70.9203	0.840402	0.0978945	97.1446	0.766623	34258.4	77.7455	96.3261	111.655	6.60886	78.7366	6.9768	7829.44	16101.5	0.0429509	3.58326	0.0631788	102.7	2.36879	20.441	7483.01	0.000866319	0.0199698	8.34866	16.6973	5.39827	-31.3993	0.0832259	0.988959	0.0341019	2.27063	1.86257	0.464338	1.07742	0.934037	0.581671	0.830597	75.2581	3.99845	0.844042	6.68715	989.385	0.878464	-0.263645
TCGA-G6-A8L7	232845	94.984	232588	73.9009	0.747309	61.1918	0.992506	0.105226	83.6057	0.828024	24474.3	73.3471	86.439	94.9048	1.02924	12.9929	6.27378	4167.4	21590.5	0.0211881	0.334476	0.0538034	184.739	21.2861	25.6636	2125.71	0.00362088	0.112775	3.38666	6.77332	3.62348	2.28181	0.209622	0.98871	0.109426	0.750434	1.28599	0.462999	0.386191	0.936128	0.720694	0.60705	12.0618	2.81583	0.614194	0.965985	29.2977	0.688051	-0.185997
[truncated: 58 more columns]

## Sheet: icc_data1 vs data2
feature	icc_Value	icc_pValue
shape_VoxelVolume	0.995641	3.24696e-215
shape_Maximum3DDiameter	0.958688	3.67252e-115
shape_MeshVolume	0.995642	3.13992e-215
shape_MajorAxisLength	0.930493	2.00129e-92
shape_Sphericity	0.95959	1.06039e-115
shape_LeastAxisLength	0.994038	8.65718e-201
shape_Elongation	0.913307	7.21688e-83
shape_SurfaceVolumeRatio	0.971429	8.79727e-131
shape_Maximum2DDiameterSlice	0.88107	1.62419e-69
shape_Flatness	0.920778	1.69265e-86
shape_SurfaceArea	0.99431	4.5301e-203
shape_MinorAxisLength	0.995694	4.34371e-215
shape_Maximum2DDiameterColumn	0.953477	5.53584e-110
shape_Maximum2DDiameterRow	0.995214	1.0449e-210
gldm_GrayLevelVariance	0.993377	1.67944e-195
gldm_HighGrayLevelEmphasis	0.777369	8.91941e-44
gldm_DependenceEntropy	0.874364	5.68904e-67
gldm_DependenceNonUniformity	0.990457	1.50192e-179
gldm_GrayLevelNonUniformity	0.993591	4.12978e-197
gldm_SmallDependenceEmphasis	0.938236	3.82193e-97
gldm_SmallDependenceHighGrayLevelEmphasis	0.861861	5.51428e-63
gldm_DependenceNonUniformityNormalized	0.880686	4.29639e-69
gldm_LargeDependenceEmphasis	0.977246	8.40671e-141
gldm_LargeDependenceLowGrayLevelEmphasis	0.985568	7.57405e-162
gldm_DependenceVariance	0.955179	2.16277e-111
gldm_LargeDependenceHighGrayLevelEmphasis	0.89941	1.33526e-76
gldm_SmallDependenceLowGrayLevelEmphasis	0.80058	4.76584e-48
gldm_LowGrayLevelEmphasis	0.952593	3.77735e-109
glcm_JointAverage	0.859331	2.8895e-62
glcm_SumAverage	0.859233	3.09995e-62
glcm_JointEntropy	0.960645	1.15826e-116
glcm_ClusterShade	0.964815	2.52825e-122
glcm_MaximumProbability	0.969483	6.03273e-128
glcm_Idmn	0.921155	1.08295e-86
glcm_JointEnergy	0.943386	5.26089e-101
glcm_Contrast	0.782084	1.14909e-44
glcm_DifferenceEntropy	0.92288	1.84727e-87
glcm_InverseVariance	0.90704	6.16179e-80
glcm_DifferenceVariance	0.752325	1.24922e-39
glcm_Idn	0.939263	7.23716e-98
glcm_Idm	0.945194	3.21756e-102
glcm_Correlation	0.863982	1.85357e-63
glcm_Autocorrelation	0.776848	1.06406e-43
glcm_SumEntropy	0.946125	6.00072e-103
glcm_MCC	0.84941	2.21917e-59
glcm_SumSquares	0.99571	7.13338e-216
glcm_ClusterProminence	0.965104	1.38706e-122
glcm_Imc2	0.914838	1.93247e-83
glcm_Imc1	0.871977	4.96742e-66
glcm_DifferenceAverage	0.914518	2.35248e-83
glcm_Id	0.947359	5.71302e-104
glcm_ClusterTendency	0.992513	3.53455e-191
firstorder_InterquartileRange	0.903505	3.51306e-78
firstorder_Skewness	0.964603	2.27519e-121
firstorder_Uniformity	0.993018	4.9859e-194
firstorder_Median	0.996837	9.63189e-230
firstorder_Energy	0.989901	7.28089e-177
firstorder_RobustMeanAbsoluteDeviation	0.992044	8.57703e-188
firstorder_MeanAbsoluteDeviation	0.993924	1.81937e-197
firstorder_TotalEnergy	0.99312	8.02147e-195
firstorder_Maximum	0.968112	1.74712e-126
firstorder_RootMeanSquared	0.997566	2.47877e-240
firstorder_90Percentile	0.997905	4.88348e-247
firstorder_Minimum	0.875908	2.05408e-67
firstorder_Entropy	0.988902	5.4135e-173
firstorder_Range	0.993165	5.95492e-195
firstorder_Variance	0.993373	1.68377e-195
firstorder_10Percentile	0.990413	3.44748e-179
firstorder_Kurtosis	0.992692	2.49943e-192
firstorder_Mean	0.996416	8.15658e-224
glrlm_ShortRunLowGrayLevelEmphasis	0.93221	1.38717e-93
glrlm_GrayLevelVariance	0.99139	3.12945e-184
glrlm_LowGrayLevelRunEmphasis	0.952298	7.73465e-109
glrlm_GrayLevelNonUniformityNormalized	0.98974	7.43915e-177
glrlm_RunVariance	0.997819	5.49389e-246
glrlm_GrayLevelNonUniformity	0.990496	1.17175e-179
glrlm_LongRunEmphasis	0.996025	8.56959e-219
glrlm_ShortRunHighGrayLevelEmphasis	0.758397	1.47331e-40
glrlm_RunLengthNonUniformity	0.989964	3.96488e-177
glrlm_ShortRunEmphasis	0.964469	3.75363e-121
glrlm_LongRunHighGrayLevelEmphasis	0.842772	8.47628e-58
glrlm_RunPercentage	0.962319	1.35146e-118
glrlm_LongRunLowGrayLevelEmphasis	0.989175	9.57142e-175
glrlm_RunEntropy	0.927329	3.96817e-90
glrlm_HighGrayLevelRunEmphasis	0.767916	3.8729e-42
glrlm_RunLengthNonUniformityNormalized	0.945542	1.56895e-102
glszm_GrayLevelVariance	0.993416	8.83019e-197
glszm_ZoneVariance	0.998684	1.89301e-265
glszm_GrayLevelNonUniformityNormalized	0.973623	4.75314e-135
glszm_SizeZoneNonUniformityNormalized	0.94615	3.70398e-103
glszm_SizeZoneNonUniformity	0.989228	6.55275e-175
glszm_GrayLevelNonUniformity	0.991952	5.74093e-187
glszm_LargeAreaEmphasis	0.998685	1.89795e-265
glszm_SmallAreaHighGrayLevelEmphasis	0.690092	4.13435e-31
glszm_ZonePercentage	0.928891	4.64541e-91
glszm_LargeAreaLowGrayLevelEmphasis	0.999255	6.0208e-294
glszm_LargeAreaHighGrayLevelEmphasis	0.982834	2.38947e-153
glszm_HighGrayLevelZoneEmphasis	0.680274	6.19141e-30
glszm_SmallAreaEmphasis	0.942912	1.35195e-100
glszm_LowGrayLevelZoneEmphasis	0.963316	1.01644e-119
glszm_ZoneEntropy	0.970495	4.25743e-130
glszm_SmallAreaLowGrayLevelEmphasis	0.957849	2.36991e-114
ngtdm_Coarseness	0.908583	1.77189e-80
ngtdm_Complexity	0.990148	2.16163e-178
ngtdm_Strength	0.945029	4.19647e-102
ngtdm_Contrast	0.98282	1.17338e-149
ngtdm_Busyness	0.99651	6.36164e-225

## Sheet: icc_data1 vs data3
feature	icc_Value	icc_pValue
shape_VoxelVolume	0.995371	1.75321e-212
shape_Maximum3DDiameter	0.926052	8.48208e-89
shape_MeshVolume	0.995363	1.96866e-212
shape_MajorAxisLength	0.775772	1.46041e-43
shape_Sphericity	0.930262	3.14817e-85
shape_LeastAxisLength	0.991857	3.09878e-183
shape_Elongation	0.840908	2.07226e-57
shape_SurfaceVolumeRatio	0.937458	8.04015e-97
shape_Maximum2DDiameterSlice	0.826308	9.72357e-53
shape_Flatness	0.842269	1.13666e-57
shape_SurfaceArea	0.995199	9.37921e-211
shape_MinorAxisLength	0.994315	1.85589e-200
shape_Maximum2DDiameterColumn	0.95106	8.43749e-108
shape_Maximum2DDiameterRow	0.983906	1.29961e-156
gldm_GrayLevelVariance	0.963755	2.5595e-120
gldm_HighGrayLevelEmphasis	0.983882	4.36477e-156
gldm_DependenceEntropy	0.749408	3.30978e-39
gldm_DependenceNonUniformity	0.991605	2.45595e-185
gldm_GrayLevelNonUniformity	0.991331	1.20311e-183
gldm_SmallDependenceEmphasis	0.862246	2.63164e-63
gldm_SmallDependenceHighGrayLevelEmphasis	0.941055	3.59896e-99
gldm_DependenceNonUniformityNormalized	0.730881	1.617e-36
gldm_LargeDependenceEmphasis	0.944569	3.14298e-102
gldm_LargeDependenceLowGrayLevelEmphasis	0.970619	6.51623e-130
gldm_DependenceVariance	0.875817	1.47919e-67
gldm_LargeDependenceHighGrayLevelEmphasis	0.928603	7.50424e-91
gldm_SmallDependenceLowGrayLevelEmphasis	0.803574	8.13679e-47
gldm_LowGrayLevelEmphasis	0.941308	6.64171e-97
glcm_JointAverage	0.955882	1.06474e-111
glcm_SumAverage	0.955697	1.60747e-111
glcm_JointEntropy	0.962254	3.71179e-119
glcm_ClusterShade	0.996186	1.70998e-220
glcm_MaximumProbability	0.945991	7.10107e-103
glcm_Idmn	0.894897	2.17561e-74
glcm_JointEnergy	0.940917	1.55518e-99
glcm_Contrast	0.91038	1.4866e-81
glcm_DifferenceEntropy	0.909705	1.08858e-80
glcm_InverseVariance	0.892854	1.10829e-73
glcm_DifferenceVariance	0.934163	1.00726e-94
glcm_Idn	0.912118	4.60179e-82
glcm_Idm	0.917761	3.1183e-85
glcm_Correlation	0.795543	3.01487e-47
glcm_Autocorrelation	0.981386	6.4371e-150
glcm_SumEntropy	0.941061	1.5688e-99
glcm_MCC	0.748631	7.14165e-39
glcm_SumSquares	0.952703	7.18688e-109
glcm_ClusterProminence	0.994295	1.38717e-202
glcm_Imc2	0.832422	6.49839e-55
glcm_Imc1	0.776199	1.41581e-43
glcm_DifferenceAverage	0.91202	2.44123e-82
glcm_Id	0.919642	3.13835e-86
glcm_ClusterTendency	0.953599	1.24748e-109
firstorder_InterquartileRange	0.855042	8.50265e-61
firstorder_Skewness	0.959506	2.06079e-115
firstorder_Uniformity	0.981756	5.19619e-150
firstorder_Median	0.963648	1.13574e-120
firstorder_Energy	0.990252	3.81526e-178
firstorder_RobustMeanAbsoluteDeviation	0.891771	5.27389e-73
firstorder_MeanAbsoluteDeviation	0.962299	4.92151e-119
firstorder_TotalEnergy	0.994736	2.26874e-201
firstorder_Maximum	0.965306	2.14611e-122
firstorder_RootMeanSquared	0.987196	3.2684e-167
firstorder_90Percentile	0.997195	5.15661e-234
firstorder_Minimum	0.960814	5.52001e-117
firstorder_Entropy	0.98339	4.48794e-153
firstorder_Range	0.970008	6.41911e-129
firstorder_Variance	0.963771	2.44146e-120
firstorder_10Percentile	0.973459	9.31315e-135
firstorder_Kurtosis	0.981713	1.35416e-150
firstorder_Mean	0.980346	6.49169e-148
glrlm_ShortRunLowGrayLevelEmphasis	0.922103	6.53178e-84
glrlm_GrayLevelVariance	0.974687	4.19115e-136
glrlm_LowGrayLevelRunEmphasis	0.940682	2.53969e-96
glrlm_GrayLevelNonUniformityNormalized	0.977197	2.59443e-140
glrlm_RunVariance	0.986119	5.57846e-163
glrlm_GrayLevelNonUniformity	0.989171	5.33093e-174
glrlm_LongRunEmphasis	0.9855	1.10447e-161
glrlm_ShortRunHighGrayLevelEmphasis	0.984052	9.90127e-157
glrlm_RunLengthNonUniformity	0.990634	1.05257e-180
glrlm_ShortRunEmphasis	0.92316	3.06128e-87
glrlm_LongRunHighGrayLevelEmphasis	0.95922	3.94591e-115
glrlm_RunPercentage	0.915771	8.26316e-84
glrlm_LongRunLowGrayLevelEmphasis	0.968921	2.59184e-127
glrlm_RunEntropy	0.865483	2.89608e-64
glrlm_HighGrayLevelRunEmphasis	0.982732	4.85244e-153
glrlm_RunLengthNonUniformityNormalized	0.880317	7.29942e-69
glszm_GrayLevelVariance	0.982634	8.47572e-153
glszm_ZoneVariance	0.990044	8.40855e-178
glszm_GrayLevelNonUniformityNormalized	0.968594	6.20688e-127
glszm_SizeZoneNonUniformityNormalized	0.914056	2.62276e-83
glszm_SizeZoneNonUniformity	0.99277	2.44272e-192
glszm_GrayLevelNonUniformity	0.993628	1.12838e-197
glszm_LargeAreaEmphasis	0.990064	6.99836e-178
glszm_SmallAreaHighGrayLevelEmphasis	0.967406	4.74144e-125
glszm_ZonePercentage	0.842065	1.05796e-57
glszm_LargeAreaLowGrayLevelEmphasis	0.966197	5.98982e-124
glszm_LargeAreaHighGrayLevelEmphasis	0.943547	1.77438e-101
glszm_HighGrayLevelZoneEmphasis	0.97359	3.22422e-134
glszm_SmallAreaEmphasis	0.91276	1.06313e-82
glszm_LowGrayLevelZoneEmphasis	0.955538	2.99337e-110
glszm_ZoneEntropy	0.963423	1.67508e-120
glszm_SmallAreaLowGrayLevelEmphasis	0.938849	8.7094e-98
ngtdm_Coarseness	0.87425	5.52253e-67
ngtdm_Complexity	0.88642	3.61823e-71
ngtdm_Strength	0.893159	5.01689e-74
ngtdm_Contrast	0.927804	9.19466e-91
ngtdm_Busyness	0.984756	3.43864e-159
