# Supplementary material for: Exploration of an Integrative Prognostic Model of Radiogenomics Features With Underlying Gene Expression Patterns in Clear Cell Renal Cell Carcinoma
Source: Front Oncol. 2021 Mar 8;11:640881. doi: 10.3389/fonc.2021.640881 (PMC7982462; doi:10.3389/fonc.2021.640881)
Supplement: Supplementary file 2 [file DataSheet_2.xlsx]

## Sheet: correlation coefficients
	glcm_Correlation	gldm_GrayLevel NonUniformity	glszm_LargeArea HighGrayLevel Emphasis	shape_Surface VolumeRatio
MEbrown	-0.0465576	-0.188774	-0.124944	-0.00302447
MEred	-0.106475	-0.346837	-0.236794	-0.0470983
MEblack	-0.0237727	0.0968253	0.0361774	0.100289
MEblue	-0.0144181	-0.184633	-0.209165	0.0665474
MEturquoise	-0.024678	0.0384572	-0.0214751	-0.0740993
MEpink	-0.0577091	-0.0242718	-0.0277758	0.0228664
MEgreen	0.236631	0.353204	0.440936	-0.202575
MEyellow	0.0269539	0.315606	0.198264	-0.010663
MEgrey	0.0367163	0.10158	-0.0112161	0.139365

## Sheet: FDR values
	glcm_Correlation	gldm_GrayLevel NonUniformity	glszm_LargeArea HighGrayLevel Emphasis	shape_Surface VolumeRatio
MEbrown	0.507403	0.00671361	0.0742621	0.96567
MEred	0.128641	3.49458e-07	0.00062992	0.502479
MEblack	0.735107	0.167249	0.606565	0.152501
MEblue	0.837428	0.00804452	0.00261391	0.34311
MEturquoise	0.725417	0.584064	0.759885	0.291011
MEpink	0.411133	0.72976	0.692597	0.744849
MEgreen	0.0507647	0.0283004	0.000501423	0.00878891
MEyellow	0.701251	0.00190452	0.00437603	0.879391
MEgrey	0.601212	0.147264	0.873186	0.0462677
