# Supplementary material for: Exploration of an Integrative Prognostic Model of Radiogenomics Features With Underlying Gene Expression Patterns in Clear Cell Renal Cell Carcinoma
Source: Front Oncol. 2021 Mar 8;11:640881. doi: 10.3389/fonc.2021.640881 (PMC7982462; doi:10.3389/fonc.2021.640881)
Supplement: Supplementary file 3 [file DataSheet_3.xlsx]

## Sheet: pathways
GroupID	Category	Term	Description	LogP	Log(q-value)	InTerm_InList	Genes	Symbols
1_Summary	GO Biological Processes	GO:0001568	blood vessel development	-62.1121	-57.793	124/777	94,133,182,185,187,285,388,576,652,947,1003,1012,1282,1284,1295,1306,1464,1901,1906,1909,1948,1958,1960,2004,2013,2022,2034,2049,2050,2113,2294,2303,2321,2324,2624,2701,2702,2828,3164,3280,3339,3397,3491,3726,3791,4162,4192,4208,4240,4638,4776,4804,4846,4854,4855,4881,4915,5138,5155,5159,5168,5175,5228,5787,6092,6678,6886,6909,6915,6926,7010,7048,7049,7057,7070,7075,7122,7422,7424,8291,8322,8463,…	ACVRL1,ADM,JAG1,AGTR1,APLNR,ANGPT2,RHOB,ADGRB2,BMP4,CD34,CDH5,CDH13,COL4A1,COL4A2,COL8A1,COL15A1,CSPG4,S1PR1,EDN1,EDNRA,EFNB2,EGR1,EGR3,ELK3,EMP2,ENG,EPAS1,EPHB3,EPHB4,ETS1,FOXF1,FOXC2,FLT1,FLT4,GATA2,GJA4,GJA5,GPR4,NR4A1,HES1,HSPG2,ID1,CCN1,JUNB,KDR,MCAM,MDK,MEF2C,MFGE8,MYLK,NFATC4,NGFR,NOS3,NOTCH3,NOTCH4,NPR1,NTRK2,PDE2A,PDGFB,PDGFRB,ENPP2,PECAM1,PGF,PTPRB,ROBO2,SPARC,TAL1,TBX2,TBXA2R,TBX3,TEK,…
1_Member	GO Biological Processes	GO:0001568	blood vessel development	-62.1121	-57.793	124/777	94,133,182,185,187,285,388,576,652,947,1003,1012,1282,1284,1295,1306,1464,1901,1906,1909,1948,1958,1960,2004,2013,2022,2034,2049,2050,2113,2294,2303,2321,2324,2624,2701,2702,2828,3164,3280,3339,3397,3491,3726,3791,4162,4192,4208,4240,4638,4776,4804,4846,4854,4855,4881,4915,5138,5155,5159,5168,5175,5228,5787,6092,6678,6886,6909,6915,6926,7010,7048,7049,7057,7070,7075,7122,7422,7424,8291,8322,8463,…	ACVRL1,ADM,JAG1,AGTR1,APLNR,ANGPT2,RHOB,ADGRB2,BMP4,CD34,CDH5,CDH13,COL4A1,COL4A2,COL8A1,COL15A1,CSPG4,S1PR1,EDN1,EDNRA,EFNB2,EGR1,EGR3,ELK3,EMP2,ENG,EPAS1,EPHB3,EPHB4,ETS1,FOXF1,FOXC2,FLT1,FLT4,GATA2,GJA4,GJA5,GPR4,NR4A1,HES1,HSPG2,ID1,CCN1,JUNB,KDR,MCAM,MDK,MEF2C,MFGE8,MYLK,NFATC4,NGFR,NOS3,NOTCH3,NOTCH4,NPR1,NTRK2,PDE2A,PDGFB,PDGFRB,ENPP2,PECAM1,PGF,PTPRB,ROBO2,SPARC,TAL1,TBX2,TBXA2R,TBX3,TEK,…
1_Member	GO Biological Processes	GO:0048514	blood vessel morphogenesis	-60.4161	-56.3981	116/690	94,133,182,185,187,285,388,576,652,947,1003,1012,1282,1284,1295,1306,1464,1901,1906,1909,1948,1960,2004,2013,2022,2034,2049,2050,2113,2294,2303,2321,2324,2624,2702,2828,3164,3280,3339,3397,3491,3726,3791,4162,4192,4240,4638,4776,4804,4846,4854,4855,4881,4915,5159,5168,5175,5228,5787,6678,6886,6909,6915,7010,7048,7049,7057,7070,7075,7122,7422,7424,8291,8322,8463,8503,8829,8862,9037,9510,10000,1005…	ACVRL1,ADM,JAG1,AGTR1,APLNR,ANGPT2,RHOB,ADGRB2,BMP4,CD34,CDH5,CDH13,COL4A1,COL4A2,COL8A1,COL15A1,CSPG4,S1PR1,EDN1,EDNRA,EFNB2,EGR3,ELK3,EMP2,ENG,EPAS1,EPHB3,EPHB4,ETS1,FOXF1,FOXC2,FLT1,FLT4,GATA2,GJA5,GPR4,NR4A1,HES1,HSPG2,ID1,CCN1,JUNB,KDR,MCAM,MDK,MFGE8,MYLK,NFATC4,NGFR,NOS3,NOTCH3,NOTCH4,NPR1,NTRK2,PDGFRB,ENPP2,PECAM1,PGF,PTPRB,SPARC,TAL1,TBX2,TBXA2R,TEK,TGFBR2,TGFBR3,THBS1,THY1,TIE1,CLDN5,VEG…
1_Member	GO Biological Processes	GO:0001525	angiogenesis	-54.7056	-50.8636	103/594	94,133,182,185,187,285,388,576,652,947,1003,1012,1282,1284,1295,1306,1464,1901,1906,1909,1948,1960,2004,2013,2022,2034,2049,2050,2113,2303,2321,2324,2624,2702,2828,3164,3339,3397,3491,3791,4162,4192,4240,4776,4804,4846,4854,4855,4881,5159,5168,5175,5228,5787,6678,6886,6915,7010,7048,7057,7070,7075,7122,7422,7424,8291,8503,8829,8862,9037,9510,10000,10203,10266,10268,10365,10411,11082,22846,23129,2…	ACVRL1,ADM,JAG1,AGTR1,APLNR,ANGPT2,RHOB,ADGRB2,BMP4,CD34,CDH5,CDH13,COL4A1,COL4A2,COL8A1,COL15A1,CSPG4,S1PR1,EDN1,EDNRA,EFNB2,EGR3,ELK3,EMP2,ENG,EPAS1,EPHB3,EPHB4,ETS1,FOXC2,FLT1,FLT4,GATA2,GJA5,GPR4,NR4A1,HSPG2,ID1,CCN1,KDR,MCAM,MDK,MFGE8,NFATC4,NGFR,NOS3,NOTCH3,NOTCH4,NPR1,PDGFRB,ENPP2,PECAM1,PGF,PTPRB,SPARC,TAL1,TBXA2R,TEK,TGFBR2,THBS1,THY1,TIE1,CLDN5,VEGFA,VEGFC,DYSF,PIK3R3,NRP1,APLN,SEMA5A,A…
1_Member	GO Biological Processes	GO:1901342	regulation of vasculature development	-26.0325	-22.4916	60/434	94,133,185,187,285,388,576,652,947,1003,1284,1948,1958,2013,2022,2113,2303,2321,2624,2828,3339,3397,3791,4192,4804,4846,4881,5155,5168,5228,6678,6915,7010,7048,7057,7075,7122,7422,7424,8829,9037,9510,10000,10266,10365,10411,22846,23129,23462,23493,25960,26051,28514,28984,54567,57381,57608,79812,80310,641700	ACVRL1,ADM,AGTR1,APLNR,ANGPT2,RHOB,ADGRB2,BMP4,CD34,CDH5,COL4A2,EFNB2,EGR1,EMP2,ENG,ETS1,FOXC2,FLT1,GATA2,GPR4,HSPG2,ID1,KDR,MDK,NGFR,NOS3,NPR1,PDGFB,ENPP2,PGF,SPARC,TBXA2R,TEK,TGFBR2,THBS1,TIE1,CLDN5,VEGFA,VEGFC,NRP1,SEMA5A,ADAMTS1,AKT3,RAMP2,KLF2,RAPGEF3,VASH1,PLXND1,HEY1,HEY2,ADGRA2,PPP1R16B,DLL1,RGCC,DLL4,RHOJ,JCAD,MMRN2,PDGFD,ECSCR
1_Member	GO Biological Processes	GO:0001667	ameboidal-type cell migration	-24.8638	-21.4477	61/472	94,285,388,652,1012,1839,1906,1910,1948,1960,2013,2022,2050,2113,2303,2324,2624,2697,3164,3397,3791,4163,4208,4254,4846,4921,5155,5168,5175,5793,5801,6405,6678,6781,6915,7010,7041,7048,7057,7422,7424,8503,8829,9037,10000,10501,11156,22846,23129,25960,28984,54345,54567,56920,57381,57608,64321,79812,80031,114757,161198	ACVRL1,ANGPT2,RHOB,BMP4,CDH13,HBEGF,EDN1,EDNRB,EFNB2,EGR3,EMP2,ENG,EPHB4,ETS1,FOXC2,FLT4,GATA2,GJA1,NR4A1,ID1,KDR,MCC,MEF2C,KITLG,NOS3,DDR2,PDGFB,ENPP2,PECAM1,PTPRG,PTPRR,SEMA3F,SPARC,STC1,TBXA2R,TEK,TGFB1I1,TGFBR2,THBS1,VEGFA,VEGFC,PIK3R3,NRP1,SEMA5A,AKT3,SEMA6B,PTP4A3,VASH1,PLXND1,ADGRA2,RGCC,SOX18,DLL4,SEMA3G,RHOJ,JCAD,SOX17,MMRN2,SEMA6D,CYGB,CLEC14A
1_Member	GO Biological Processes	GO:2000147	positive regulation of cell motility	-23.5523	-20.2746	66/584	388,652,1003,1012,1839,1901,1906,2113,2149,2294,2303,2321,2324,2624,3491,3643,3655,3791,4162,4192,4254,4638,4739,4846,4921,5155,5159,5168,5175,5228,5420,6401,6403,6405,6615,6678,6869,7010,7048,7057,7070,7422,7424,8013,8291,8503,8613,8829,9037,9510,9806,10000,10501,11170,25960,56920,57007,57381,57608,58494,80031,80310,80781,83483,91663,284119	RHOB,BMP4,CDH5,CDH13,HBEGF,S1PR1,EDN1,ETS1,F2R,FOXF1,FOXC2,FLT1,FLT4,GATA2,CCN1,INSR,ITGA6,KDR,MCAM,MDK,KITLG,MYLK,NEDD9,NOS3,DDR2,PDGFB,PDGFRB,ENPP2,PECAM1,PGF,PODXL,SELE,SELP,SEMA3F,SNAI1,SPARC,TACR1,TEK,TGFBR2,THBS1,THY1,VEGFA,VEGFC,NR4A3,DYSF,PIK3R3,PLPP3,NRP1,SEMA5A,ADAMTS1,SPOCK2,AKT3,SEMA6B,FAM107A,ADGRA2,SEMA3G,ACKR3,RHOJ,JCAD,JAM2,SEMA6D,PDGFD,COL18A1,PLVAP,MYADM,CAVIN1
1_Member	GO Biological Processes	GO:0040017	positive regulation of locomotion	-23.1241	-19.9189	67/612	388,652,1003,1012,1839,1901,1906,2113,2149,2294,2303,2321,2324,2624,3491,3643,3655,3791,4162,4192,4254,4638,4739,4846,4921,5155,5159,5168,5175,5228,5420,6401,6403,6405,6615,6678,6869,7010,7048,7057,7070,7422,7424,8013,8291,8503,8613,8829,9037,9510,9806,10000,10501,11170,25960,56670,56920,57007,57381,57608,58494,80031,80310,80781,83483,91663,284119	RHOB,BMP4,CDH5,CDH13,HBEGF,S1PR1,EDN1,ETS1,F2R,FOXF1,FOXC2,FLT1,FLT4,GATA2,CCN1,INSR,ITGA6,KDR,MCAM,MDK,KITLG,MYLK,NEDD9,NOS3,DDR2,PDGFB,PDGFRB,ENPP2,PECAM1,PGF,PODXL,SELE,SELP,SEMA3F,SNAI1,SPARC,TACR1,TEK,TGFBR2,THBS1,THY1,VEGFA,VEGFC,NR4A3,DYSF,PIK3R3,PLPP3,NRP1,SEMA5A,ADAMTS1,SPOCK2,AKT3,SEMA6B,FAM107A,ADGRA2,SUCNR1,SEMA3G,ACKR3,RHOJ,JCAD,JAM2,SEMA6D,PDGFD,COL18A1,PLVAP,MYADM,CAVIN1
1_Member	GO Biological Processes	GO:0051272	positive regulation of cellular component movement	-22.8532	-19.6802	66/601	388,652,1003,1012,1839,1901,1906,2113,2149,2294,2303,2321,2324,2624,3491,3643,3655,3791,4162,4192,4254,4638,4739,4846,4921,5155,5159,5168,5175,5228,5420,6401,6403,6405,6615,6678,6869,7010,7048,7057,7070,7422,7424,8013,8291,8503,8613,8829,9037,9510,9806,10000,10501,11170,25960,56920,57007,57381,57608,58494,80031,80310,80781,83483,91663,284119	RHOB,BMP4,CDH5,CDH13,HBEGF,S1PR1,EDN1,ETS1,F2R,FOXF1,FOXC2,FLT1,FLT4,GATA2,CCN1,INSR,ITGA6,KDR,MCAM,MDK,KITLG,MYLK,NEDD9,NOS3,DDR2,PDGFB,PDGFRB,ENPP2,PECAM1,PGF,PODXL,SELE,SELP,SEMA3F,SNAI1,SPARC,TACR1,TEK,TGFBR2,THBS1,THY1,VEGFA,VEGFC,NR4A3,DYSF,PIK3R3,PLPP3,NRP1,SEMA5A,ADAMTS1,SPOCK2,AKT3,SEMA6B,FAM107A,ADGRA2,SEMA3G,ACKR3,RHOJ,JCAD,JAM2,SEMA6D,PDGFD,COL18A1,PLVAP,MYADM,CAVIN1
1_Member	GO Biological Processes	GO:0002040	sprouting angiogenesis	-22.5573	-19.4604	38/188	94,185,187,652,1012,1948,1960,2022,2050,2303,2321,2324,2624,3164,3791,4804,5228,6915,7010,7057,7422,7424,8503,8829,9037,10000,10266,10365,11082,25960,26051,28514,54567,57381,57608,79812,161198,441478	ACVRL1,AGTR1,APLNR,BMP4,CDH13,EFNB2,EGR3,ENG,EPHB4,FOXC2,FLT1,FLT4,GATA2,NR4A1,KDR,NGFR,PGF,TBXA2R,TEK,THBS1,VEGFA,VEGFC,PIK3R3,NRP1,SEMA5A,AKT3,RAMP2,KLF2,ESM1,ADGRA2,PPP1R16B,DLL1,DLL4,RHOJ,JCAD,MMRN2,CLEC14A,NRARP
1_Member	GO Biological Processes	GO:0045765	regulation of angiogenesis	-22.549	-19.4604	53/392	94,133,185,187,285,388,576,947,1003,1284,2013,2022,2113,2303,2321,2624,2828,3339,3397,3791,4192,4804,4846,4881,5168,5228,6678,6915,7010,7048,7057,7075,7122,7422,7424,8829,9037,9510,10000,10266,10365,10411,22846,23129,25960,26051,28514,28984,54567,57381,57608,79812,641700	ACVRL1,ADM,AGTR1,APLNR,ANGPT2,RHOB,ADGRB2,CD34,CDH5,COL4A2,EMP2,ENG,ETS1,FOXC2,FLT1,GATA2,GPR4,HSPG2,ID1,KDR,MDK,NGFR,NOS3,NPR1,ENPP2,PGF,SPARC,TBXA2R,TEK,TGFBR2,THBS1,TIE1,CLDN5,VEGFA,VEGFC,NRP1,SEMA5A,ADAMTS1,AKT3,RAMP2,KLF2,RAPGEF3,VASH1,PLXND1,ADGRA2,PPP1R16B,DLL1,RGCC,DLL4,RHOJ,JCAD,MMRN2,ECSCR
1_Member	GO Biological Processes	GO:0030335	positive regulation of cell migration	-22.3747	-19.3109	63/560	388,652,1003,1012,1839,1901,1906,2113,2149,2294,2303,2321,2324,2624,3491,3643,3655,3791,4162,4192,4254,4638,4739,4846,4921,5155,5159,5168,5175,5228,5420,6401,6403,6405,6615,6678,7010,7048,7057,7070,7422,7424,8013,8291,8503,8613,8829,9037,9510,10000,10501,11170,25960,56920,57007,57381,57608,58494,80031,80310,80781,83483,91663	RHOB,BMP4,CDH5,CDH13,HBEGF,S1PR1,EDN1,ETS1,F2R,FOXF1,FOXC2,FLT1,FLT4,GATA2,CCN1,INSR,ITGA6,KDR,MCAM,MDK,KITLG,MYLK,NEDD9,NOS3,DDR2,PDGFB,PDGFRB,ENPP2,PECAM1,PGF,PODXL,SELE,SELP,SEMA3F,SNAI1,SPARC,TEK,TGFBR2,THBS1,THY1,VEGFA,VEGFC,NR4A3,DYSF,PIK3R3,PLPP3,NRP1,SEMA5A,ADAMTS1,AKT3,SEMA6B,FAM107A,ADGRA2,SEMA3G,ACKR3,RHOJ,JCAD,JAM2,SEMA6D,PDGFD,COL18A1,PLVAP,MYADM
1_Member	GO Biological Processes	GO:0090130	tissue migration	-22.2009	-19.1828	51/368	94,285,388,652,1012,1839,1906,1948,1960,2013,2050,2113,2294,2303,2324,2624,3164,3397,3791,4163,4208,4846,5155,5168,5175,5793,5801,6678,6781,6915,7010,7041,7048,7057,7422,7424,8503,8829,9037,10000,11156,22846,23129,25960,28984,54345,54567,57381,57608,79812,161198	ACVRL1,ANGPT2,RHOB,BMP4,CDH13,HBEGF,EDN1,EFNB2,EGR3,EMP2,EPHB4,ETS1,FOXF1,FOXC2,FLT4,GATA2,NR4A1,ID1,KDR,MCC,MEF2C,NOS3,PDGFB,ENPP2,PECAM1,PTPRG,PTPRR,SPARC,STC1,TBXA2R,TEK,TGFB1I1,TGFBR2,THBS1,VEGFA,VEGFC,PIK3R3,NRP1,SEMA5A,AKT3,PTP4A3,VASH1,PLXND1,ADGRA2,RGCC,SOX18,DLL4,RHOJ,JCAD,MMRN2,CLEC14A
1_Member	GO Biological Processes	GO:0010631	epithelial cell migration	-21.8685	-18.8716	50/359	94,285,388,652,1012,1839,1906,1948,1960,2013,2050,2113,2303,2324,2624,3164,3397,3791,4163,4208,4846,5155,5168,5175,5793,5801,6678,6781,6915,7010,7041,7048,7057,7422,7424,8503,8829,9037,10000,11156,22846,23129,25960,28984,54345,54567,57381,57608,79812,161198	ACVRL1,ANGPT2,RHOB,BMP4,CDH13,HBEGF,EDN1,EFNB2,EGR3,EMP2,EPHB4,ETS1,FOXC2,FLT4,GATA2,NR4A1,ID1,KDR,MCC,MEF2C,NOS3,PDGFB,ENPP2,PECAM1,PTPRG,PTPRR,SPARC,STC1,TBXA2R,TEK,TGFB1I1,TGFBR2,THBS1,VEGFA,VEGFC,PIK3R3,NRP1,SEMA5A,AKT3,PTP4A3,VASH1,PLXND1,ADGRA2,RGCC,SOX18,DLL4,RHOJ,JCAD,MMRN2,CLEC14A
1_Member	GO Biological Processes	GO:0090132	epithelium migration	-21.705	-18.7283	50/362	94,285,388,652,1012,1839,1906,1948,1960,2013,2050,2113,2303,2324,2624,3164,3397,3791,4163,4208,4846,5155,5168,5175,5793,5801,6678,6781,6915,7010,7041,7048,7057,7422,7424,8503,8829,9037,10000,11156,22846,23129,25960,28984,54345,54567,57381,57608,79812,161198	ACVRL1,ANGPT2,RHOB,BMP4,CDH13,HBEGF,EDN1,EFNB2,EGR3,EMP2,EPHB4,ETS1,FOXC2,FLT4,GATA2,NR4A1,ID1,KDR,MCC,MEF2C,NOS3,PDGFB,ENPP2,PECAM1,PTPRG,PTPRR,SPARC,STC1,TBXA2R,TEK,TGFB1I1,TGFBR2,THBS1,VEGFA,VEGFC,PIK3R3,NRP1,SEMA5A,AKT3,PTP4A3,VASH1,PLXND1,ADGRA2,RGCC,SOX18,DLL4,RHOJ,JCAD,MMRN2,CLEC14A
1_Member	GO Biological Processes	GO:0043542	endothelial cell migration	-21.4076	-18.4687	44/280	94,285,388,652,1012,1906,1948,1960,2013,2050,2113,2303,2324,2624,3164,3397,3791,4208,4846,5155,5175,6678,6781,6915,7010,7041,7057,7422,7424,8503,8829,9037,10000,11156,22846,23129,25960,28984,54345,54567,57381,57608,79812,161198	ACVRL1,ANGPT2,RHOB,BMP4,CDH13,EDN1,EFNB2,EGR3,EMP2,EPHB4,ETS1,FOXC2,FLT4,GATA2,NR4A1,ID1,KDR,MEF2C,NOS3,PDGFB,PECAM1,SPARC,STC1,TBXA2R,TEK,TGFB1I1,THBS1,VEGFA,VEGFC,PIK3R3,NRP1,SEMA5A,AKT3,PTP4A3,VASH1,PLXND1,ADGRA2,RGCC,SOX18,DLL4,RHOJ,JCAD,MMRN2,CLEC14A
1_Member	GO Biological Processes	GO:0001936	regulation of endothelial cell proliferation	-19.9034	-17.1028	35/184	94,185,187,652,654,1012,1960,2321,2324,2624,2697,3164,3791,4192,4208,4804,5155,5228,6678,7010,7057,7422,7424,8291,8829,8862,9037,10000,22846,26051,28984,51162,54567,57608,441478	ACVRL1,AGTR1,APLNR,BMP4,BMP6,CDH13,EGR3,FLT1,FLT4,GATA2,GJA1,NR4A1,KDR,MDK,MEF2C,NGFR,PDGFB,PGF,SPARC,TEK,THBS1,VEGFA,VEGFC,DYSF,NRP1,APLN,SEMA5A,AKT3,VASH1,PPP1R16B,RGCC,EGFL7,DLL4,JCAD,NRARP
1_Member	GO Biological Processes	GO:0001935	endothelial cell proliferation	-19.617	-16.842	36/200	94,185,187,652,654,947,1012,1960,2321,2324,2624,2697,3164,3791,4192,4208,4804,5155,5228,6678,7010,7057,7422,7424,8291,8829,8862,9037,10000,22846,26051,28984,51162,54567,57608,441478	ACVRL1,AGTR1,APLNR,BMP4,BMP6,CD34,CDH13,EGR3,FLT1,FLT4,GATA2,GJA1,NR4A1,KDR,MDK,MEF2C,NGFR,PDGFB,PGF,SPARC,TEK,THBS1,VEGFA,VEGFC,DYSF,NRP1,APLN,SEMA5A,AKT3,VASH1,PPP1R16B,RGCC,EGFL7,DLL4,JCAD,NRARP
1_Member	GO Biological Processes	GO:0050678	regulation of epithelial cell proliferation	-19.1965	-16.4572	49/396	94,185,187,652,653,654,687,1012,1028,1749,1910,1948,1960,2321,2324,2624,2697,3164,3280,3397,3791,4163,4192,4208,4804,5155,5228,6664,6678,7010,7049,7057,7422,7424,7538,8013,8291,8829,8862,9037,10000,22846,26051,28984,51162,54567,55679,57608,441478	ACVRL1,AGTR1,APLNR,BMP4,BMP5,BMP6,KLF9,CDH13,CDKN1C,DLX5,EDNRB,EFNB2,EGR3,FLT1,FLT4,GATA2,GJA1,NR4A1,HES1,ID1,KDR,MCC,MDK,MEF2C,NGFR,PDGFB,PGF,SOX11,SPARC,TEK,TGFBR3,THBS1,VEGFA,VEGFC,ZFP36,NR4A3,DYSF,NRP1,APLN,SEMA5A,AKT3,VASH1,PPP1R16B,RGCC,EGFL7,DLL4,LIMS2,JCAD,NRARP
1_Member	GO Biological Processes	GO:0050673	epithelial cell proliferation	-18.8018	-16.0848	52/455	94,185,187,652,653,654,687,947,1012,1028,1295,1749,1910,1948,1960,2321,2324,2624,2697,3164,3280,3397,3791,4163,4192,4208,4804,5155,5228,6664,6678,7010,7049,7057,7422,7424,7538,8013,8291,8829,8862,9037,10000,22846,26051,28984,51162,54567,55679,57608,81285,441478	ACVRL1,AGTR1,APLNR,BMP4,BMP5,BMP6,KLF9,CD34,CDH13,CDKN1C,COL8A1,DLX5,EDNRB,EFNB2,EGR3,FLT1,FLT4,GATA2,GJA1,NR4A1,HES1,ID1,KDR,MCC,MDK,MEF2C,NGFR,PDGFB,PGF,SOX11,SPARC,TEK,TGFBR3,THBS1,VEGFA,VEGFC,ZFP36,NR4A3,DYSF,NRP1,APLN,SEMA5A,AKT3,VASH1,PPP1R16B,RGCC,EGFL7,DLL4,LIMS2,JCAD,OR51E2,NRARP
1_Member	GO Biological Processes	GO:1904018	positive regulation of vasculature development	-18.2319	-15.536	37/233	94,133,185,187,285,388,947,1003,1948,1958,2022,2113,2303,2321,2624,3791,4192,4846,5155,5228,6915,7010,7048,7057,7075,7422,7424,8829,9037,10000,10266,10411,26051,28514,57381,57608,80310	ACVRL1,ADM,AGTR1,APLNR,ANGPT2,RHOB,CD34,CDH5,EFNB2,EGR1,ENG,ETS1,FOXC2,FLT1,GATA2,KDR,MDK,NOS3,PDGFB,PGF,TBXA2R,TEK,TGFBR2,THBS1,TIE1,VEGFA,VEGFC,NRP1,SEMA5A,AKT3,RAMP2,RAPGEF3,PPP1R16B,DLL1,RHOJ,JCAD,PDGFD
1_Member	GO Biological Processes	GO:0001938	positive regulation of endothelial cell proliferation	-17.1907	-14.5151	26/112	94,185,187,652,654,1012,1960,2324,2624,3164,3791,4192,5155,5228,7010,7422,7424,8291,8829,8862,9037,10000,26051,51162,57608,441478	ACVRL1,AGTR1,APLNR,BMP4,BMP6,CDH13,EGR3,FLT4,GATA2,NR4A1,KDR,MDK,PDGFB,PGF,TEK,VEGFA,VEGFC,DYSF,NRP1,APLN,SEMA5A,AKT3,PPP1R16B,EGFL7,JCAD,NRARP
1_Member	GO Biological Processes	GO:0045766	positive regulation of angiogenesis	-16.4362	-13.8073	33/206	94,133,185,187,285,388,947,1003,2022,2113,2303,2321,2624,3791,4192,4846,5228,6915,7010,7048,7057,7075,7422,7424,8829,9037,10000,10266,10411,26051,28514,57381,57608	ACVRL1,ADM,AGTR1,APLNR,ANGPT2,RHOB,CD34,CDH5,ENG,ETS1,FOXC2,FLT1,GATA2,KDR,MDK,NOS3,PGF,TBXA2R,TEK,TGFBR2,THBS1,TIE1,VEGFA,VEGFC,NRP1,SEMA5A,AKT3,RAMP2,RAPGEF3,PPP1R16B,DLL1,RHOJ,JCAD
1_Member	GO Biological Processes	GO:0010632	regulation of epithelial cell migration	-15.4703	-12.9574	38/297	94,285,388,652,1839,1906,2013,2113,2303,2324,2624,3791,4163,4208,4846,5155,5168,5793,5801,6678,6781,6915,7010,7048,7057,7422,7424,8613,8829,9037,10000,22846,25960,28984,54567,57381,57608,79812	ACVRL1,ANGPT2,RHOB,BMP4,HBEGF,EDN1,EMP2,ETS1,FOXC2,FLT4,GATA2,KDR,MCC,MEF2C,NOS3,PDGFB,ENPP2,PTPRG,PTPRR,SPARC,STC1,TBXA2R,TEK,TGFBR2,THBS1,VEGFA,VEGFC,PLPP3,NRP1,SEMA5A,AKT3,VASH1,ADGRA2,RGCC,DLL4,RHOJ,JCAD,MMRN2
1_Member	GO Biological Processes	GO:0043534	blood vessel endothelial cell migration	-15.277	-12.7774	30/183	94,285,1948,1960,2013,2050,2113,2303,2624,3164,3397,3791,4208,4846,5155,6915,7057,7422,7424,8503,8829,10000,22846,28984,54345,54567,57381,57608,79812,161198	ACVRL1,ANGPT2,EFNB2,EGR3,EMP2,EPHB4,ETS1,FOXC2,GATA2,NR4A1,ID1,KDR,MEF2C,NOS3,PDGFB,TBXA2R,THBS1,VEGFA,VEGFC,PIK3R3,NRP1,AKT3,VASH1,RGCC,SOX18,DLL4,RHOJ,JCAD,MMRN2,CLEC14A
1_Member	GO Biological Processes	GO:0050679	positive regulation of epithelial cell proliferation	-14.4542	-12.0382	31/210	94,185,187,652,653,654,1012,1749,1960,2324,2624,3164,3397,3791,4192,5155,5228,6664,7010,7422,7424,8013,8291,8829,8862,9037,10000,26051,51162,57608,441478	ACVRL1,AGTR1,APLNR,BMP4,BMP5,BMP6,CDH13,DLX5,EGR3,FLT4,GATA2,NR4A1,ID1,KDR,MDK,PDGFB,PGF,SOX11,TEK,VEGFA,VEGFC,NR4A3,DYSF,NRP1,APLN,SEMA5A,AKT3,PPP1R16B,EGFL7,JCAD,NRARP
1_Member	GO Biological Processes	GO:0010594	regulation of endothelial cell migration	-13.9375	-11.5375	32/234	94,285,388,652,1906,2013,2113,2303,2324,2624,3791,4208,4846,5155,6678,6781,6915,7010,7057,7422,7424,8613,8829,9037,10000,22846,25960,28984,54567,57381,57608,79812	ACVRL1,ANGPT2,RHOB,BMP4,EDN1,EMP2,ETS1,FOXC2,FLT4,GATA2,KDR,MEF2C,NOS3,PDGFB,SPARC,STC1,TBXA2R,TEK,THBS1,VEGFA,VEGFC,PLPP3,NRP1,SEMA5A,AKT3,VASH1,ADGRA2,RGCC,DLL4,RHOJ,JCAD,MMRN2
1_Member	GO Biological Processes	GO:0010595	positive regulation of endothelial cell migration	-11.586	-9.35323	22/131	388,652,1906,2113,2303,2324,2624,3791,4846,5155,6678,7010,7057,7422,7424,8613,8829,9037,10000,25960,57381,57608	RHOB,BMP4,EDN1,ETS1,FOXC2,FLT4,GATA2,KDR,NOS3,PDGFB,SPARC,TEK,THBS1,VEGFA,VEGFC,PLPP3,NRP1,SEMA5A,AKT3,ADGRA2,RHOJ,JCAD
1_Member	GO Biological Processes	GO:0010634	positive regulation of epithelial cell migration	-11.4499	-9.2346	25/175	388,652,1839,1906,2113,2303,2324,2624,3791,4846,5155,5168,6678,7010,7048,7057,7422,7424,8613,8829,9037,10000,25960,57381,57608	RHOB,BMP4,HBEGF,EDN1,ETS1,FOXC2,FLT4,GATA2,KDR,NOS3,PDGFB,ENPP2,SPARC,TEK,TGFBR2,THBS1,VEGFA,VEGFC,PLPP3,NRP1,SEMA5A,AKT3,ADGRA2,RHOJ,JCAD
1_Member	GO Biological Processes	GO:0002042	cell migration involved in sprouting angiogenesis	-10.2661	-8.15379	18/98	1948,1960,2050,2303,2624,3164,3791,6915,7057,7422,8503,8829,10000,54567,57381,57608,79812,161198	EFNB2,EGR3,EPHB4,FOXC2,GATA2,NR4A1,KDR,TBXA2R,THBS1,VEGFA,PIK3R3,NRP1,AKT3,DLL4,RHOJ,JCAD,MMRN2,CLEC14A
1_Member	GO Biological Processes	GO:0043535	regulation of blood vessel endothelial cell migration	-9.07664	-7.0735	21/159	94,285,2113,2303,2624,3791,4208,4846,5155,6915,7057,7422,7424,8829,10000,22846,28984,54567,57381,57608,79812	ACVRL1,ANGPT2,ETS1,FOXC2,GATA2,KDR,MEF2C,NOS3,PDGFB,TBXA2R,THBS1,VEGFA,VEGFC,NRP1,AKT3,VASH1,RGCC,DLL4,RHOJ,JCAD,MMRN2
1_Member	GO Biological Processes	GO:1903670	regulation of sprouting angiogenesis	-7.68489	-5.81911	18/140	185,187,2303,2624,3791,4804,6915,7057,7422,8829,10000,10365,26051,28514,54567,57381,57608,79812	AGTR1,APLNR,FOXC2,GATA2,KDR,NGFR,TBXA2R,THBS1,VEGFA,NRP1,AKT3,KLF2,PPP1R16B,DLL1,DLL4,RHOJ,JCAD,MMRN2
1_Member	GO Biological Processes	GO:1903672	positive regulation of sprouting angiogenesis	-7.0764	-5.28749	12/65	185,187,2303,2624,3791,7422,8829,10000,26051,28514,57381,57608	AGTR1,APLNR,FOXC2,GATA2,KDR,VEGFA,NRP1,AKT3,PPP1R16B,DLL1,RHOJ,JCAD
1_Member	GO Biological Processes	GO:0043536	positive regulation of blood vessel endothelial cell migration	-6.92787	-5.14784	13/80	2113,2303,2624,3791,4846,5155,7057,7422,7424,8829,10000,57381,57608	ETS1,FOXC2,GATA2,KDR,NOS3,PDGFB,THBS1,VEGFA,VEGFC,NRP1,AKT3,RHOJ,JCAD
1_Member	GO Biological Processes	GO:0090049	regulation of cell migration involved in sprouting angiogenesis	-5.93526	-4.27225	12/82	2303,2624,3791,6915,7057,7422,8829,10000,54567,57381,57608,79812	FOXC2,GATA2,KDR,TBXA2R,THBS1,VEGFA,NRP1,AKT3,DLL4,RHOJ,JCAD,MMRN2
1_Member	GO Biological Processes	GO:0090050	positive regulation of cell migration involved in sprouting angiogenesis	-5.44953	-3.83026	8/37	2303,2624,3791,7422,8829,10000,57381,57608	FOXC2,GATA2,KDR,VEGFA,NRP1,AKT3,RHOJ,JCAD
2_Summary	GO Biological Processes	GO:0003013	circulatory system process	-27.9382	-24.2211	70/554	94,133,134,147,151,185,477,482,552,654,775,845,947,1003,1131,1359,1636,1756,1839,1906,1909,1910,2013,2034,2149,2257,2303,2697,2702,2982,2983,3270,3672,3759,3764,3784,4843,4846,4881,5028,5138,5139,5155,6330,6781,6909,6915,7010,7122,7422,7424,8862,8864,8912,10008,10052,10060,10266,10268,11156,23493,23704,28514,30845,53826,54567,56670,57493,64091,81285,3625,5733,6329,6752,6869,7402,8013,10203,58494,…	ACVRL1,ADM,ADORA1,ADRA1B,ADRA2B,AGTR1,ATP1A2,ATP1B2,AVPR1A,BMP6,CACNA1C,CASQ2,CD34,CDH5,CHRM3,CPA3,ACE,DMD,HBEGF,EDN1,EDNRA,EDNRB,EMP2,EPAS1,F2R,FGF12,FOXC2,GJA1,GJA5,GUCY1A1,GUCY1B1,HRC,ITGA1,KCNJ2,KCNJ8,KCNQ1,NOS2,NOS3,NPR1,P2RY1,PDE2A,PDE3A,PDGFB,SCN4B,STC1,TBX2,TBXA2R,TEK,CLDN5,VEGFA,VEGFC,APLN,PER2,CACNA1H,KCNE3,GJC1,ABCC9,RAMP2,RAMP3,PTP4A3,HEY2,KCNE4,DLL1,EHD3,FXYD6,DLL4,SUCNR1,HEG1,POPDC2…
2_Member	GO Biological Processes	GO:0003013	circulatory system process	-27.9382	-24.2211	70/554	94,133,134,147,151,185,477,482,552,654,775,845,947,1003,1131,1359,1636,1756,1839,1906,1909,1910,2013,2034,2149,2257,2303,2697,2702,2982,2983,3270,3672,3759,3764,3784,4843,4846,4881,5028,5138,5139,5155,6330,6781,6909,6915,7010,7122,7422,7424,8862,8864,8912,10008,10052,10060,10266,10268,11156,23493,23704,28514,30845,53826,54567,56670,57493,64091,81285	ACVRL1,ADM,ADORA1,ADRA1B,ADRA2B,AGTR1,ATP1A2,ATP1B2,AVPR1A,BMP6,CACNA1C,CASQ2,CD34,CDH5,CHRM3,CPA3,ACE,DMD,HBEGF,EDN1,EDNRA,EDNRB,EMP2,EPAS1,F2R,FGF12,FOXC2,GJA1,GJA5,GUCY1A1,GUCY1B1,HRC,ITGA1,KCNJ2,KCNJ8,KCNQ1,NOS2,NOS3,NPR1,P2RY1,PDE2A,PDE3A,PDGFB,SCN4B,STC1,TBX2,TBXA2R,TEK,CLDN5,VEGFA,VEGFC,APLN,PER2,CACNA1H,KCNE3,GJC1,ABCC9,RAMP2,RAMP3,PTP4A3,HEY2,KCNE4,DLL1,EHD3,FXYD6,DLL4,SUCNR1,HEG1,POPDC2…
2_Member	GO Biological Processes	GO:0008015	blood circulation	-26.8531	-23.2329	68/544	94,133,134,147,151,185,477,482,552,654,775,845,947,1003,1131,1359,1636,1756,1839,1906,1909,1910,2013,2034,2149,2257,2303,2697,2702,2982,2983,3270,3672,3759,3764,3784,4843,4846,4881,5028,5138,5139,5155,6330,6781,6909,6915,7010,7122,7422,7424,8862,8864,8912,10008,10052,10060,10266,11156,23493,23704,28514,30845,53826,54567,56670,64091,81285	ACVRL1,ADM,ADORA1,ADRA1B,ADRA2B,AGTR1,ATP1A2,ATP1B2,AVPR1A,BMP6,CACNA1C,CASQ2,CD34,CDH5,CHRM3,CPA3,ACE,DMD,HBEGF,EDN1,EDNRA,EDNRB,EMP2,EPAS1,F2R,FGF12,FOXC2,GJA1,GJA5,GUCY1A1,GUCY1B1,HRC,ITGA1,KCNJ2,KCNJ8,KCNQ1,NOS2,NOS3,NPR1,P2RY1,PDE2A,PDE3A,PDGFB,SCN4B,STC1,TBX2,TBXA2R,TEK,CLDN5,VEGFA,VEGFC,APLN,PER2,CACNA1H,KCNE3,GJC1,ABCC9,RAMP2,PTP4A3,HEY2,KCNE4,DLL1,EHD3,FXYD6,DLL4,SUCNR1,POPDC2,OR51E2
2_Member	GO Biological Processes	GO:1903522	regulation of blood circulation	-16.8421	-14.1858	40/301	133,134,147,151,185,477,482,552,775,845,1131,1636,1756,1839,1906,2034,2149,2697,2702,3270,3759,3784,4846,4881,6330,6781,6909,6915,8862,8864,8912,10008,10052,10060,23493,23704,30845,53826,64091,81285	ADM,ADORA1,ADRA1B,ADRA2B,AGTR1,ATP1A2,ATP1B2,AVPR1A,CACNA1C,CASQ2,CHRM3,ACE,DMD,HBEGF,EDN1,EPAS1,F2R,GJA1,GJA5,HRC,KCNJ2,KCNQ1,NOS3,NPR1,SCN4B,STC1,TBX2,TBXA2R,APLN,PER2,CACNA1H,KCNE3,GJC1,ABCC9,HEY2,KCNE4,EHD3,FXYD6,POPDC2,OR51E2
2_Member	GO Biological Processes	GO:0044057	regulation of system process	-15.6242	-13.0904	56/617	133,134,147,151,185,477,482,552,654,775,845,1131,1636,1756,1839,1906,1910,2013,2034,2149,2257,2697,2702,2982,3270,3625,3759,3784,4846,4881,5155,5733,6329,6330,6752,6781,6869,6909,6915,7402,8013,8862,8864,8912,10008,10052,10060,10203,23493,23704,30845,53826,58494,64091,81285,255743	ADM,ADORA1,ADRA1B,ADRA2B,AGTR1,ATP1A2,ATP1B2,AVPR1A,BMP6,CACNA1C,CASQ2,CHRM3,ACE,DMD,HBEGF,EDN1,EDNRB,EMP2,EPAS1,F2R,FGF12,GJA1,GJA5,GUCY1A1,HRC,INHBB,KCNJ2,KCNQ1,NOS3,NPR1,PDGFB,PTGER3,SCN4A,SCN4B,SSTR2,STC1,TACR1,TBX2,TBXA2R,UTRN,NR4A3,APLN,PER2,CACNA1H,KCNE3,GJC1,ABCC9,CALCRL,HEY2,KCNE4,EHD3,FXYD6,JAM2,POPDC2,OR51E2,NPNT
2_Member	GO Biological Processes	GO:0003012	muscle system process	-15.0407	-12.5666	47/462	134,147,151,477,775,800,845,1131,1756,1906,1909,1910,2149,2257,2697,2702,2934,2982,3270,3672,3759,3764,3784,4208,4638,4846,5028,5733,6329,6330,6525,6752,6781,6869,6915,7402,8013,8291,8912,10008,10052,10203,23493,23704,29767,30845,255743	ADORA1,ADRA1B,ADRA2B,ATP1A2,CACNA1C,CALD1,CASQ2,CHRM3,DMD,EDN1,EDNRA,EDNRB,F2R,FGF12,GJA1,GJA5,GSN,GUCY1A1,HRC,ITGA1,KCNJ2,KCNJ8,KCNQ1,MEF2C,MYLK,NOS3,P2RY1,PTGER3,SCN4A,SCN4B,SMTN,SSTR2,STC1,TACR1,TBXA2R,UTRN,NR4A3,DYSF,CACNA1H,KCNE3,GJC1,CALCRL,HEY2,KCNE4,TMOD2,EHD3,NPNT
2_Member	GO Biological Processes	GO:0006936	muscle contraction	-14.8993	-12.4494	41/359	134,147,151,477,775,800,845,1131,1756,1906,1909,1910,2149,2257,2697,2702,2982,3270,3672,3759,3764,3784,4638,5733,6329,6330,6525,6752,6781,6869,6915,7402,8291,8912,10008,10052,10203,23704,29767,30845,255743	ADORA1,ADRA1B,ADRA2B,ATP1A2,CACNA1C,CALD1,CASQ2,CHRM3,DMD,EDN1,EDNRA,EDNRB,F2R,FGF12,GJA1,GJA5,GUCY1A1,HRC,ITGA1,KCNJ2,KCNJ8,KCNQ1,MYLK,PTGER3,SCN4A,SCN4B,SMTN,SSTR2,STC1,TACR1,TBXA2R,UTRN,DYSF,CACNA1H,KCNE3,GJC1,CALCRL,KCNE4,TMOD2,EHD3,NPNT
2_Member	GO Biological Processes	GO:0003015	heart process	-14.083	-11.6777	36/294	133,134,147,477,482,552,775,845,1636,1756,1839,1906,2034,2257,2697,2702,3270,3759,3764,3784,4846,4881,6330,6781,6909,8862,8912,10008,10052,10060,10268,23493,23704,30845,53826,64091	ADM,ADORA1,ADRA1B,ATP1A2,ATP1B2,AVPR1A,CACNA1C,CASQ2,ACE,DMD,HBEGF,EDN1,EPAS1,FGF12,GJA1,GJA5,HRC,KCNJ2,KCNJ8,KCNQ1,NOS3,NPR1,SCN4B,STC1,TBX2,APLN,CACNA1H,KCNE3,GJC1,ABCC9,RAMP3,HEY2,KCNE4,EHD3,FXYD6,POPDC2
2_Member	GO Biological Processes	GO:0060047	heart contraction	-13.7922	-11.4076	35/284	133,134,147,477,482,552,775,845,1636,1756,1839,1906,2034,2257,2697,2702,3270,3759,3764,3784,4846,4881,6330,6781,6909,8862,8912,10008,10052,10060,23493,23704,30845,53826,64091	ADM,ADORA1,ADRA1B,ATP1A2,ATP1B2,AVPR1A,CACNA1C,CASQ2,ACE,DMD,HBEGF,EDN1,EPAS1,FGF12,GJA1,GJA5,HRC,KCNJ2,KCNJ8,KCNQ1,NOS3,NPR1,SCN4B,STC1,TBX2,APLN,CACNA1H,KCNE3,GJC1,ABCC9,HEY2,KCNE4,EHD3,FXYD6,POPDC2
2_Member	GO Biological Processes	GO:0008016	regulation of heart contraction	-12.9264	-10.6029	32/254	133,134,147,477,482,552,775,845,1756,1839,1906,2034,2697,2702,3270,3759,3784,4846,4881,6330,6781,6909,8862,8912,10008,10052,10060,23493,23704,30845,53826,64091	ADM,ADORA1,ADRA1B,ATP1A2,ATP1B2,AVPR1A,CACNA1C,CASQ2,DMD,HBEGF,EDN1,EPAS1,GJA1,GJA5,HRC,KCNJ2,KCNQ1,NOS3,NPR1,SCN4B,STC1,TBX2,APLN,CACNA1H,KCNE3,GJC1,ABCC9,HEY2,KCNE4,EHD3,FXYD6,POPDC2
2_Member	GO Biological Processes	GO:0006937	regulation of muscle contraction	-10.7951	-8.65209	24/172	134,147,151,477,775,845,1131,1756,1906,2149,2702,2982,3270,3759,3784,6329,6752,6781,6869,6915,10008,10203,30845,255743	ADORA1,ADRA1B,ADRA2B,ATP1A2,CACNA1C,CASQ2,CHRM3,DMD,EDN1,F2R,GJA5,GUCY1A1,HRC,KCNJ2,KCNQ1,SCN4A,SSTR2,STC1,TACR1,TBXA2R,KCNE3,CALCRL,EHD3,NPNT
2_Member	GO Biological Processes	GO:0090257	regulation of muscle system process	-9.18739	-7.16714	27/257	134,147,151,477,775,845,1131,1756,1906,2149,2702,2982,3270,3759,3784,4846,6329,6752,6781,6869,6915,7402,8013,10008,10203,30845,255743	ADORA1,ADRA1B,ADRA2B,ATP1A2,CACNA1C,CASQ2,CHRM3,DMD,EDN1,F2R,GJA5,GUCY1A1,HRC,KCNJ2,KCNQ1,NOS3,SCN4A,SSTR2,STC1,TACR1,TBXA2R,UTRN,NR4A3,KCNE3,CALCRL,EHD3,NPNT
2_Member	GO Biological Processes	GO:0035637	multicellular organismal signaling	-9.14269	-7.13108	24/206	477,482,552,775,845,1901,2257,2697,2702,3270,3759,3784,4881,4915,6329,6330,8912,10008,10052,10060,23704,30845,53826,83700	ATP1A2,ATP1B2,AVPR1A,CACNA1C,CASQ2,S1PR1,FGF12,GJA1,GJA5,HRC,KCNJ2,KCNQ1,NPR1,NTRK2,SCN4A,SCN4B,CACNA1H,KCNE3,GJC1,ABCC9,KCNE4,EHD3,FXYD6,JAM3
2_Member	GO Biological Processes	GO:0086003	cardiac muscle cell contraction	-8.71761	-6.75453	14/69	134,477,775,2257,2697,2702,3759,3764,3784,6330,6781,10008,10052,23704	ADORA1,ATP1A2,CACNA1C,FGF12,GJA1,GJA5,KCNJ2,KCNJ8,KCNQ1,SCN4B,STC1,KCNE3,GJC1,KCNE4
2_Member	GO Biological Processes	GO:0060048	cardiac muscle contraction	-8.57936	-6.62574	19/138	134,147,477,775,845,1756,2257,2697,2702,3270,3759,3764,3784,6330,6781,10008,10052,23704,30845	ADORA1,ADRA1B,ATP1A2,CACNA1C,CASQ2,DMD,FGF12,GJA1,GJA5,HRC,KCNJ2,KCNJ8,KCNQ1,SCN4B,STC1,KCNE3,GJC1,KCNE4,EHD3
2_Member	Reactome Gene Sets	R-HSA-397014	Muscle contraction	-8.38627	-6.45986	23/207	477,482,775,800,845,1756,2257,2977,2982,2983,3672,3759,3784,4638,4881,6329,6330,8291,10008,10060,23704,29767,53826	ATP1A2,ATP1B2,CACNA1C,CALD1,CASQ2,DMD,FGF12,GUCY1A2,GUCY1A1,GUCY1B1,ITGA1,KCNJ2,KCNQ1,MYLK,NPR1,SCN4A,SCN4B,DYSF,KCNE3,ABCC9,KCNE4,TMOD2,FXYD6
2_Member	GO Biological Processes	GO:0070252	actin-mediated cell contraction	-8.04591	-6.15656	17/118	134,477,775,1756,2013,2257,2697,2702,3759,3764,3784,6330,6781,10008,10052,23704,122786	ADORA1,ATP1A2,CACNA1C,DMD,EMP2,FGF12,GJA1,GJA5,KCNJ2,KCNJ8,KCNQ1,SCN4B,STC1,KCNE3,GJC1,KCNE4,FRMD6
2_Member	GO Biological Processes	GO:0006941	striated muscle contraction	-7.54022	-5.69094	20/176	134,147,477,775,845,1756,2257,2697,2702,3270,3759,3764,3784,6329,6330,6781,10008,10052,23704,30845	ADORA1,ADRA1B,ATP1A2,CACNA1C,CASQ2,DMD,FGF12,GJA1,GJA5,HRC,KCNJ2,KCNJ8,KCNQ1,SCN4A,SCN4B,STC1,KCNE3,GJC1,KCNE4,EHD3
2_Member	GO Biological Processes	GO:0086001	cardiac muscle cell action potential	-7.27304	-5.45363	13/75	477,775,1756,2257,2697,2702,3759,3764,3784,6330,10008,10052,23704	ATP1A2,CACNA1C,DMD,FGF12,GJA1,GJA5,KCNJ2,KCNJ8,KCNQ1,SCN4B,KCNE3,GJC1,KCNE4
2_Member	GO Biological Processes	GO:0030048	actin filament-based movement	-7.25946	-5.44141	18/149	134,477,775,1756,2013,2257,2697,2702,3759,3764,3784,4430,6330,6781,10008,10052,23704,122786	ADORA1,ATP1A2,CACNA1C,DMD,EMP2,FGF12,GJA1,GJA5,KCNJ2,KCNJ8,KCNQ1,MYO1B,SCN4B,STC1,KCNE3,GJC1,KCNE4,FRMD6
2_Member	GO Biological Processes	GO:0001508	action potential	-7.15814	-5.35491	17/135	477,775,948,1756,2257,2697,2702,3759,3764,3784,4915,6329,6330,8912,10008,10052,23704	ATP1A2,CACNA1C,CD36,DMD,FGF12,GJA1,GJA5,KCNJ2,KCNJ8,KCNQ1,NTRK2,SCN4A,SCN4B,CACNA1H,KCNE3,GJC1,KCNE4
2_Member	GO Biological Processes	GO:0086002	cardiac muscle cell action potential involved in contraction	-6.82572	-5.05562	11/56	775,2257,2697,2702,3759,3764,3784,6330,10008,10052,23704	CACNA1C,FGF12,GJA1,GJA5,KCNJ2,KCNJ8,KCNQ1,SCN4B,KCNE3,GJC1,KCNE4
2_Member	GO Biological Processes	GO:0055117	regulation of cardiac muscle contraction	-6.79727	-5.03205	13/82	134,147,477,775,845,1756,2702,3270,3759,3784,6781,10008,30845	ADORA1,ADRA1B,ATP1A2,CACNA1C,CASQ2,DMD,GJA5,HRC,KCNJ2,KCNQ1,STC1,KCNE3,EHD3
2_Member	GO Biological Processes	GO:0006942	regulation of striated muscle contraction	-6.74638	-4.98478	14/97	134,147,477,775,845,1756,2702,3270,3759,3784,6329,6781,10008,30845	ADORA1,ADRA1B,ATP1A2,CACNA1C,CASQ2,DMD,GJA5,HRC,KCNJ2,KCNQ1,SCN4A,STC1,KCNE3,EHD3
2_Member	GO Biological Processes	GO:0061337	cardiac conduction	-6.57139	-4.82862	17/148	477,482,775,845,2697,2702,3270,3759,3784,4881,6330,10008,10052,10060,23704,30845,53826	ATP1A2,ATP1B2,CACNA1C,CASQ2,GJA1,GJA5,HRC,KCNJ2,KCNQ1,NPR1,SCN4B,KCNE3,GJC1,ABCC9,KCNE4,EHD3,FXYD6
2_Member	GO Biological Processes	GO:0042391	regulation of membrane potential	-5.80744	-4.15672	30/443	134,477,482,775,845,948,1756,1906,2257,2563,2697,2702,2899,3759,3764,3784,3791,4208,4915,6329,6330,8912,9162,10008,10052,23704,30845,55879,63895,64091	ADORA1,ATP1A2,ATP1B2,CACNA1C,CASQ2,CD36,DMD,EDN1,FGF12,GABRD,GJA1,GJA5,GRIK3,KCNJ2,KCNJ8,KCNQ1,KDR,MEF2C,NTRK2,SCN4A,SCN4B,CACNA1H,DGKI,KCNE3,GJC1,KCNE4,EHD3,GABRQ,PIEZO2,POPDC2
2_Member	Reactome Gene Sets	R-HSA-5576891	Cardiac conduction	-4.85297	-3.31028	14/139	477,482,775,845,2257,3759,3784,4881,6329,6330,10008,10060,23704,53826	ATP1A2,ATP1B2,CACNA1C,CASQ2,FGF12,KCNJ2,KCNQ1,NPR1,SCN4A,SCN4B,KCNE3,ABCC9,KCNE4,FXYD6
3_Summary	GO Biological Processes	GO:0003158	endothelium development	-25.7403	-22.2663	36/136	94,182,388,652,654,947,1003,1901,1903,2022,2303,2697,2701,2702,3397,3791,4855,5138,5175,6781,7122,7422,8829,10411,23462,23493,26051,28514,54345,54538,54567,57493,64321,80781,81575,91663,653,2828,5155,5420,5915,122786,1282,1749,2294,2487,3280,3399,3714,4208,5266,6664,6926,7041,7538,10309,10365,170302	ACVRL1,JAG1,RHOB,BMP4,BMP6,CD34,CDH5,S1PR1,S1PR3,ENG,FOXC2,GJA1,GJA4,GJA5,ID1,KDR,NOTCH4,PDE2A,PECAM1,STC1,CLDN5,VEGFA,NRP1,RAPGEF3,HEY1,HEY2,PPP1R16B,DLL1,SOX18,ROBO4,DLL4,HEG1,SOX17,COL18A1,APOLD1,MYADM,BMP5,GPR4,PDGFB,PODXL,RARB,FRMD6,COL4A1,DLX5,FOXF1,FRZB,HES1,ID3,JAG2,MEF2C,PI3,SOX11,TBX3,TGFB1I1,ZFP36,CCNO,KLF2,ARX
3_Member	GO Biological Processes	GO:0003158	endothelium development	-25.7403	-22.2663	36/136	94,182,388,652,654,947,1003,1901,1903,2022,2303,2697,2701,2702,3397,3791,4855,5138,5175,6781,7122,7422,8829,10411,23462,23493,26051,28514,54345,54538,54567,57493,64321,80781,81575,91663	ACVRL1,JAG1,RHOB,BMP4,BMP6,CD34,CDH5,S1PR1,S1PR3,ENG,FOXC2,GJA1,GJA4,GJA5,ID1,KDR,NOTCH4,PDE2A,PECAM1,STC1,CLDN5,VEGFA,NRP1,RAPGEF3,HEY1,HEY2,PPP1R16B,DLL1,SOX18,ROBO4,DLL4,HEG1,SOX17,COL18A1,APOLD1,MYADM
3_Member	GO Biological Processes	GO:0045446	endothelial cell differentiation	-19.8509	-17.0632	29/118	94,182,652,654,1003,1901,1903,2022,3397,3791,4855,5138,5175,6781,7122,7422,8829,10411,23462,23493,26051,28514,54345,54538,57493,64321,80781,81575,91663	ACVRL1,JAG1,BMP4,BMP6,CDH5,S1PR1,S1PR3,ENG,ID1,KDR,NOTCH4,PDE2A,PECAM1,STC1,CLDN5,VEGFA,NRP1,RAPGEF3,HEY1,HEY2,PPP1R16B,DLL1,SOX18,ROBO4,HEG1,SOX17,COL18A1,APOLD1,MYADM
3_Member	GO Biological Processes	GO:0001885	endothelial cell development	-12.254	-9.98411	17/66	1003,1903,2022,3397,4855,5138,5175,6781,7122,7422,10411,26051,54345,54538,57493,80781,91663	CDH5,S1PR3,ENG,ID1,NOTCH4,PDE2A,PECAM1,STC1,CLDN5,VEGFA,RAPGEF3,PPP1R16B,SOX18,ROBO4,HEG1,COL18A1,MYADM
3_Member	GO Biological Processes	GO:0002064	epithelial cell development	-11.4942	-9.27204	28/220	182,652,653,654,1003,1903,2022,2303,2828,3397,4855,5138,5155,5175,5420,5915,6781,7122,7422,10411,26051,28514,54345,54538,57493,80781,91663,122786	JAG1,BMP4,BMP5,BMP6,CDH5,S1PR3,ENG,FOXC2,GPR4,ID1,NOTCH4,PDE2A,PDGFB,PECAM1,PODXL,RARB,STC1,CLDN5,VEGFA,RAPGEF3,PPP1R16B,DLL1,SOX18,ROBO4,HEG1,COL18A1,MYADM,FRMD6
3_Member	GO Biological Processes	GO:0030855	epithelial cell differentiation	-9.77173	-7.69317	53/786	94,182,652,653,654,947,1003,1282,1749,1901,1903,2022,2294,2303,2487,2828,3280,3397,3399,3714,3791,4208,4855,5138,5155,5175,5266,5420,5915,6664,6781,6926,7041,7122,7422,7538,8829,10309,10365,10411,23462,23493,26051,28514,54345,54538,57493,64321,80781,81575,91663,122786,170302	ACVRL1,JAG1,BMP4,BMP5,BMP6,CD34,CDH5,COL4A1,DLX5,S1PR1,S1PR3,ENG,FOXF1,FOXC2,FRZB,GPR4,HES1,ID1,ID3,JAG2,KDR,MEF2C,NOTCH4,PDE2A,PDGFB,PECAM1,PI3,PODXL,RARB,SOX11,STC1,TBX3,TGFB1I1,CLDN5,VEGFA,ZFP36,NRP1,CCNO,KLF2,RAPGEF3,HEY1,HEY2,PPP1R16B,DLL1,SOX18,ROBO4,HEG1,SOX17,COL18A1,APOLD1,MYADM,FRMD6,ARX
3_Member	GO Biological Processes	GO:0061028	establishment of endothelial barrier	-8.4451	-6.50981	12/50	1003,1903,2022,5138,5175,7122,7422,10411,26051,54345,54538,91663	CDH5,S1PR3,ENG,PDE2A,PECAM1,CLDN5,VEGFA,RAPGEF3,PPP1R16B,SOX18,ROBO4,MYADM
3_Member	GO Biological Processes	GO:0045601	regulation of endothelial cell differentiation	-7.66689	-5.80415	11/47	94,182,652,654,1003,1903,3397,4855,7122,7422,81575	ACVRL1,JAG1,BMP4,BMP6,CDH5,S1PR3,ID1,NOTCH4,CLDN5,VEGFA,APOLD1
3_Member	GO Biological Processes	GO:0030857	negative regulation of epithelial cell differentiation	-6.42216	-4.69301	10/49	94,182,1903,2487,3280,3397,4855,6926,7422,28514	ACVRL1,JAG1,S1PR3,FRZB,HES1,ID1,NOTCH4,TBX3,VEGFA,DLL1
3_Member	GO Biological Processes	GO:0045602	negative regulation of endothelial cell differentiation	-6.39128	-4.66324	6/13	94,182,1903,3397,4855,7422	ACVRL1,JAG1,S1PR3,ID1,NOTCH4,VEGFA
3_Member	GO Biological Processes	GO:0030856	regulation of epithelial cell differentiation	-6.08689	-4.39922	17/160	94,182,652,654,1003,1903,2487,3280,3397,4855,6926,7122,7422,7538,23493,28514,81575	ACVRL1,JAG1,BMP4,BMP6,CDH5,S1PR3,FRZB,HES1,ID1,NOTCH4,TBX3,CLDN5,VEGFA,ZFP36,HEY2,DLL1,APOLD1
3_Member	GO Biological Processes	GO:1901550	regulation of endothelial cell development	-3.21662	-1.91413	4/16	1003,1903,7122,7422	CDH5,S1PR3,CLDN5,VEGFA
3_Member	GO Biological Processes	GO:1903140	regulation of establishment of endothelial barrier	-3.21662	-1.91413	4/16	1003,1903,7122,7422	CDH5,S1PR3,CLDN5,VEGFA
4_Summary	GO Biological Processes	GO:0000904	cell morphogenesis involved in differentiation	-23.9065	-20.5696	76/756	107,1749,1948,1949,2042,2043,2049,2675,2736,2887,3280,3397,3706,3800,3984,4038,4147,4192,4208,4241,4692,4739,4776,4803,4804,4855,4915,4929,5175,5362,6092,6405,6781,6812,6886,7010,7041,7070,7225,7422,8013,8322,8516,8633,8829,8997,9037,10319,10501,11178,23129,23237,25946,25987,54538,55679,56920,57493,57520,63923,64321,64856,79834,80031,80243,80781,84570,84894,91653,91663,122786,133584,152330,170302…	ADCY1,DLX5,EFNB2,EFNB3,EPHA3,EPHA4,EPHB3,GFRA2,GLI2,GRB10,HES1,ID1,ITPKA,KIF5C,LIMK1,LRP4,MATN2,MDK,MEF2C,MELTF,NDN,NEDD9,NFATC4,NGF,NGFR,NOTCH4,NTRK2,NR4A2,PECAM1,PLXNA2,ROBO2,SEMA3F,STC1,STXBP1,TAL1,TEK,TGFB1I1,THY1,TRPC6,VEGFA,NR4A3,FZD4,ITGA8,UNC5C,NRP1,KALRN,SEMA5A,LAMC3,SEMA6B,LZTS1,PLXND1,ARC,ZNF385A,TSKU,ROBO4,LIMS2,SEMA3G,HEG1,HECW2,TNN,SOX17,VWA1,PEAK1,SEMA6D,PREX2,COL18A1,COL25A1,LINGO…
4_Member	GO Biological Processes	GO:0000904	cell morphogenesis involved in differentiation	-23.9065	-20.5696	76/756	107,1749,1948,1949,2042,2043,2049,2675,2736,2887,3280,3397,3706,3800,3984,4038,4147,4192,4208,4241,4692,4739,4776,4803,4804,4855,4915,4929,5175,5362,6092,6405,6781,6812,6886,7010,7041,7070,7225,7422,8013,8322,8516,8633,8829,8997,9037,10319,10501,11178,23129,23237,25946,25987,54538,55679,56920,57493,57520,63923,64321,64856,79834,80031,80243,80781,84570,84894,91653,91663,122786,133584,152330,170302…	ADCY1,DLX5,EFNB2,EFNB3,EPHA3,EPHA4,EPHB3,GFRA2,GLI2,GRB10,HES1,ID1,ITPKA,KIF5C,LIMK1,LRP4,MATN2,MDK,MEF2C,MELTF,NDN,NEDD9,NFATC4,NGF,NGFR,NOTCH4,NTRK2,NR4A2,PECAM1,PLXNA2,ROBO2,SEMA3F,STC1,STXBP1,TAL1,TEK,TGFB1I1,THY1,TRPC6,VEGFA,NR4A3,FZD4,ITGA8,UNC5C,NRP1,KALRN,SEMA5A,LAMC3,SEMA6B,LZTS1,PLXND1,ARC,ZNF385A,TSKU,ROBO4,LIMS2,SEMA3G,HEG1,HECW2,TNN,SOX17,VWA1,PEAK1,SEMA6D,PREX2,COL18A1,COL25A1,LINGO…
4_Member	GO Biological Processes	GO:0006935	chemotaxis	-21.0139	-18.1098	66/649	185,285,652,1012,1749,1839,1843,1901,1906,1910,1948,1949,1960,2042,2043,2049,2321,2675,2736,2887,3164,3491,3672,3680,3791,3800,4147,4192,4804,5155,5159,5168,5228,5362,6092,6288,6291,6358,6405,6558,7057,7422,7424,8013,8291,8633,8829,9037,10501,23129,25960,54538,56670,56920,57007,57509,80031,80310,83700,91653,133584,152330,170302,219699,284656,641700	AGTR1,ANGPT2,BMP4,CDH13,DLX5,HBEGF,DUSP1,S1PR1,EDN1,EDNRB,EFNB2,EFNB3,EGR3,EPHA3,EPHA4,EPHB3,FLT1,GFRA2,GLI2,GRB10,NR4A1,CCN1,ITGA1,ITGA9,KDR,KIF5C,MATN2,MDK,NGFR,PDGFB,PDGFRB,ENPP2,PGF,PLXNA2,ROBO2,SAA1,SAA4,CCL14,SEMA3F,SLC12A2,THBS1,VEGFA,VEGFC,NR4A3,DYSF,UNC5C,NRP1,SEMA5A,SEMA6B,PLXND1,ADGRA2,ROBO4,SUCNR1,SEMA3G,ACKR3,MTUS1,SEMA6D,PDGFD,JAM3,BOC,EGFLAM,CNTN4,ARX,UNC5B,EPHA10,ECSCR
4_Member	GO Biological Processes	GO:0042330	taxis	-20.9413	-18.0846	66/651	185,285,652,1012,1749,1839,1843,1901,1906,1910,1948,1949,1960,2042,2043,2049,2321,2675,2736,2887,3164,3491,3672,3680,3791,3800,4147,4192,4804,5155,5159,5168,5228,5362,6092,6288,6291,6358,6405,6558,7057,7422,7424,8013,8291,8633,8829,9037,10501,23129,25960,54538,56670,56920,57007,57509,80031,80310,83700,91653,133584,152330,170302,219699,284656,641700	AGTR1,ANGPT2,BMP4,CDH13,DLX5,HBEGF,DUSP1,S1PR1,EDN1,EDNRB,EFNB2,EFNB3,EGR3,EPHA3,EPHA4,EPHB3,FLT1,GFRA2,GLI2,GRB10,NR4A1,CCN1,ITGA1,ITGA9,KDR,KIF5C,MATN2,MDK,NGFR,PDGFB,PDGFRB,ENPP2,PGF,PLXNA2,ROBO2,SAA1,SAA4,CCL14,SEMA3F,SLC12A2,THBS1,VEGFA,VEGFC,NR4A3,DYSF,UNC5C,NRP1,SEMA5A,SEMA6B,PLXND1,ADGRA2,ROBO4,SUCNR1,SEMA3G,ACKR3,MTUS1,SEMA6D,PDGFD,JAM3,BOC,EGFLAM,CNTN4,ARX,UNC5B,EPHA10,ECSCR
4_Member	GO Biological Processes	GO:0045596	negative regulation of cell differentiation	-16.8261	-14.1791	65/759	94,182,482,652,653,753,862,1071,1903,1910,1948,1949,2043,2487,2624,2736,3149,3280,3397,3399,3400,4038,4192,4212,4241,4776,4804,4854,4855,5155,5793,5915,6405,6615,6664,6886,6926,7025,7041,7070,7225,7422,7424,7538,7704,8829,9037,10234,10501,11173,23462,23493,23500,23532,28514,28951,56920,63923,80031,81618,84894,152330,348093,359845,441478	ACVRL1,JAG1,ATP1B2,BMP4,BMP5,LDLRAD4,RUNX1T1,CETP,S1PR3,EDNRB,EFNB2,EFNB3,EPHA4,FRZB,GATA2,GLI2,HMGB3,HES1,ID1,ID3,ID4,LRP4,MDK,MEIS2,MELTF,NFATC4,NGFR,NOTCH3,NOTCH4,PDGFB,PTPRG,RARB,SEMA3F,SNAI1,SOX11,TAL1,TBX3,NR2F1,TGFB1I1,THY1,TRPC6,VEGFA,VEGFC,ZFP36,ZBTB16,NRP1,SEMA5A,LRRC17,SEMA6B,ADAMTS7,HEY1,HEY2,DAAM2,PRAME,DLL1,TRIB2,SEMA3G,TNN,SEMA6D,ITM2C,LINGO1,CNTN4,RBPMS2,RFLNB,NRARP
4_Member	GO Biological Processes	GO:0045664	regulation of neuron differentiation	-16.5402	-13.9024	60/667	151,182,482,652,653,654,1910,1948,1949,2042,2043,2049,2624,2736,3280,3397,3655,3706,3984,4038,4192,4208,4776,4803,4804,4854,4915,5362,5793,5915,6092,6405,6664,6925,7025,7070,7225,7422,8322,8829,8835,8997,9037,10501,11178,23129,23237,23413,23462,23493,26508,28514,56920,57520,57699,80031,81618,84894,152330,392255	ADRA2B,JAG1,ATP1B2,BMP4,BMP5,BMP6,EDNRB,EFNB2,EFNB3,EPHA3,EPHA4,EPHB3,GATA2,GLI2,HES1,ID1,ITGA6,ITPKA,LIMK1,LRP4,MDK,MEF2C,NFATC4,NGF,NGFR,NOTCH3,NTRK2,PLXNA2,PTPRG,RARB,ROBO2,SEMA3F,SOX11,TCF4,NR2F1,THY1,TRPC6,VEGFA,FZD4,NRP1,SOCS2,KALRN,SEMA5A,SEMA6B,LZTS1,PLXND1,ARC,NCS1,HEY1,HEY2,HEYL,DLL1,SEMA3G,HECW2,CPNE5,SEMA6D,ITM2C,LINGO1,CNTN4,GDF6
4_Member	GO Biological Processes	GO:0048858	cell projection morphogenesis	-16.2668	-13.6719	60/676	107,1749,1948,1949,2042,2043,2049,2675,2697,2736,2887,3397,3672,3706,3800,3984,4038,4147,4192,4692,4776,4803,4804,4915,4929,5168,5362,6092,6405,6812,7070,7225,7422,8013,8322,8633,8829,8997,9037,10501,10763,11178,23129,23237,25987,54538,56920,57520,57699,63923,80031,80243,84570,84894,91653,133584,152330,170302,219699,284656	ADCY1,DLX5,EFNB2,EFNB3,EPHA3,EPHA4,EPHB3,GFRA2,GJA1,GLI2,GRB10,ID1,ITGA1,ITPKA,KIF5C,LIMK1,LRP4,MATN2,MDK,NDN,NFATC4,NGF,NGFR,NTRK2,NR4A2,ENPP2,PLXNA2,ROBO2,SEMA3F,STXBP1,THY1,TRPC6,VEGFA,NR4A3,FZD4,UNC5C,NRP1,KALRN,SEMA5A,SEMA6B,NES,LZTS1,PLXND1,ARC,TSKU,ROBO4,SEMA3G,HECW2,CPNE5,TNN,SEMA6D,PREX2,COL25A1,LINGO1,BOC,EGFLAM,CNTN4,ARX,UNC5B,EPHA10
4_Member	GO Biological Processes	GO:0032990	cell part morphogenesis	-15.6771	-13.1311	60/696	107,1749,1948,1949,2042,2043,2049,2675,2697,2736,2887,3397,3672,3706,3800,3984,4038,4147,4192,4692,4776,4803,4804,4915,4929,5168,5362,6092,6405,6812,7070,7225,7422,8013,8322,8633,8829,8997,9037,10501,10763,11178,23129,23237,25987,54538,56920,57520,57699,63923,80031,80243,84570,84894,91653,133584,152330,170302,219699,284656	ADCY1,DLX5,EFNB2,EFNB3,EPHA3,EPHA4,EPHB3,GFRA2,GJA1,GLI2,GRB10,ID1,ITGA1,ITPKA,KIF5C,LIMK1,LRP4,MATN2,MDK,NDN,NFATC4,NGF,NGFR,NTRK2,NR4A2,ENPP2,PLXNA2,ROBO2,SEMA3F,STXBP1,THY1,TRPC6,VEGFA,NR4A3,FZD4,UNC5C,NRP1,KALRN,SEMA5A,SEMA6B,NES,LZTS1,PLXND1,ARC,TSKU,ROBO4,SEMA3G,HECW2,CPNE5,TNN,SEMA6D,PREX2,COL25A1,LINGO1,BOC,EGFLAM,CNTN4,ARX,UNC5B,EPHA10
4_Member	GO Biological Processes	GO:0048667	cell morphogenesis involved in neuron differentiation	-15.6001	-13.0734	55/598	107,1749,1948,1949,2042,2043,2049,2675,2736,2887,3280,3397,3706,3800,3984,4038,4147,4208,4692,4776,4803,4804,4915,4929,5362,6092,6405,6812,7070,7225,7422,8013,8633,8829,8997,9037,10501,11178,23129,23237,25987,54538,56920,57520,63923,80031,80243,84570,84894,91653,133584,152330,170302,219699,284656	ADCY1,DLX5,EFNB2,EFNB3,EPHA3,EPHA4,EPHB3,GFRA2,GLI2,GRB10,HES1,ID1,ITPKA,KIF5C,LIMK1,LRP4,MATN2,MEF2C,NDN,NFATC4,NGF,NGFR,NTRK2,NR4A2,PLXNA2,ROBO2,SEMA3F,STXBP1,THY1,TRPC6,VEGFA,NR4A3,UNC5C,NRP1,KALRN,SEMA5A,SEMA6B,LZTS1,PLXND1,ARC,TSKU,ROBO4,SEMA3G,HECW2,TNN,SEMA6D,PREX2,COL25A1,LINGO1,BOC,EGFLAM,CNTN4,ARX,UNC5B,EPHA10
4_Member	GO Biological Processes	GO:0120039	plasma membrane bounded cell projection morphogenesis	-15.1855	-12.6989	58/672	107,1749,1948,1949,2042,2043,2049,2675,2697,2736,2887,3397,3672,3706,3800,3984,4038,4147,4692,4776,4803,4804,4915,4929,5168,5362,6092,6405,6812,7070,7225,7422,8013,8322,8633,8829,8997,9037,10501,11178,23129,23237,25987,54538,56920,57520,57699,63923,80031,80243,84570,84894,91653,133584,152330,170302,219699,284656	ADCY1,DLX5,EFNB2,EFNB3,EPHA3,EPHA4,EPHB3,GFRA2,GJA1,GLI2,GRB10,ID1,ITGA1,ITPKA,KIF5C,LIMK1,LRP4,MATN2,NDN,NFATC4,NGF,NGFR,NTRK2,NR4A2,ENPP2,PLXNA2,ROBO2,SEMA3F,STXBP1,THY1,TRPC6,VEGFA,NR4A3,FZD4,UNC5C,NRP1,KALRN,SEMA5A,SEMA6B,LZTS1,PLXND1,ARC,TSKU,ROBO4,SEMA3G,HECW2,CPNE5,TNN,SEMA6D,PREX2,COL25A1,LINGO1,BOC,EGFLAM,CNTN4,ARX,UNC5B,EPHA10
4_Member	GO Biological Processes	GO:0048812	neuron projection morphogenesis	-14.9982	-12.5424	57/658	107,1749,1948,1949,2042,2043,2049,2675,2697,2736,2887,3397,3672,3706,3800,3984,4038,4147,4692,4776,4803,4804,4915,4929,5362,6092,6405,6812,7070,7225,7422,8013,8322,8633,8829,8997,9037,10501,11178,23129,23237,25987,54538,56920,57520,57699,63923,80031,80243,84570,84894,91653,133584,152330,170302,219699,284656	ADCY1,DLX5,EFNB2,EFNB3,EPHA3,EPHA4,EPHB3,GFRA2,GJA1,GLI2,GRB10,ID1,ITGA1,ITPKA,KIF5C,LIMK1,LRP4,MATN2,NDN,NFATC4,NGF,NGFR,NTRK2,NR4A2,PLXNA2,ROBO2,SEMA3F,STXBP1,THY1,TRPC6,VEGFA,NR4A3,FZD4,UNC5C,NRP1,KALRN,SEMA5A,SEMA6B,LZTS1,PLXND1,ARC,TSKU,ROBO4,SEMA3G,HECW2,CPNE5,TNN,SEMA6D,PREX2,COL25A1,LINGO1,BOC,EGFLAM,CNTN4,ARX,UNC5B,EPHA10
4_Member	GO Biological Processes	GO:0022604	regulation of cell morphogenesis	-13.6403	-11.2657	47/503	388,1949,2043,2049,3397,3679,3706,3791,3984,4038,4192,4241,4739,4776,4803,4804,4915,5028,5168,5362,6092,6405,6678,7070,7225,7422,8322,8829,8997,9037,10395,10501,11178,23129,23237,54873,55679,56920,57381,57520,57699,80031,84894,91663,126374,152273,161176	RHOB,EFNB3,EPHA4,EPHB3,ID1,ITGA7,ITPKA,KDR,LIMK1,LRP4,MDK,MELTF,NEDD9,NFATC4,NGF,NGFR,NTRK2,P2RY1,ENPP2,PLXNA2,ROBO2,SEMA3F,SPARC,THY1,TRPC6,VEGFA,FZD4,NRP1,KALRN,SEMA5A,DLC1,SEMA6B,LZTS1,PLXND1,ARC,PALMD,LIMS2,SEMA3G,RHOJ,HECW2,CPNE5,SEMA6D,LINGO1,MYADM,WTIP,FGD5,SYNE3
4_Member	GO Biological Processes	GO:0007409	axonogenesis	-12.5721	-10.2815	44/478	107,1749,1948,1949,2042,2043,2049,2675,2736,2887,3800,3984,4038,4147,4692,4803,4804,4915,4929,5362,6092,6405,6812,7070,7422,8013,8633,8829,9037,10501,23129,25987,54538,56920,63923,80031,84570,84894,91653,133584,152330,170302,219699,284656	ADCY1,DLX5,EFNB2,EFNB3,EPHA3,EPHA4,EPHB3,GFRA2,GLI2,GRB10,KIF5C,LIMK1,LRP4,MATN2,NDN,NGF,NGFR,NTRK2,NR4A2,PLXNA2,ROBO2,SEMA3F,STXBP1,THY1,VEGFA,NR4A3,UNC5C,NRP1,SEMA5A,SEMA6B,PLXND1,TSKU,ROBO4,SEMA3G,TNN,SEMA6D,COL25A1,LINGO1,BOC,EGFLAM,CNTN4,ARX,UNC5B,EPHA10
4_Member	GO Biological Processes	GO:0010721	negative regulation of cell development	-12.0761	-9.81388	36/342	182,482,1903,1910,1948,1949,2043,2487,3280,3397,3400,4038,4241,4776,4804,4854,5793,6405,6664,7025,7070,7225,7422,8829,9037,10501,23462,23500,28514,56920,63923,80031,81618,84894,152330,359845	JAG1,ATP1B2,S1PR3,EDNRB,EFNB2,EFNB3,EPHA4,FRZB,HES1,ID1,ID4,LRP4,MELTF,NFATC4,NGFR,NOTCH3,PTPRG,SEMA3F,SOX11,NR2F1,THY1,TRPC6,VEGFA,NRP1,SEMA5A,SEMA6B,HEY1,DAAM2,DLL1,SEMA3G,TNN,SEMA6D,ITM2C,LINGO1,CNTN4,RFLNB
4_Member	GO Biological Processes	GO:0061564	axon development	-11.735	-9.48413	45/526	107,1749,1948,1949,2042,2043,2049,2675,2736,2887,3800,3984,4038,4147,4692,4803,4804,4915,4929,5362,6092,6405,6812,7070,7422,8013,8633,8829,9037,10501,23129,25987,54538,56920,63923,80031,83700,84570,84894,91653,133584,152330,170302,219699,284656	ADCY1,DLX5,EFNB2,EFNB3,EPHA3,EPHA4,EPHB3,GFRA2,GLI2,GRB10,KIF5C,LIMK1,LRP4,MATN2,NDN,NGF,NGFR,NTRK2,NR4A2,PLXNA2,ROBO2,SEMA3F,STXBP1,THY1,VEGFA,NR4A3,UNC5C,NRP1,SEMA5A,SEMA6B,PLXND1,TSKU,ROBO4,SEMA3G,TNN,SEMA6D,JAM3,COL25A1,LINGO1,BOC,EGFLAM,CNTN4,ARX,UNC5B,EPHA10
4_Member	GO Biological Processes	GO:0051961	negative regulation of nervous system development	-11.6665	-9.42291	34/317	182,482,1910,1948,1949,2043,3280,3397,3400,4038,4776,4804,4854,5793,6092,6405,6664,7025,7070,7225,8829,9037,10501,22899,23462,23500,28514,56920,58494,63923,80031,81618,84894,152330	JAG1,ATP1B2,EDNRB,EFNB2,EFNB3,EPHA4,HES1,ID1,ID4,LRP4,NFATC4,NGFR,NOTCH3,PTPRG,ROBO2,SEMA3F,SOX11,NR2F1,THY1,TRPC6,NRP1,SEMA5A,SEMA6B,ARHGEF15,HEY1,DAAM2,DLL1,SEMA3G,JAM2,TNN,SEMA6D,ITM2C,LINGO1,CNTN4
4_Member	GO Biological Processes	GO:0010769	regulation of cell morphogenesis involved in differentiation	-11.3666	-9.1616	33/307	1949,2043,2049,3397,3706,3984,4038,4192,4241,4739,4776,4803,4804,4915,5362,6092,6405,7070,7225,7422,8829,8997,9037,10501,11178,23129,23237,55679,56920,57520,80031,84894,91663	EFNB3,EPHA4,EPHB3,ID1,ITPKA,LIMK1,LRP4,MDK,MELTF,NEDD9,NFATC4,NGF,NGFR,NTRK2,PLXNA2,ROBO2,SEMA3F,THY1,TRPC6,VEGFA,NRP1,KALRN,SEMA5A,SEMA6B,LZTS1,PLXND1,ARC,LIMS2,SEMA3G,HECW2,SEMA6D,LINGO1,MYADM
4_Member	GO Biological Processes	GO:0007411	axon guidance	-11.0465	-8.87357	31/280	1749,1948,1949,2042,2043,2049,2675,2736,2887,3800,4147,4804,5362,6092,6405,7422,8013,8633,8829,9037,10501,23129,54538,56920,80031,91653,133584,152330,170302,219699,284656	DLX5,EFNB2,EFNB3,EPHA3,EPHA4,EPHB3,GFRA2,GLI2,GRB10,KIF5C,MATN2,NGFR,PLXNA2,ROBO2,SEMA3F,VEGFA,NR4A3,UNC5C,NRP1,SEMA5A,SEMA6B,PLXND1,ROBO4,SEMA3G,SEMA6D,BOC,EGFLAM,CNTN4,ARX,UNC5B,EPHA10
4_Member	GO Biological Processes	GO:0097485	neuron projection guidance	-10.966	-8.80527	31/282	1749,1948,1949,2042,2043,2049,2675,2736,2887,3800,4147,4804,5362,6092,6405,7422,8013,8633,8829,9037,10501,23129,54538,56920,80031,91653,133584,152330,170302,219699,284656	DLX5,EFNB2,EFNB3,EPHA3,EPHA4,EPHB3,GFRA2,GLI2,GRB10,KIF5C,MATN2,NGFR,PLXNA2,ROBO2,SEMA3F,VEGFA,NR4A3,UNC5C,NRP1,SEMA5A,SEMA6B,PLXND1,ROBO4,SEMA3G,SEMA6D,BOC,EGFLAM,CNTN4,ARX,UNC5B,EPHA10
4_Member	GO Biological Processes	GO:0050768	negative regulation of neurogenesis	-10.4984	-8.36681	31/294	182,482,1910,1948,1949,2043,3280,3397,3400,4038,4776,4804,4854,5793,6405,6664,7025,7070,7225,8829,9037,10501,23462,23500,28514,56920,63923,80031,81618,84894,152330	JAG1,ATP1B2,EDNRB,EFNB2,EFNB3,EPHA4,HES1,ID1,ID4,LRP4,NFATC4,NGFR,NOTCH3,PTPRG,SEMA3F,SOX11,NR2F1,THY1,TRPC6,NRP1,SEMA5A,SEMA6B,HEY1,DAAM2,DLL1,SEMA3G,TNN,SEMA6D,ITM2C,LINGO1,CNTN4
4_Member	GO Biological Processes	GO:0045665	negative regulation of neuron differentiation	-9.90279	-7.809	26/222	182,1910,1948,1949,2043,3280,3397,4038,4776,4804,4854,5793,6405,7025,7070,7225,8829,9037,10501,23462,28514,56920,80031,81618,84894,152330	JAG1,EDNRB,EFNB2,EFNB3,EPHA4,HES1,ID1,LRP4,NFATC4,NGFR,NOTCH3,PTPRG,SEMA3F,NR2F1,THY1,TRPC6,NRP1,SEMA5A,SEMA6B,HEY1,DLL1,SEMA3G,SEMA6D,ITM2C,LINGO1,CNTN4
4_Member	GO Biological Processes	GO:0010975	regulation of neuron projection development	-9.84915	-7.7605	41/512	482,653,1948,1949,2042,2043,2049,3397,3655,3706,3984,4038,4192,4208,4776,4803,4804,4915,5362,5793,6092,6405,7025,7070,7225,7422,8322,8829,8997,9037,10501,11178,23129,23237,23413,56920,57520,57699,80031,81618,84894	ATP1B2,BMP5,EFNB2,EFNB3,EPHA3,EPHA4,EPHB3,ID1,ITGA6,ITPKA,LIMK1,LRP4,MDK,MEF2C,NFATC4,NGF,NGFR,NTRK2,PLXNA2,PTPRG,ROBO2,SEMA3F,NR2F1,THY1,TRPC6,VEGFA,FZD4,NRP1,KALRN,SEMA5A,SEMA6B,LZTS1,PLXND1,ARC,NCS1,SEMA3G,HECW2,CPNE5,SEMA6D,ITM2C,LINGO1
4_Member	KEGG Pathway	hsa04360	Axon guidance	-9.06266	-7.0637	22/175	1948,1949,2042,2043,2049,2050,2770,3984,4776,5362,6092,6405,7225,8503,8633,8829,9037,10501,56920,80031,91653,219699	EFNB2,EFNB3,EPHA3,EPHA4,EPHB3,EPHB4,GNAI1,LIMK1,NFATC4,PLXNA2,ROBO2,SEMA3F,TRPC6,PIK3R3,UNC5C,NRP1,SEMA5A,SEMA6B,SEMA3G,SEMA6D,BOC,UNC5B
4_Member	GO Biological Processes	GO:0051129	negative regulation of cellular component organization	-7.91112	-6.03135	48/764	94,652,654,753,1003,1636,1843,1901,1948,1949,2042,2043,2934,3397,4038,4241,4776,4804,5793,6092,6405,6812,7025,7057,7070,7225,7422,8291,8829,9037,10105,10395,10411,10501,11170,11213,22899,23493,28984,29767,56920,56937,80031,81618,83700,84894,91663,256949	ACVRL1,BMP4,BMP6,LDLRAD4,CDH5,ACE,DUSP1,S1PR1,EFNB2,EFNB3,EPHA3,EPHA4,GSN,ID1,LRP4,MELTF,NFATC4,NGFR,PTPRG,ROBO2,SEMA3F,STXBP1,NR2F1,THBS1,THY1,TRPC6,VEGFA,DYSF,NRP1,SEMA5A,PPIF,DLC1,RAPGEF3,SEMA6B,FAM107A,IRAK3,ARHGEF15,HEY2,RGCC,TMOD2,SEMA3G,PMEPA1,SEMA6D,ITM2C,JAM3,LINGO1,MYADM,KANK3
4_Member	GO Biological Processes	GO:0010977	negative regulation of neuron projection development	-7.82526	-5.95487	19/153	1948,1949,2043,3397,4038,4776,4804,5793,6405,7025,7070,7225,8829,9037,10501,56920,80031,81618,84894	EFNB2,EFNB3,EPHA4,ID1,LRP4,NFATC4,NGFR,PTPRG,SEMA3F,NR2F1,THY1,TRPC6,NRP1,SEMA5A,SEMA6B,SEMA3G,SEMA6D,ITM2C,LINGO1
4_Member	GO Biological Processes	GO:0010771	negative regulation of cell morphogenesis involved in differentiation	-7.59718	-5.74196	15/97	1949,3397,4038,4241,4776,4804,6405,7070,7225,8829,9037,10501,56920,80031,84894	EFNB3,ID1,LRP4,MELTF,NFATC4,NGFR,SEMA3F,THY1,TRPC6,NRP1,SEMA5A,SEMA6B,SEMA3G,SEMA6D,LINGO1
4_Member	GO Biological Processes	GO:0120035	regulation of plasma membrane bounded cell projection organization	-7.50639	-5.65858	45/713	482,653,1948,1949,2042,2043,2049,3397,3655,3706,3984,4038,4192,4208,4776,4803,4804,4915,5168,5205,5362,5420,5793,6092,6405,7025,7070,7225,7422,8322,8829,8997,9037,10501,11178,23129,23237,23413,26051,56920,57520,57699,80031,81618,84894	ATP1B2,BMP5,EFNB2,EFNB3,EPHA3,EPHA4,EPHB3,ID1,ITGA6,ITPKA,LIMK1,LRP4,MDK,MEF2C,NFATC4,NGF,NGFR,NTRK2,ENPP2,ATP8B1,PLXNA2,PODXL,PTPRG,ROBO2,SEMA3F,NR2F1,THY1,TRPC6,VEGFA,FZD4,NRP1,KALRN,SEMA5A,SEMA6B,LZTS1,PLXND1,ARC,NCS1,PPP1R16B,SEMA3G,HECW2,CPNE5,SEMA6D,ITM2C,LINGO1
4_Member	GO Biological Processes	GO:0031344	regulation of cell projection organization	-7.32949	-5.50314	45/723	482,653,1948,1949,2042,2043,2049,3397,3655,3706,3984,4038,4192,4208,4776,4803,4804,4915,5168,5205,5362,5420,5793,6092,6405,7025,7070,7225,7422,8322,8829,8997,9037,10501,11178,23129,23237,23413,26051,56920,57520,57699,80031,81618,84894	ATP1B2,BMP5,EFNB2,EFNB3,EPHA3,EPHA4,EPHB3,ID1,ITGA6,ITPKA,LIMK1,LRP4,MDK,MEF2C,NFATC4,NGF,NGFR,NTRK2,ENPP2,ATP8B1,PLXNA2,PODXL,PTPRG,ROBO2,SEMA3F,NR2F1,THY1,TRPC6,VEGFA,FZD4,NRP1,KALRN,SEMA5A,SEMA6B,LZTS1,PLXND1,ARC,NCS1,PPP1R16B,SEMA3G,HECW2,CPNE5,SEMA6D,ITM2C,LINGO1
4_Member	GO Biological Processes	GO:0050770	regulation of axonogenesis	-7.17553	-5.3683	20/185	1949,2043,2049,3984,4038,4803,4804,4915,5362,6092,6405,7070,7422,8829,9037,10501,23129,56920,80031,84894	EFNB3,EPHA4,EPHB3,LIMK1,LRP4,NGF,NGFR,NTRK2,PLXNA2,ROBO2,SEMA3F,THY1,VEGFA,NRP1,SEMA5A,SEMA6B,PLXND1,SEMA3G,SEMA6D,LINGO1
4_Member	GO Biological Processes	GO:0031345	negative regulation of cell projection organization	-6.46139	-4.72321	19/186	1948,1949,2043,3397,4038,4776,4804,5793,6405,7025,7070,7225,8829,9037,10501,56920,80031,81618,84894	EFNB2,EFNB3,EPHA4,ID1,LRP4,NFATC4,NGFR,PTPRG,SEMA3F,NR2F1,THY1,TRPC6,NRP1,SEMA5A,SEMA6B,SEMA3G,SEMA6D,ITM2C,LINGO1
4_Member	GO Biological Processes	GO:0050771	negative regulation of axonogenesis	-5.86851	-4.21216	11/69	1949,4038,4804,6405,7070,8829,9037,10501,56920,80031,84894	EFNB3,LRP4,NGFR,SEMA3F,THY1,NRP1,SEMA5A,SEMA6B,SEMA3G,SEMA6D,LINGO1
4_Member	Reactome Gene Sets	R-HSA-9675108	Nervous system development	-5.16228	-3.57877	34/577	388,775,1282,1284,1948,1949,2042,2043,2049,2050,2675,2887,3672,3680,3984,5362,6092,6196,6329,6330,7225,7402,8503,8515,8633,8829,8912,8997,9037,23129,50509,80031,219699,284656	RHOB,CACNA1C,COL4A1,COL4A2,EFNB2,EFNB3,EPHA3,EPHA4,EPHB3,EPHB4,GFRA2,GRB10,ITGA1,ITGA9,LIMK1,PLXNA2,ROBO2,RPS6KA2,SCN4A,SCN4B,TRPC6,UTRN,PIK3R3,ITGA10,UNC5C,NRP1,CACNA1H,KALRN,SEMA5A,PLXND1,COL5A3,SEMA6D,UNC5B,EPHA10
4_Member	Reactome Gene Sets	R-HSA-422475	Axon guidance	-5.15735	-3.57464	33/552	388,775,1282,1284,1948,1949,2042,2043,2049,2050,2675,2887,3672,3680,3984,5362,6092,6196,6329,6330,7225,8503,8515,8633,8829,8912,8997,9037,23129,50509,80031,219699,284656	RHOB,CACNA1C,COL4A1,COL4A2,EFNB2,EFNB3,EPHA3,EPHA4,EPHB3,EPHB4,GFRA2,GRB10,ITGA1,ITGA9,LIMK1,PLXNA2,ROBO2,RPS6KA2,SCN4A,SCN4B,TRPC6,PIK3R3,ITGA10,UNC5C,NRP1,CACNA1H,KALRN,SEMA5A,PLXND1,COL5A3,SEMA6D,UNC5B,EPHA10
5_Summary	GO Biological Processes	GO:0031589	cell-substrate adhesion	-23.8887	-20.5696	52/353	94,182,285,482,947,948,1012,1295,2013,2042,2049,2294,3397,3491,3655,3672,3679,3791,4059,4192,4241,4739,4811,5175,7010,7041,7057,7070,7402,7422,7450,8322,8515,8516,8829,9806,10085,10319,10395,10894,11170,22795,25992,50509,54749,55679,63923,79834,83700,91663,133584,255743,652,654,1843,1901,1948,1949,1960,2113,2303,2615,2736,2934,3280,3714,3910,5362,5420,5793,5801,6288,6401,6403,7048,7704,8013,8291,…	ACVRL1,JAG1,ANGPT2,ATP1B2,CD34,CD36,CDH13,COL8A1,EMP2,EPHA3,EPHB3,FOXF1,ID1,CCN1,ITGA6,ITGA1,ITGA7,KDR,BCAM,MDK,MELTF,NEDD9,NID1,PECAM1,TEK,TGFB1I1,THBS1,THY1,UTRN,VEGFA,VWF,FZD4,ITGA10,ITGA8,NRP1,SPOCK2,EDIL3,LAMC3,DLC1,LYVE1,FAM107A,NID2,SNED1,COL5A3,EPDR1,LIMS2,TNN,PEAK1,JAM3,MYADM,EGFLAM,NPNT,BMP4,BMP6,DUSP1,S1PR1,EFNB2,EFNB3,EGR3,ETS1,FOXC2,LRRC32,GLI2,GSN,HES1,JAG2,LAMA4,PLXNA2,PODXL,PTPRG,…
5_Member	GO Biological Processes	GO:0031589	cell-substrate adhesion	-23.8887	-20.5696	52/353	94,182,285,482,947,948,1012,1295,2013,2042,2049,2294,3397,3491,3655,3672,3679,3791,4059,4192,4241,4739,4811,5175,7010,7041,7057,7070,7402,7422,7450,8322,8515,8516,8829,9806,10085,10319,10395,10894,11170,22795,25992,50509,54749,55679,63923,79834,83700,91663,133584,255743	ACVRL1,JAG1,ANGPT2,ATP1B2,CD34,CD36,CDH13,COL8A1,EMP2,EPHA3,EPHB3,FOXF1,ID1,CCN1,ITGA6,ITGA1,ITGA7,KDR,BCAM,MDK,MELTF,NEDD9,NID1,PECAM1,TEK,TGFB1I1,THBS1,THY1,UTRN,VEGFA,VWF,FZD4,ITGA10,ITGA8,NRP1,SPOCK2,EDIL3,LAMC3,DLC1,LYVE1,FAM107A,NID2,SNED1,COL5A3,EPDR1,LIMS2,TNN,PEAK1,JAM3,MYADM,EGFLAM,NPNT
5_Member	GO Biological Processes	GO:0030155	regulation of cell adhesion	-21.3098	-18.3887	70/716	94,182,285,652,654,948,1012,1295,1843,1901,1948,1949,1960,2013,2042,2049,2113,2294,2303,2615,2736,2934,3280,3491,3655,3714,3791,3910,4192,4241,4739,4811,5362,5420,5793,5801,6288,6401,6403,7010,7048,7057,7070,7402,7422,7704,8013,8291,8322,8613,8829,9037,9223,9806,9891,10085,10395,11170,23129,28514,28984,55679,58494,79834,83700,91663,133584,170692,255743,441478	ACVRL1,JAG1,ANGPT2,BMP4,BMP6,CD36,CDH13,COL8A1,DUSP1,S1PR1,EFNB2,EFNB3,EGR3,EMP2,EPHA3,EPHB3,ETS1,FOXF1,FOXC2,LRRC32,GLI2,GSN,HES1,CCN1,ITGA6,JAG2,KDR,LAMA4,MDK,MELTF,NEDD9,NID1,PLXNA2,PODXL,PTPRG,PTPRR,SAA1,SELE,SELP,TEK,TGFBR2,THBS1,THY1,UTRN,VEGFA,ZBTB16,NR4A3,DYSF,FZD4,PLPP3,NRP1,SEMA5A,MAGI1,SPOCK2,NUAK1,EDIL3,DLC1,FAM107A,PLXND1,DLL1,RGCC,LIMS2,JAM2,PEAK1,JAM3,MYADM,EGFLAM,ADAMTS18,NPNT,NRA…
5_Member	GO Biological Processes	GO:0007160	cell-matrix adhesion	-15.034	-12.5661	33/229	94,182,947,948,1012,2013,2042,3655,3672,3679,3791,4059,4811,5175,7010,7057,7070,7402,7422,8515,8516,8829,10395,10894,11170,22795,25992,50509,54749,63923,79834,83700,255743	ACVRL1,JAG1,CD34,CD36,CDH13,EMP2,EPHA3,ITGA6,ITGA1,ITGA7,KDR,BCAM,NID1,PECAM1,TEK,THBS1,THY1,UTRN,VEGFA,ITGA10,ITGA8,NRP1,DLC1,LYVE1,FAM107A,NID2,SNED1,COL5A3,EPDR1,TNN,PEAK1,JAM3,NPNT
5_Member	GO Biological Processes	GO:0010810	regulation of cell-substrate adhesion	-15.0066	-12.5449	32/215	94,182,285,948,1012,1295,2013,2042,2294,3491,3655,3791,4192,4241,4739,4811,7010,7057,7070,7402,7422,8322,8829,9806,10085,10395,11170,55679,79834,91663,133584,255743	ACVRL1,JAG1,ANGPT2,CD36,CDH13,COL8A1,EMP2,EPHA3,FOXF1,CCN1,ITGA6,KDR,MDK,MELTF,NEDD9,NID1,TEK,THBS1,THY1,UTRN,VEGFA,FZD4,NRP1,SPOCK2,EDIL3,DLC1,FAM107A,LIMS2,PEAK1,MYADM,EGFLAM,NPNT
5_Member	GO Biological Processes	GO:0010811	positive regulation of cell-substrate adhesion	-12.3891	-10.1075	22/120	948,1012,1295,2013,2294,3491,3655,3791,4192,4739,4811,7010,7070,7402,7422,8829,9806,10085,55679,91663,133584,255743	CD36,CDH13,COL8A1,EMP2,FOXF1,CCN1,ITGA6,KDR,MDK,NEDD9,NID1,TEK,THY1,UTRN,VEGFA,NRP1,SPOCK2,EDIL3,LIMS2,MYADM,EGFLAM,NPNT
5_Member	GO Biological Processes	GO:0045785	positive regulation of cell adhesion	-11.4463	-9.23441	39/416	948,1012,1295,1948,1949,1960,2013,2113,2294,2303,2736,3280,3491,3655,3791,4192,4739,4811,5420,6288,6401,6403,7010,7048,7070,7402,7422,7704,8013,8291,8613,8829,9223,9806,10085,55679,91663,133584,255743	CD36,CDH13,COL8A1,EFNB2,EFNB3,EGR3,EMP2,ETS1,FOXF1,FOXC2,GLI2,HES1,CCN1,ITGA6,KDR,MDK,NEDD9,NID1,PODXL,SAA1,SELE,SELP,TEK,TGFBR2,THY1,UTRN,VEGFA,ZBTB16,NR4A3,DYSF,PLPP3,NRP1,MAGI1,SPOCK2,EDIL3,LIMS2,MYADM,EGFLAM,NPNT
6_Summary	GO Biological Processes	GO:0070848	response to growth factor	-23.274	-20.0341	74/736	94,285,652,653,654,753,1003,1028,1284,1749,1848,1906,1958,1960,2022,2257,2321,2324,2353,2615,2887,3164,3280,3397,3491,3643,3791,4208,4212,4692,4803,4804,4915,5028,5138,5139,5155,5159,5228,6664,6678,7041,7048,7049,7057,7122,7123,7422,7424,7538,8322,8516,8829,8862,10252,10266,11156,11167,11173,23090,25960,26508,27122,28514,54567,56937,57608,79652,79812,80310,81848,255743,348093,392255,3625,83729	ACVRL1,ANGPT2,BMP4,BMP5,BMP6,LDLRAD4,CDH5,CDKN1C,COL4A2,DLX5,DUSP6,EDN1,EGR1,EGR3,ENG,FGF12,FLT1,FLT4,FOS,LRRC32,GRB10,NR4A1,HES1,ID1,CCN1,INSR,KDR,MEF2C,MEIS2,NDN,NGF,NGFR,NTRK2,P2RY1,PDE2A,PDE3A,PDGFB,PDGFRB,PGF,SOX11,SPARC,TGFB1I1,TGFBR2,TGFBR3,THBS1,CLDN5,CLEC3B,VEGFA,VEGFC,ZFP36,FZD4,ITGA8,NRP1,APLN,SPRY1,RAMP2,PTP4A3,FSTL1,ADAMTS7,ZNF423,ADGRA2,HEYL,DKK3,DLL1,DLL4,PMEPA1,JCAD,TMEM204,MMRN2,…
6_Member	GO Biological Processes	GO:0070848	response to growth factor	-23.274	-20.0341	74/736	94,285,652,653,654,753,1003,1028,1284,1749,1848,1906,1958,1960,2022,2257,2321,2324,2353,2615,2887,3164,3280,3397,3491,3643,3791,4208,4212,4692,4803,4804,4915,5028,5138,5139,5155,5159,5228,6664,6678,7041,7048,7049,7057,7122,7123,7422,7424,7538,8322,8516,8829,8862,10252,10266,11156,11167,11173,23090,25960,26508,27122,28514,54567,56937,57608,79652,79812,80310,81848,255743,348093,392255	ACVRL1,ANGPT2,BMP4,BMP5,BMP6,LDLRAD4,CDH5,CDKN1C,COL4A2,DLX5,DUSP6,EDN1,EGR1,EGR3,ENG,FGF12,FLT1,FLT4,FOS,LRRC32,GRB10,NR4A1,HES1,ID1,CCN1,INSR,KDR,MEF2C,MEIS2,NDN,NGF,NGFR,NTRK2,P2RY1,PDE2A,PDE3A,PDGFB,PDGFRB,PGF,SOX11,SPARC,TGFB1I1,TGFBR2,TGFBR3,THBS1,CLDN5,CLEC3B,VEGFA,VEGFC,ZFP36,FZD4,ITGA8,NRP1,APLN,SPRY1,RAMP2,PTP4A3,FSTL1,ADAMTS7,ZNF423,ADGRA2,HEYL,DKK3,DLL1,DLL4,PMEPA1,JCAD,TMEM204,MMRN2,…
6_Member	GO Biological Processes	GO:0071363	cellular response to growth factor stimulus	-22.3284	-19.2881	71/706	94,285,652,653,654,753,1003,1028,1284,1749,1906,1958,1960,2022,2257,2321,2324,2353,2615,2887,3164,3280,3397,3491,3643,3791,4208,4692,4803,4804,4915,5138,5139,5155,5159,5228,6664,6678,7041,7048,7049,7057,7122,7123,7422,7424,7538,8322,8516,8829,8862,10252,10266,11156,11167,11173,23090,25960,26508,27122,28514,54567,56937,57608,79652,79812,80310,81848,255743,348093,392255	ACVRL1,ANGPT2,BMP4,BMP5,BMP6,LDLRAD4,CDH5,CDKN1C,COL4A2,DLX5,EDN1,EGR1,EGR3,ENG,FGF12,FLT1,FLT4,FOS,LRRC32,GRB10,NR4A1,HES1,ID1,CCN1,INSR,KDR,MEF2C,NDN,NGF,NGFR,NTRK2,PDE2A,PDE3A,PDGFB,PDGFRB,PGF,SOX11,SPARC,TGFB1I1,TGFBR2,TGFBR3,THBS1,CLDN5,CLEC3B,VEGFA,VEGFC,ZFP36,FZD4,ITGA8,NRP1,APLN,SPRY1,RAMP2,PTP4A3,FSTL1,ADAMTS7,ZNF423,ADGRA2,HEYL,DKK3,DLL1,DLL4,PMEPA1,JCAD,TMEM204,MMRN2,PDGFD,SPRY4,NPNT,R…
6_Member	GO Biological Processes	GO:0090287	regulation of cellular response to growth factor stimulus	-13.2477	-10.8971	35/296	94,652,753,1003,1028,2022,2321,2887,3280,3491,4804,6664,7041,7048,7049,7057,7422,7424,8322,8516,8862,10252,11156,11167,23090,25960,27122,28514,56937,57608,79652,79812,81848,255743,348093	ACVRL1,BMP4,LDLRAD4,CDH5,CDKN1C,ENG,FLT1,GRB10,HES1,CCN1,NGFR,SOX11,TGFB1I1,TGFBR2,TGFBR3,THBS1,VEGFA,VEGFC,FZD4,ITGA8,APLN,SPRY1,PTP4A3,FSTL1,ZNF423,ADGRA2,DKK3,DLL1,PMEPA1,JCAD,TMEM204,MMRN2,SPRY4,NPNT,RBPMS2
6_Member	GO Biological Processes	GO:0090100	positive regulation of transmembrane receptor protein serine/threonine kinase signaling pathway	-10.4583	-8.3351	19/108	94,652,653,654,1003,1028,2022,3280,3491,3625,6664,7041,7049,7057,8516,23090,83729,255743,392255	ACVRL1,BMP4,BMP5,BMP6,CDH5,CDKN1C,ENG,HES1,CCN1,INHBB,SOX11,TGFB1I1,TGFBR3,THBS1,ITGA8,ZNF423,INHBE,NPNT,GDF6
6_Member	GO Biological Processes	GO:0007178	transmembrane receptor protein serine/threonine kinase signaling pathway	-8.43979	-6.50807	31/356	94,652,653,654,753,1003,1028,1749,1958,2022,2353,2615,3280,3397,3491,3625,6664,7041,7048,7049,7057,7122,8516,11167,23090,27122,56937,83729,255743,348093,392255	ACVRL1,BMP4,BMP5,BMP6,LDLRAD4,CDH5,CDKN1C,DLX5,EGR1,ENG,FOS,LRRC32,HES1,ID1,CCN1,INHBB,SOX11,TGFB1I1,TGFBR2,TGFBR3,THBS1,CLDN5,ITGA8,FSTL1,ZNF423,DKK3,PMEPA1,INHBE,NPNT,RBPMS2,GDF6
6_Member	GO Biological Processes	GO:0071560	cellular response to transforming growth factor beta stimulus	-8.22092	-6.31511	25/247	94,753,1003,1028,1284,1906,2022,2353,2615,3397,4208,5138,5139,6664,7041,7048,7049,7057,7122,7123,8516,27122,56937,80310,255743	ACVRL1,LDLRAD4,CDH5,CDKN1C,COL4A2,EDN1,ENG,FOS,LRRC32,ID1,MEF2C,PDE2A,PDE3A,SOX11,TGFB1I1,TGFBR2,TGFBR3,THBS1,CLDN5,CLEC3B,ITGA8,DKK3,PMEPA1,PDGFD,NPNT
6_Member	GO Biological Processes	GO:0090092	regulation of transmembrane receptor protein serine/threonine kinase signaling pathway	-8.22092	-6.31511	25/247	94,652,653,654,753,1003,1028,2022,3280,3491,3625,6664,7041,7048,7049,7057,8516,11167,23090,27122,56937,83729,255743,348093,392255	ACVRL1,BMP4,BMP5,BMP6,LDLRAD4,CDH5,CDKN1C,ENG,HES1,CCN1,INHBB,SOX11,TGFB1I1,TGFBR2,TGFBR3,THBS1,ITGA8,FSTL1,ZNF423,DKK3,PMEPA1,INHBE,NPNT,RBPMS2,GDF6
6_Member	GO Biological Processes	GO:0071559	response to transforming growth factor beta	-8.00928	-6.12474	25/253	94,753,1003,1028,1284,1906,2022,2353,2615,3397,4208,5138,5139,6664,7041,7048,7049,7057,7122,7123,8516,27122,56937,80310,255743	ACVRL1,LDLRAD4,CDH5,CDKN1C,COL4A2,EDN1,ENG,FOS,LRRC32,ID1,MEF2C,PDE2A,PDE3A,SOX11,TGFB1I1,TGFBR2,TGFBR3,THBS1,CLDN5,CLEC3B,ITGA8,DKK3,PMEPA1,PDGFD,NPNT
6_Member	GO Biological Processes	GO:0071772	response to BMP	-7.07887	-5.28749	19/170	94,652,653,654,1003,1749,1958,2022,3280,3397,3491,6664,7049,11167,11173,23090,26508,348093,392255	ACVRL1,BMP4,BMP5,BMP6,CDH5,DLX5,EGR1,ENG,HES1,ID1,CCN1,SOX11,TGFBR3,FSTL1,ADAMTS7,ZNF423,HEYL,RBPMS2,GDF6
6_Member	GO Biological Processes	GO:0071773	cellular response to BMP stimulus	-7.07887	-5.28749	19/170	94,652,653,654,1003,1749,1958,2022,3280,3397,3491,6664,7049,11167,11173,23090,26508,348093,392255	ACVRL1,BMP4,BMP5,BMP6,CDH5,DLX5,EGR1,ENG,HES1,ID1,CCN1,SOX11,TGFBR3,FSTL1,ADAMTS7,ZNF423,HEYL,RBPMS2,GDF6
6_Member	GO Biological Processes	GO:0030509	BMP signaling pathway	-6.20339	-4.50442	17/157	94,652,653,654,1003,1749,1958,2022,3280,3397,3491,6664,7049,11167,23090,348093,392255	ACVRL1,BMP4,BMP5,BMP6,CDH5,DLX5,EGR1,ENG,HES1,ID1,CCN1,SOX11,TGFBR3,FSTL1,ZNF423,RBPMS2,GDF6
6_Member	GO Biological Processes	GO:0030513	positive regulation of BMP signaling pathway	-5.74777	-4.10809	8/34	94,652,1003,2022,3280,3491,6664,23090	ACVRL1,BMP4,CDH5,ENG,HES1,CCN1,SOX11,ZNF423
6_Member	GO Biological Processes	GO:0007179	transforming growth factor beta receptor signaling pathway	-5.45393	-3.83205	18/197	94,753,1003,1028,2022,2353,2615,3397,6664,7041,7048,7049,7057,7122,8516,27122,56937,255743	ACVRL1,LDLRAD4,CDH5,CDKN1C,ENG,FOS,LRRC32,ID1,SOX11,TGFB1I1,TGFBR2,TGFBR3,THBS1,CLDN5,ITGA8,DKK3,PMEPA1,NPNT
6_Member	GO Biological Processes	GO:0017015	regulation of transforming growth factor beta receptor signaling pathway	-4.21369	-2.74889	12/120	753,1028,2022,6664,7041,7048,7049,7057,8516,27122,56937,255743	LDLRAD4,CDKN1C,ENG,SOX11,TGFB1I1,TGFBR2,TGFBR3,THBS1,ITGA8,DKK3,PMEPA1,NPNT
6_Member	GO Biological Processes	GO:1903844	regulation of cellular response to transforming growth factor beta stimulus	-4.14346	-2.68827	12/122	753,1028,2022,6664,7041,7048,7049,7057,8516,27122,56937,255743	LDLRAD4,CDKN1C,ENG,SOX11,TGFB1I1,TGFBR2,TGFBR3,THBS1,ITGA8,DKK3,PMEPA1,NPNT
6_Member	GO Biological Processes	GO:0030511	positive regulation of transforming growth factor beta receptor signaling pathway	-4.10091	-2.6528	6/29	1028,7041,7049,7057,8516,255743	CDKN1C,TGFB1I1,TGFBR3,THBS1,ITGA8,NPNT
6_Member	GO Biological Processes	GO:1903846	positive regulation of cellular response to transforming growth factor beta stimulus	-4.10091	-2.6528	6/29	1028,7041,7049,7057,8516,255743	CDKN1C,TGFB1I1,TGFBR3,THBS1,ITGA8,NPNT
6_Member	GO Biological Processes	GO:0030510	regulation of BMP signaling pathway	-3.9073	-2.49019	10/92	94,652,1003,2022,3280,3491,6664,11167,23090,348093	ACVRL1,BMP4,CDH5,ENG,HES1,CCN1,SOX11,FSTL1,ZNF423,RBPMS2
7_Summary	GO Biological Processes	GO:0007507	heart development	-22.6236	-19.4806	65/589	94,133,182,187,652,653,775,1363,1848,1901,1906,1909,1948,2022,2050,2257,2294,2303,2697,2702,2736,3280,3397,3399,3491,3643,4208,4776,4846,5138,5155,5159,5915,6092,6615,6664,6678,6909,6926,7010,7048,7049,7122,7422,7881,8463,8642,8829,8862,9510,10052,10203,10252,10266,10395,23129,23462,23493,26508,28514,54345,54567,57493,64091,64321,4192,4638,4804,4854,221395,753,2042,7041,28984,359845	ACVRL1,ADM,JAG1,APLNR,BMP4,BMP5,CACNA1C,CPE,DUSP6,S1PR1,EDN1,EDNRA,EFNB2,ENG,EPHB4,FGF12,FOXF1,FOXC2,GJA1,GJA5,GLI2,HES1,ID1,ID3,CCN1,INSR,MEF2C,NFATC4,NOS3,PDE2A,PDGFB,PDGFRB,RARB,ROBO2,SNAI1,SOX11,SPARC,TBX2,TBX3,TEK,TGFBR2,TGFBR3,CLDN5,VEGFA,KCNAB1,TEAD2,DCHS1,NRP1,APLN,ADAMTS1,GJC1,CALCRL,SPRY1,RAMP2,DLC1,PLXND1,HEY1,HEY2,HEYL,DLL1,SOX18,DLL4,HEG1,POPDC2,SOX17,MDK,MYLK,NGFR,NOTCH3,ADGRF5,LDLR…
7_Member	GO Biological Processes	GO:0007507	heart development	-22.6236	-19.4806	65/589	94,133,182,187,652,653,775,1363,1848,1901,1906,1909,1948,2022,2050,2257,2294,2303,2697,2702,2736,3280,3397,3399,3491,3643,4208,4776,4846,5138,5155,5159,5915,6092,6615,6664,6678,6909,6926,7010,7048,7049,7122,7422,7881,8463,8642,8829,8862,9510,10052,10203,10252,10266,10395,23129,23462,23493,26508,28514,54345,54567,57493,64091,64321	ACVRL1,ADM,JAG1,APLNR,BMP4,BMP5,CACNA1C,CPE,DUSP6,S1PR1,EDN1,EDNRA,EFNB2,ENG,EPHB4,FGF12,FOXF1,FOXC2,GJA1,GJA5,GLI2,HES1,ID1,ID3,CCN1,INSR,MEF2C,NFATC4,NOS3,PDE2A,PDGFB,PDGFRB,RARB,ROBO2,SNAI1,SOX11,SPARC,TBX2,TBX3,TEK,TGFBR2,TGFBR3,CLDN5,VEGFA,KCNAB1,TEAD2,DCHS1,NRP1,APLN,ADAMTS1,GJC1,CALCRL,SPRY1,RAMP2,DLC1,PLXND1,HEY1,HEY2,HEYL,DLL1,SOX18,DLL4,HEG1,POPDC2,SOX17
7_Member	GO Biological Processes	GO:0003007	heart morphogenesis	-20.8592	-18.0172	42/261	94,182,652,653,1363,1901,2022,2050,2294,2303,2702,3280,3491,3643,4208,4846,5915,6092,6615,6664,6909,6926,7010,7048,7049,7122,7422,8463,8642,8829,9510,10252,10395,23129,23462,23493,26508,28514,54345,54567,57493,64321	ACVRL1,JAG1,BMP4,BMP5,CPE,S1PR1,ENG,EPHB4,FOXF1,FOXC2,GJA5,HES1,CCN1,INSR,MEF2C,NOS3,RARB,ROBO2,SNAI1,SOX11,TBX2,TBX3,TEK,TGFBR2,TGFBR3,CLDN5,VEGFA,TEAD2,DCHS1,NRP1,ADAMTS1,SPRY1,DLC1,PLXND1,HEY1,HEY2,HEYL,DLL1,SOX18,DLL4,HEG1,SOX17
7_Member	GO Biological Processes	GO:0003206	cardiac chamber morphogenesis	-16.4147	-13.8032	27/131	182,652,653,1363,2022,2294,2303,2702,3280,3491,4208,4846,5915,6092,6664,6909,6926,7010,7048,7049,8829,9510,23462,23493,26508,54567,57493	JAG1,BMP4,BMP5,CPE,ENG,FOXF1,FOXC2,GJA5,HES1,CCN1,MEF2C,NOS3,RARB,ROBO2,SOX11,TBX2,TBX3,TEK,TGFBR2,TGFBR3,NRP1,ADAMTS1,HEY1,HEY2,HEYL,DLL4,HEG1
7_Member	GO Biological Processes	GO:0003151	outflow tract morphogenesis	-16.2137	-13.627	22/81	182,652,2022,2303,2702,3280,4208,5915,6092,6664,6909,6926,7048,7049,7122,7422,8829,23129,23493,26508,54345,64321	JAG1,BMP4,ENG,FOXC2,GJA5,HES1,MEF2C,RARB,ROBO2,SOX11,TBX2,TBX3,TGFBR2,TGFBR3,CLDN5,VEGFA,NRP1,PLXND1,HEY2,HEYL,SOX18,SOX17
7_Member	GO Biological Processes	GO:0060840	artery development	-16.1661	-13.5873	24/101	94,182,652,1948,2022,2294,2303,2702,3280,4192,4638,4804,4854,5138,5159,6092,6909,7422,8829,23129,23462,23493,54567,221395	ACVRL1,JAG1,BMP4,EFNB2,ENG,FOXF1,FOXC2,GJA5,HES1,MDK,MYLK,NGFR,NOTCH3,PDE2A,PDGFRB,ROBO2,TBX2,VEGFA,NRP1,PLXND1,HEY1,HEY2,DLL4,ADGRF5
7_Member	GO Biological Processes	GO:0003205	cardiac chamber development	-15.053	-12.5727	29/173	182,652,653,1363,2022,2294,2303,2702,3280,3491,4208,4846,5138,5915,6092,6664,6909,6926,7010,7048,7049,8829,9510,23129,23462,23493,26508,54567,57493	JAG1,BMP4,BMP5,CPE,ENG,FOXF1,FOXC2,GJA5,HES1,CCN1,MEF2C,NOS3,PDE2A,RARB,ROBO2,SOX11,TBX2,TBX3,TEK,TGFBR2,TGFBR3,NRP1,ADAMTS1,PLXND1,HEY1,HEY2,HEYL,DLL4,HEG1
7_Member	GO Biological Processes	GO:0048844	artery morphogenesis	-14.6258	-12.1875	20/75	94,182,652,1948,2022,2294,2303,2702,3280,4192,4638,4854,5159,6909,7422,8829,23462,23493,54567,221395	ACVRL1,JAG1,BMP4,EFNB2,ENG,FOXF1,FOXC2,GJA5,HES1,MDK,MYLK,NOTCH3,PDGFRB,TBX2,VEGFA,NRP1,HEY1,HEY2,DLL4,ADGRF5
7_Member	GO Biological Processes	GO:0060411	cardiac septum morphogenesis	-13.2509	-10.8971	19/77	182,652,653,2022,2702,3280,3491,4846,5915,6092,6664,6909,6926,7048,7049,8829,23462,23493,26508	JAG1,BMP4,BMP5,ENG,GJA5,HES1,CCN1,NOS3,RARB,ROBO2,SOX11,TBX2,TBX3,TGFBR2,TGFBR3,NRP1,HEY1,HEY2,HEYL
7_Member	GO Biological Processes	GO:0003279	cardiac septum development	-12.8672	-10.548	22/114	182,652,653,2022,2702,3280,3491,4846,5138,5915,6092,6664,6909,6926,7048,7049,8829,23129,23462,23493,26508,57493	JAG1,BMP4,BMP5,ENG,GJA5,HES1,CCN1,NOS3,PDE2A,RARB,ROBO2,SOX11,TBX2,TBX3,TGFBR2,TGFBR3,NRP1,PLXND1,HEY1,HEY2,HEYL,HEG1
7_Member	GO Biological Processes	GO:0003197	endocardial cushion development	-12.3973	-10.1116	15/47	94,182,652,653,2022,2294,4846,6092,6615,6909,7048,8642,23462,23493,26508	ACVRL1,JAG1,BMP4,BMP5,ENG,FOXF1,NOS3,ROBO2,SNAI1,TBX2,TGFBR2,DCHS1,HEY1,HEY2,HEYL
7_Member	GO Biological Processes	GO:0003231	cardiac ventricle development	-11.586	-9.35323	22/131	182,652,1363,2022,2294,2303,2702,3280,3491,4208,4846,5138,6092,6664,6926,7048,7049,23462,23493,26508,54567,57493	JAG1,BMP4,CPE,ENG,FOXF1,FOXC2,GJA5,HES1,CCN1,MEF2C,NOS3,PDE2A,ROBO2,SOX11,TBX3,TGFBR2,TGFBR3,HEY1,HEY2,HEYL,DLL4,HEG1
7_Member	GO Biological Processes	GO:0072132	mesenchyme morphogenesis	-11.28	-9.08152	15/55	94,652,653,2022,2294,2303,4846,6092,6615,6909,7048,8642,23462,23493,26508	ACVRL1,BMP4,BMP5,ENG,FOXF1,FOXC2,NOS3,ROBO2,SNAI1,TBX2,TGFBR2,DCHS1,HEY1,HEY2,HEYL
7_Member	GO Biological Processes	GO:0003203	endocardial cushion morphogenesis	-11.2645	-9.0725	13/38	94,652,653,2022,4846,6092,6615,6909,7048,8642,23462,23493,26508	ACVRL1,BMP4,BMP5,ENG,NOS3,ROBO2,SNAI1,TBX2,TGFBR2,DCHS1,HEY1,HEY2,HEYL
7_Member	GO Biological Processes	GO:0035904	aorta development	-10.6811	-8.54386	15/60	94,182,1948,2022,3280,4638,4804,5138,5159,6092,6909,23129,23462,23493,54567	ACVRL1,JAG1,EFNB2,ENG,HES1,MYLK,NGFR,PDE2A,PDGFRB,ROBO2,TBX2,PLXND1,HEY1,HEY2,DLL4
7_Member	GO Biological Processes	GO:0003170	heart valve development	-10.5688	-8.43442	15/61	182,652,2702,3491,4208,4846,5138,6092,6615,7048,8642,23462,23493,26508,54567	JAG1,BMP4,GJA5,CCN1,MEF2C,NOS3,PDE2A,ROBO2,SNAI1,TGFBR2,DCHS1,HEY1,HEY2,HEYL,DLL4
7_Member	GO Biological Processes	GO:0003179	heart valve morphogenesis	-10.485	-8.35623	14/52	182,652,2702,3491,4208,4846,6092,6615,7048,8642,23462,23493,26508,54567	JAG1,BMP4,GJA5,CCN1,MEF2C,NOS3,ROBO2,SNAI1,TGFBR2,DCHS1,HEY1,HEY2,HEYL,DLL4
7_Member	GO Biological Processes	GO:0003208	cardiac ventricle morphogenesis	-9.28979	-7.25172	15/74	182,652,1363,2022,2294,2303,4208,6664,7048,7049,23462,23493,26508,54567,57493	JAG1,BMP4,CPE,ENG,FOXF1,FOXC2,MEF2C,SOX11,TGFBR2,TGFBR3,HEY1,HEY2,HEYL,DLL4,HEG1
7_Member	GO Biological Processes	GO:0035909	aorta morphogenesis	-9.1663	-7.14823	11/35	94,182,1948,2022,3280,4638,5159,6909,23462,23493,54567	ACVRL1,JAG1,EFNB2,ENG,HES1,MYLK,PDGFRB,TBX2,HEY1,HEY2,DLL4
7_Member	GO Biological Processes	GO:0003281	ventricular septum development	-9.11793	-7.10846	15/76	652,2702,3280,3491,4846,5138,6092,6664,6926,7048,7049,23462,23493,26508,57493	BMP4,GJA5,HES1,CCN1,NOS3,PDE2A,ROBO2,SOX11,TBX3,TGFBR2,TGFBR3,HEY1,HEY2,HEYL,HEG1
7_Member	GO Biological Processes	GO:0060412	ventricular septum morphogenesis	-9.01975	-7.02936	12/45	652,2702,3280,4846,6092,6664,6926,7048,7049,23462,23493,26508	BMP4,GJA5,HES1,NOS3,ROBO2,SOX11,TBX3,TGFBR2,TGFBR3,HEY1,HEY2,HEYL
7_Member	GO Biological Processes	GO:0060317	cardiac epithelial to mesenchymal transition	-9.01805	-7.02936	11/36	94,182,652,2022,6615,7048,7049,10252,23462,23493,26508	ACVRL1,JAG1,BMP4,ENG,SNAI1,TGFBR2,TGFBR3,SPRY1,HEY1,HEY2,HEYL
7_Member	GO Biological Processes	GO:0003184	pulmonary valve morphogenesis	-8.45385	-6.51676	8/17	182,652,2702,4846,6092,23462,23493,26508	JAG1,BMP4,GJA5,NOS3,ROBO2,HEY1,HEY2,HEYL
7_Member	GO Biological Processes	GO:0003272	endocardial cushion formation	-7.85632	-5.97969	9/27	652,653,2022,6092,6615,7048,8642,23493,26508	BMP4,BMP5,ENG,ROBO2,SNAI1,TGFBR2,DCHS1,HEY2,HEYL
7_Member	GO Biological Processes	GO:1905314	semi-lunar valve development	-7.67474	-5.81048	10/37	182,652,2702,4846,6092,6615,23462,23493,26508,54567	JAG1,BMP4,GJA5,NOS3,ROBO2,SNAI1,HEY1,HEY2,HEYL,DLL4
7_Member	GO Biological Processes	GO:0001837	epithelial to mesenchymal transition	-7.58735	-5.73362	18/142	94,182,652,653,753,2022,2042,4192,6615,7041,7048,7049,10252,23462,23493,26508,28984,359845	ACVRL1,JAG1,BMP4,BMP5,LDLRAD4,ENG,EPHA3,MDK,SNAI1,TGFB1I1,TGFBR2,TGFBR3,SPRY1,HEY1,HEY2,HEYL,RGCC,RFLNB
7_Member	GO Biological Processes	GO:0003177	pulmonary valve development	-7.57049	-5.71825	8/21	182,652,2702,4846,6092,23462,23493,26508	JAG1,BMP4,GJA5,NOS3,ROBO2,HEY1,HEY2,HEYL
7_Member	GO Biological Processes	GO:0061314	Notch signaling involved in heart development	-6.9421	-5.16082	6/11	182,6615,23462,23493,26508,54567	JAG1,SNAI1,HEY1,HEY2,HEYL,DLL4
7_Member	GO Biological Processes	GO:0003180	aortic valve morphogenesis	-6.45539	-4.71835	8/28	182,652,4846,6092,6615,23493,26508,54567	JAG1,BMP4,NOS3,ROBO2,SNAI1,HEY2,HEYL,DLL4
7_Member	GO Biological Processes	GO:0003176	aortic valve development	-5.96522	-4.29642	8/32	182,652,4846,6092,6615,23493,26508,54567	JAG1,BMP4,NOS3,ROBO2,SNAI1,HEY2,HEYL,DLL4
7_Member	GO Biological Processes	GO:0061311	cell surface receptor signaling pathway involved in heart development	-5.85446	-4.19906	8/33	182,652,6615,23462,23493,26508,54567,64321	JAG1,BMP4,SNAI1,HEY1,HEY2,HEYL,DLL4,SOX17
7_Member	GO Biological Processes	GO:0003198	epithelial to mesenchymal transition involved in endocardial cushion formation	-5.10398	-3.52838	6/20	652,2022,6615,7048,23493,26508	BMP4,ENG,SNAI1,TGFBR2,HEY2,HEYL
8_Summary	GO Biological Processes	GO:0043062	extracellular structure organization	-21.4789	-18.5215	54/429	2,185,633,947,948,1071,1282,1284,1295,1306,2022,2113,2294,2303,2934,3339,3491,3655,3672,3679,3680,3791,3910,4023,4241,4811,4921,5155,5175,6678,7057,7092,7177,7450,8515,8516,9507,9806,10266,10319,11096,22795,28984,50509,55790,58494,64856,80781,83700,83716,133584,169611,255743,338328,652,1756,4038,9510,63923,81578,84570,170692,1464,4192,7422,83872,4843,5915,8503,10000	A2M,AGTR1,BGN,CD34,CD36,CETP,COL4A1,COL4A2,COL8A1,COL15A1,ENG,ETS1,FOXF1,FOXC2,GSN,HSPG2,CCN1,ITGA6,ITGA1,ITGA7,ITGA9,KDR,LAMA4,LPL,MELTF,NID1,DDR2,PDGFB,PECAM1,SPARC,THBS1,TLL1,TPSAB1,VWF,ITGA10,ITGA8,ADAMTS4,SPOCK2,RAMP2,LAMC3,ADAMTS5,NID2,RGCC,COL5A3,CSGALNACT1,JAM2,VWA1,COL18A1,JAM3,CRISPLD2,EGFLAM,OLFML2A,NPNT,GPIHBP1,BMP4,DMD,LRP4,ADAMTS1,TNN,COL21A1,COL25A1,ADAMTS18,CSPG4,MDK,VEGFA,HMCN1,N…
8_Member	GO Biological Processes	GO:0043062	extracellular structure organization	-21.4789	-18.5215	54/429	2,185,633,947,948,1071,1282,1284,1295,1306,2022,2113,2294,2303,2934,3339,3491,3655,3672,3679,3680,3791,3910,4023,4241,4811,4921,5155,5175,6678,7057,7092,7177,7450,8515,8516,9507,9806,10266,10319,11096,22795,28984,50509,55790,58494,64856,80781,83700,83716,133584,169611,255743,338328	A2M,AGTR1,BGN,CD34,CD36,CETP,COL4A1,COL4A2,COL8A1,COL15A1,ENG,ETS1,FOXF1,FOXC2,GSN,HSPG2,CCN1,ITGA6,ITGA1,ITGA7,ITGA9,KDR,LAMA4,LPL,MELTF,NID1,DDR2,PDGFB,PECAM1,SPARC,THBS1,TLL1,TPSAB1,VWF,ITGA10,ITGA8,ADAMTS4,SPOCK2,RAMP2,LAMC3,ADAMTS5,NID2,RGCC,COL5A3,CSGALNACT1,JAM2,VWA1,COL18A1,JAM3,CRISPLD2,EGFLAM,OLFML2A,NPNT,GPIHBP1
8_Member	GO Biological Processes	GO:0030198	extracellular matrix organization	-19.5309	-16.7681	48/373	2,633,1282,1284,1295,1306,2022,2113,2294,2303,2934,3339,3491,3655,3672,3679,3680,3791,3910,4241,4811,4921,5155,5175,6678,7057,7092,7177,7450,8515,8516,9507,9806,10266,10319,11096,22795,28984,50509,55790,58494,64856,80781,83700,83716,133584,169611,255743	A2M,BGN,COL4A1,COL4A2,COL8A1,COL15A1,ENG,ETS1,FOXF1,FOXC2,GSN,HSPG2,CCN1,ITGA6,ITGA1,ITGA7,ITGA9,KDR,LAMA4,MELTF,NID1,DDR2,PDGFB,PECAM1,SPARC,THBS1,TLL1,TPSAB1,VWF,ITGA10,ITGA8,ADAMTS4,SPOCK2,RAMP2,LAMC3,ADAMTS5,NID2,RGCC,COL5A3,CSGALNACT1,JAM2,VWA1,COL18A1,JAM3,CRISPLD2,EGFLAM,OLFML2A,NPNT
8_Member	Reactome Gene Sets	R-HSA-1474244	Extracellular matrix organization	-16.8421	-14.1858	40/301	2,633,652,1282,1284,1295,1306,1756,3339,3655,3672,3679,3680,3791,3910,4038,4811,4921,5155,5175,6678,7057,7092,7177,7450,8515,8516,9507,9510,10319,11096,22795,50509,58494,63923,80781,81578,83700,84570,170692	A2M,BGN,BMP4,COL4A1,COL4A2,COL8A1,COL15A1,DMD,HSPG2,ITGA6,ITGA1,ITGA7,ITGA9,KDR,LAMA4,LRP4,NID1,DDR2,PDGFB,PECAM1,SPARC,THBS1,TLL1,TPSAB1,VWF,ITGA10,ITGA8,ADAMTS4,ADAMTS1,LAMC3,ADAMTS5,NID2,COL5A3,JAM2,TNN,COL18A1,COL21A1,JAM3,COL25A1,ADAMTS18
8_Member	Reactome Gene Sets	R-HSA-216083	Integrin cell surface interactions	-11.3634	-9.1616	18/85	1282,1284,1295,3339,3655,3672,3679,3680,3791,5175,7057,7450,8515,8516,50509,58494,80781,83700	COL4A1,COL4A2,COL8A1,HSPG2,ITGA6,ITGA1,ITGA7,ITGA9,KDR,PECAM1,THBS1,VWF,ITGA10,ITGA8,COL5A3,JAM2,COL18A1,JAM3
8_Member	Canonical Pathways	M18	PID INTEGRIN1 PATHWAY	-11.1293	-8.94692	16/66	1282,1464,3655,3672,3679,3680,3910,4192,4811,7057,7422,8515,8516,58494,80781,255743	COL4A1,CSPG4,ITGA6,ITGA1,ITGA7,ITGA9,LAMA4,MDK,NID1,THBS1,VEGFA,ITGA10,ITGA8,JAM2,COL18A1,NPNT
8_Member	Reactome Gene Sets	R-HSA-3000157	Laminin interactions	-9.9987	-7.89971	11/30	1282,1284,3339,3655,3672,3679,3910,4811,10319,22795,80781	COL4A1,COL4A2,HSPG2,ITGA6,ITGA1,ITGA7,LAMA4,NID1,LAMC3,NID2,COL18A1
8_Member	KEGG Pathway	hsa04512	ECM-receptor interaction	-8.63437	-6.67319	15/82	948,1282,1284,3339,3655,3672,3679,3680,3910,7057,7450,8515,8516,10319,63923	CD36,COL4A1,COL4A2,HSPG2,ITGA6,ITGA1,ITGA7,ITGA9,LAMA4,THBS1,VWF,ITGA10,ITGA8,LAMC3,TNN
8_Member	Canonical Pathways	M5887	NABA BASEMENT MEMBRANES	-8.47325	-6.53006	11/40	1282,1284,1306,3339,3910,4811,10319,22795,80781,83872,255743	COL4A1,COL4A2,COL15A1,HSPG2,LAMA4,NID1,LAMC3,NID2,COL18A1,HMCN1,NPNT
8_Member	Reactome Gene Sets	R-HSA-3000178	ECM proteoglycans	-6.30118	-4.5863	12/76	633,1282,1284,3339,3679,3680,3910,4038,6678,8516,50509,63923	BGN,COL4A1,COL4A2,HSPG2,ITGA7,ITGA9,LAMA4,LRP4,SPARC,ITGA8,COL5A3,TNN
8_Member	KEGG Pathway	hsa05222	Small cell lung cancer	-3.52454	-2.16542	9/84	1282,1284,3655,3910,4843,5915,8503,10000,10319	COL4A1,COL4A2,ITGA6,LAMA4,NOS2,RARB,PIK3R3,AKT3,LAMC3
9_Summary	GO Biological Processes	GO:0001655	urogenital system development	-20.9898	-18.1021	47/330	182,185,285,652,654,947,1282,1636,1948,1958,2043,2049,2294,2303,2624,2736,2828,3280,3399,3400,4038,4208,4811,4854,5155,5159,5175,5228,5420,5915,6092,6664,7010,7422,7704,8516,8642,8829,9510,10252,23371,26508,28514,64321,80310,157506,255743,2113,2353,4776,4804,8862,4921	JAG1,AGTR1,ANGPT2,BMP4,BMP6,CD34,COL4A1,ACE,EFNB2,EGR1,EPHA4,EPHB3,FOXF1,FOXC2,GATA2,GLI2,GPR4,HES1,ID3,ID4,LRP4,MEF2C,NID1,NOTCH3,PDGFB,PDGFRB,PECAM1,PGF,PODXL,RARB,ROBO2,SOX11,TEK,VEGFA,ZBTB16,ITGA8,DCHS1,NRP1,ADAMTS1,SPRY1,TNS2,HEYL,DLL1,SOX17,PDGFD,RDH10,NPNT,ETS1,FOS,NFATC4,NGFR,APLN,DDR2
9_Member	GO Biological Processes	GO:0001655	urogenital system development	-20.9898	-18.1021	47/330	182,185,285,652,654,947,1282,1636,1948,1958,2043,2049,2294,2303,2624,2736,2828,3280,3399,3400,4038,4208,4811,4854,5155,5159,5175,5228,5420,5915,6092,6664,7010,7422,7704,8516,8642,8829,9510,10252,23371,26508,28514,64321,80310,157506,255743	JAG1,AGTR1,ANGPT2,BMP4,BMP6,CD34,COL4A1,ACE,EFNB2,EGR1,EPHA4,EPHB3,FOXF1,FOXC2,GATA2,GLI2,GPR4,HES1,ID3,ID4,LRP4,MEF2C,NID1,NOTCH3,PDGFB,PDGFRB,PECAM1,PGF,PODXL,RARB,ROBO2,SOX11,TEK,VEGFA,ZBTB16,ITGA8,DCHS1,NRP1,ADAMTS1,SPRY1,TNS2,HEYL,DLL1,SOX17,PDGFD,RDH10,NPNT
9_Member	GO Biological Processes	GO:0072001	renal system development	-20.6623	-17.8346	44/292	182,185,285,652,654,947,1282,1636,1948,1958,2043,2294,2303,2736,2828,3280,3399,4038,4208,4811,4854,5155,5159,5175,5228,5420,5915,6092,6664,7010,7422,7704,8516,8642,8829,9510,10252,23371,26508,28514,64321,80310,157506,255743	JAG1,AGTR1,ANGPT2,BMP4,BMP6,CD34,COL4A1,ACE,EFNB2,EGR1,EPHA4,FOXF1,FOXC2,GLI2,GPR4,HES1,ID3,LRP4,MEF2C,NID1,NOTCH3,PDGFB,PDGFRB,PECAM1,PGF,PODXL,RARB,ROBO2,SOX11,TEK,VEGFA,ZBTB16,ITGA8,DCHS1,NRP1,ADAMTS1,SPRY1,TNS2,HEYL,DLL1,SOX17,PDGFD,RDH10,NPNT
9_Member	GO Biological Processes	GO:0001822	kidney development	-19.4862	-16.7353	42/283	182,185,285,652,654,947,1636,1948,1958,2043,2303,2736,2828,3280,3399,4038,4208,4811,4854,5155,5159,5175,5228,5420,5915,6092,6664,7010,7422,7704,8516,8642,8829,9510,10252,23371,26508,28514,64321,80310,157506,255743	JAG1,AGTR1,ANGPT2,BMP4,BMP6,CD34,ACE,EFNB2,EGR1,EPHA4,FOXC2,GLI2,GPR4,HES1,ID3,LRP4,MEF2C,NID1,NOTCH3,PDGFB,PDGFRB,PECAM1,PGF,PODXL,RARB,ROBO2,SOX11,TEK,VEGFA,ZBTB16,ITGA8,DCHS1,NRP1,ADAMTS1,SPRY1,TNS2,HEYL,DLL1,SOX17,PDGFD,RDH10,NPNT
9_Member	GO Biological Processes	GO:0061437	renal system vasculature development	-14.6072	-12.1802	14/29	285,652,947,1958,2303,2828,3280,4854,5155,5159,5175,7010,8829,80310	ANGPT2,BMP4,CD34,EGR1,FOXC2,GPR4,HES1,NOTCH3,PDGFB,PDGFRB,PECAM1,TEK,NRP1,PDGFD
9_Member	GO Biological Processes	GO:0061440	kidney vasculature development	-14.6072	-12.1802	14/29	285,652,947,1958,2303,2828,3280,4854,5155,5159,5175,7010,8829,80310	ANGPT2,BMP4,CD34,EGR1,FOXC2,GPR4,HES1,NOTCH3,PDGFB,PDGFRB,PECAM1,TEK,NRP1,PDGFD
9_Member	GO Biological Processes	GO:0072012	glomerulus vasculature development	-13.5833	-11.2136	13/27	285,652,947,1958,2303,2828,3280,4854,5155,5159,5175,7010,80310	ANGPT2,BMP4,CD34,EGR1,FOXC2,GPR4,HES1,NOTCH3,PDGFB,PDGFRB,PECAM1,TEK,PDGFD
9_Member	GO Biological Processes	GO:0032835	glomerulus development	-13.5407	-11.1758	18/65	182,285,652,947,1958,2303,2828,3280,4208,4811,4854,5155,5159,5175,5420,7010,26508,80310	JAG1,ANGPT2,BMP4,CD34,EGR1,FOXC2,GPR4,HES1,MEF2C,NID1,NOTCH3,PDGFB,PDGFRB,PECAM1,PODXL,TEK,HEYL,PDGFD
9_Member	GO Biological Processes	GO:0072006	nephron development	-11.6119	-9.37202	23/144	182,285,652,947,1958,2303,2828,3280,4208,4811,4854,5155,5159,5175,5228,5420,7010,7422,8642,26508,28514,80310,255743	JAG1,ANGPT2,BMP4,CD34,EGR1,FOXC2,GPR4,HES1,MEF2C,NID1,NOTCH3,PDGFB,PDGFRB,PECAM1,PGF,PODXL,TEK,VEGFA,DCHS1,HEYL,DLL1,PDGFD,NPNT
9_Member	GO Biological Processes	GO:0072109	glomerular mesangium development	-8.45385	-6.51676	8/17	652,947,1958,2303,2828,5155,5159,80310	BMP4,CD34,EGR1,FOXC2,GPR4,PDGFB,PDGFRB,PDGFD
9_Member	GO Biological Processes	GO:0001656	metanephros development	-6.25552	-4.54814	13/91	652,947,1958,2303,3280,3399,5155,5159,6092,8516,10252,64321,157506	BMP4,CD34,EGR1,FOXC2,HES1,ID3,PDGFB,PDGFRB,ROBO2,ITGA8,SPRY1,SOX17,RDH10
9_Member	GO Biological Processes	GO:0072223	metanephric glomerular mesangium development	-5.67993	-4.04387	4/5	947,1958,5155,5159	CD34,EGR1,PDGFB,PDGFRB
9_Member	GO Biological Processes	GO:0061614	pri-miRNA transcription by RNA polymerase II	-5.51109	-3.88747	9/48	652,1958,2113,2353,2624,4776,4804,5155,8862	BMP4,EGR1,ETS1,FOS,GATA2,NFATC4,NGFR,PDGFB,APLN
9_Member	GO Biological Processes	GO:0072110	glomerular mesangial cell proliferation	-5.1304	-3.55166	5/12	652,1958,5155,5159,80310	BMP4,EGR1,PDGFB,PDGFRB,PDGFD
9_Member	GO Biological Processes	GO:1902893	regulation of pri-miRNA transcription by RNA polymerase II	-4.93357	-3.3793	8/43	652,1958,2353,2624,4776,4804,5155,8862	BMP4,EGR1,FOS,GATA2,NFATC4,NGFR,PDGFB,APLN
9_Member	GO Biological Processes	GO:0072239	metanephric glomerulus vasculature development	-4.56057	-3.05637	4/8	947,1958,5155,5159	CD34,EGR1,PDGFB,PDGFRB
9_Member	GO Biological Processes	GO:0072124	regulation of glomerular mesangial cell proliferation	-3.91385	-2.49331	4/11	652,1958,5155,80310	BMP4,EGR1,PDGFB,PDGFD
9_Member	GO Biological Processes	GO:1902895	positive regulation of pri-miRNA transcription by RNA polymerase II	-3.84874	-2.43759	6/32	1958,2353,2624,4804,5155,8862	EGR1,FOS,GATA2,NGFR,PDGFB,APLN
9_Member	GO Biological Processes	GO:0072111	cell proliferation involved in kidney development	-3.70094	-2.3092	5/22	652,1958,5155,5159,80310	BMP4,EGR1,PDGFB,PDGFRB,PDGFD
9_Member	GO Biological Processes	GO:0072126	positive regulation of glomerular mesangial cell proliferation	-3.50055	-2.15133	3/6	1958,5155,80310	EGR1,PDGFB,PDGFD
9_Member	GO Biological Processes	GO:1901722	regulation of cell proliferation involved in kidney development	-3.33271	-2.01143	4/15	652,1958,5155,80310	BMP4,EGR1,PDGFB,PDGFD
9_Member	GO Biological Processes	GO:0072210	metanephric nephron development	-3.29718	-1.97981	6/40	652,947,1958,3280,5155,5159	BMP4,CD34,EGR1,HES1,PDGFB,PDGFRB
9_Member	GO Biological Processes	GO:0090184	positive regulation of kidney development	-3.29718	-1.97981	6/40	652,1958,5155,5159,7422,80310	BMP4,EGR1,PDGFB,PDGFRB,VEGFA,PDGFD
9_Member	GO Biological Processes	GO:0072224	metanephric glomerulus development	-3.21662	-1.91413	4/16	947,1958,5155,5159	CD34,EGR1,PDGFB,PDGFRB
9_Member	GO Biological Processes	GO:0090192	regulation of glomerulus development	-3.21662	-1.91413	4/16	652,1958,5155,80310	BMP4,EGR1,PDGFB,PDGFD
9_Member	GO Biological Processes	GO:1901724	positive regulation of cell proliferation involved in kidney development	-3.07009	-1.79513	3/8	1958,5155,80310	EGR1,PDGFB,PDGFD
9_Member	GO Biological Processes	GO:0090193	positive regulation of glomerulus development	-2.62575	-1.42192	3/11	1958,5155,80310	EGR1,PDGFB,PDGFD
9_Member	GO Biological Processes	GO:0072215	regulation of metanephros development	-2.59124	-1.39304	4/23	652,1958,5155,5159	BMP4,EGR1,PDGFB,PDGFRB
9_Member	GO Biological Processes	GO:0090183	regulation of kidney development	-2.51967	-1.32961	6/56	652,1958,5155,5159,7422,80310	BMP4,EGR1,PDGFB,PDGFRB,VEGFA,PDGFD
9_Member	GO Biological Processes	GO:1902894	negative regulation of pri-miRNA transcription by RNA polymerase II	-2.40346	-1.23633	3/13	652,4776,5155	BMP4,NFATC4,PDGFB
9_Member	GO Biological Processes	GO:0072216	positive regulation of metanephros development	-2.307	-1.15491	3/14	1958,5155,5159	EGR1,PDGFB,PDGFRB
9_Member	GO Biological Processes	GO:0048146	positive regulation of fibroblast proliferation	-2.05066	-0.943207	5/50	4804,4921,5155,5159,80310	NGFR,DDR2,PDGFB,PDGFRB,PDGFD
10_Summary	GO Biological Processes	GO:0001570	vasculogenesis	-20.9646	-18.0926	26/82	133,187,947,2013,2022,2294,3726,3791,4915,5159,7048,7049,7075,7422,8322,8463,10052,10266,23462,23493,51162,54345,54922,57007,57493,64321,652,1910,3280,4208,4776,5155,8516,79652,255743,348093	ADM,APLNR,CD34,EMP2,ENG,FOXF1,JUNB,KDR,NTRK2,PDGFRB,TGFBR2,TGFBR3,TIE1,VEGFA,FZD4,TEAD2,GJC1,RAMP2,HEY1,HEY2,EGFL7,SOX18,RASIP1,ACKR3,HEG1,SOX17,BMP4,EDNRB,HES1,MEF2C,NFATC4,PDGFB,ITGA8,TMEM204,NPNT,RBPMS2
10_Member	GO Biological Processes	GO:0001570	vasculogenesis	-20.9646	-18.0926	26/82	133,187,947,2013,2022,2294,3726,3791,4915,5159,7048,7049,7075,7422,8322,8463,10052,10266,23462,23493,51162,54345,54922,57007,57493,64321	ADM,APLNR,CD34,EMP2,ENG,FOXF1,JUNB,KDR,NTRK2,PDGFRB,TGFBR2,TGFBR3,TIE1,VEGFA,FZD4,TEAD2,GJC1,RAMP2,HEY1,HEY2,EGFL7,SOX18,RASIP1,ACKR3,HEG1,SOX17
10_Member	GO Biological Processes	GO:0051145	smooth muscle cell differentiation	-11.4796	-9.26088	17/73	133,652,1910,2022,2294,3280,4208,4776,5155,7422,8516,10266,23462,23493,79652,255743,348093	ADM,BMP4,EDNRB,ENG,FOXF1,HES1,MEF2C,NFATC4,PDGFB,VEGFA,ITGA8,RAMP2,HEY1,HEY2,TMEM204,NPNT,RBPMS2
10_Member	GO Biological Processes	GO:0097084	vascular smooth muscle cell development	-7.66339	-5.80217	6/9	133,2022,3280,7422,10266,23493	ADM,ENG,HES1,VEGFA,RAMP2,HEY2
10_Member	GO Biological Processes	GO:2001212	regulation of vasculogenesis	-7.18368	-5.37377	7/16	133,947,2013,3791,10266,23462,23493	ADM,CD34,EMP2,KDR,RAMP2,HEY1,HEY2
10_Member	GO Biological Processes	GO:0035886	vascular smooth muscle cell differentiation	-4.27753	-2.80845	7/39	133,2022,3280,5155,7422,10266,23493	ADM,ENG,HES1,PDGFB,VEGFA,RAMP2,HEY2
10_Member	GO Biological Processes	GO:2001214	positive regulation of vasculogenesis	-3.74664	-2.34922	4/12	133,947,3791,10266	ADM,CD34,KDR,RAMP2
11_Summary	GO Biological Processes	GO:0048729	tissue morphogenesis	-20.5785	-17.7645	67/680	94,133,182,388,652,653,1282,1839,1901,1906,1909,1948,2022,2043,2294,2303,2487,2697,2736,3280,3400,3491,3714,4147,4192,4208,4638,4776,4804,4846,4855,5228,5420,6092,6615,6664,6781,6886,6909,6926,7041,7048,7049,7422,7424,8013,8322,8463,8516,8642,8829,10252,10395,23129,23462,23493,26508,28514,54345,54567,54922,57493,64321,64856,157506,255743,441478,1749,2034,2624,2702,3235,3236,3399,3726,3791,4254,51…	ACVRL1,ADM,JAG1,RHOB,BMP4,BMP5,COL4A1,HBEGF,S1PR1,EDN1,EDNRA,EFNB2,ENG,EPHA4,FOXF1,FOXC2,FRZB,GJA1,GLI2,HES1,ID4,CCN1,JAG2,MATN2,MDK,MEF2C,MYLK,NFATC4,NGFR,NOS3,NOTCH4,PGF,PODXL,ROBO2,SNAI1,SOX11,STC1,TAL1,TBX2,TBX3,TGFB1I1,TGFBR2,TGFBR3,VEGFA,VEGFC,NR4A3,FZD4,TEAD2,ITGA8,DCHS1,NRP1,SPRY1,DLC1,PLXND1,HEY1,HEY2,HEYL,DLL1,SOX18,DLL4,RASIP1,HEG1,SOX17,VWA1,RDH10,NPNT,NRARP,DLX5,EPAS1,GATA2,GJA5,HOXD…
11_Member	GO Biological Processes	GO:0048729	tissue morphogenesis	-20.5785	-17.7645	67/680	94,133,182,388,652,653,1282,1839,1901,1906,1909,1948,2022,2043,2294,2303,2487,2697,2736,3280,3400,3491,3714,4147,4192,4208,4638,4776,4804,4846,4855,5228,5420,6092,6615,6664,6781,6886,6909,6926,7041,7048,7049,7422,7424,8013,8322,8463,8516,8642,8829,10252,10395,23129,23462,23493,26508,28514,54345,54567,54922,57493,64321,64856,157506,255743,441478	ACVRL1,ADM,JAG1,RHOB,BMP4,BMP5,COL4A1,HBEGF,S1PR1,EDN1,EDNRA,EFNB2,ENG,EPHA4,FOXF1,FOXC2,FRZB,GJA1,GLI2,HES1,ID4,CCN1,JAG2,MATN2,MDK,MEF2C,MYLK,NFATC4,NGFR,NOS3,NOTCH4,PGF,PODXL,ROBO2,SNAI1,SOX11,STC1,TAL1,TBX2,TBX3,TGFB1I1,TGFBR2,TGFBR3,VEGFA,VEGFC,NR4A3,FZD4,TEAD2,ITGA8,DCHS1,NRP1,SPRY1,DLC1,PLXND1,HEY1,HEY2,HEYL,DLL1,SOX18,DLL4,RASIP1,HEG1,SOX17,VWA1,RDH10,NPNT,NRARP
11_Member	GO Biological Processes	GO:0060562	epithelial tube morphogenesis	-15.5745	-13.0547	40/327	94,133,388,652,653,1282,1906,1909,1948,2022,2043,2294,2303,2736,3280,4192,4208,4776,4855,5228,5420,6664,6909,6926,7048,7422,8463,8642,8829,10252,10395,23129,28514,54345,54567,54922,64321,157506,255743,441478	ACVRL1,ADM,RHOB,BMP4,BMP5,COL4A1,EDN1,EDNRA,EFNB2,ENG,EPHA4,FOXF1,FOXC2,GLI2,HES1,MDK,MEF2C,NFATC4,NOTCH4,PGF,PODXL,SOX11,TBX2,TBX3,TGFBR2,VEGFA,TEAD2,DCHS1,NRP1,SPRY1,DLC1,PLXND1,DLL1,SOX18,DLL4,RASIP1,SOX17,RDH10,NPNT,NRARP
11_Member	GO Biological Processes	GO:0002009	morphogenesis of an epithelium	-15.2289	-12.7359	52/551	94,133,182,388,652,653,1282,1839,1906,1909,1948,2022,2043,2294,2303,2487,2697,2736,3280,3400,3491,3714,4192,4208,4776,4804,4855,5228,5420,6615,6664,6909,6926,7041,7048,7422,7424,8322,8463,8642,8829,10252,10395,23129,28514,54345,54567,54922,64321,157506,255743,441478	ACVRL1,ADM,JAG1,RHOB,BMP4,BMP5,COL4A1,HBEGF,EDN1,EDNRA,EFNB2,ENG,EPHA4,FOXF1,FOXC2,FRZB,GJA1,GLI2,HES1,ID4,CCN1,JAG2,MDK,MEF2C,NFATC4,NGFR,NOTCH4,PGF,PODXL,SNAI1,SOX11,TBX2,TBX3,TGFB1I1,TGFBR2,VEGFA,VEGFC,FZD4,TEAD2,DCHS1,NRP1,SPRY1,DLC1,PLXND1,DLL1,SOX18,DLL4,RASIP1,SOX17,RDH10,NPNT,NRARP
11_Member	GO Biological Processes	GO:0048568	embryonic organ development	-14.323	-11.9124	45/445	133,652,653,1749,1906,2022,2034,2294,2303,2487,2624,2702,2736,3235,3236,3280,3399,3491,3726,3791,4208,4254,5155,5159,5915,6615,6664,6886,6909,6926,7048,7422,8013,8463,8516,10763,22846,23462,23493,28514,51294,54345,64321,157506,348093	ADM,BMP4,BMP5,DLX5,EDN1,ENG,EPAS1,FOXF1,FOXC2,FRZB,GATA2,GJA5,GLI2,HOXD9,HOXD10,HES1,ID3,CCN1,JUNB,KDR,MEF2C,KITLG,PDGFB,PDGFRB,RARB,SNAI1,SOX11,TAL1,TBX2,TBX3,TGFBR2,VEGFA,NR4A3,TEAD2,ITGA8,NES,VASH1,HEY1,HEY2,DLL1,PCDH12,SOX18,SOX17,RDH10,RBPMS2
11_Member	GO Biological Processes	GO:0001569	branching involved in blood vessel morphogenesis	-13.8542	-11.4645	14/32	1282,1906,1909,2022,2303,4192,4776,4855,7048,7422,8829,23129,54567,441478	COL4A1,EDN1,EDNRA,ENG,FOXC2,MDK,NFATC4,NOTCH4,TGFBR2,VEGFA,NRP1,PLXND1,DLL4,NRARP
11_Member	GO Biological Processes	GO:0048598	embryonic morphogenesis	-13.7191	-11.3395	52/600	133,187,652,653,775,1284,1295,1749,1843,1906,2022,2114,2294,2303,2321,2487,2624,2697,2702,2736,3235,3236,3280,3491,3679,3714,4038,4208,5307,5915,6615,6664,6886,6909,6926,7041,7048,7424,7704,8013,8463,8516,8862,10395,28514,54345,54567,64321,83595,91663,157506,348093	ADM,APLNR,BMP4,BMP5,CACNA1C,COL4A2,COL8A1,DLX5,DUSP1,EDN1,ENG,ETS2,FOXF1,FOXC2,FLT1,FRZB,GATA2,GJA1,GJA5,GLI2,HOXD9,HOXD10,HES1,CCN1,ITGA7,JAG2,LRP4,MEF2C,PITX1,RARB,SNAI1,SOX11,TAL1,TBX2,TBX3,TGFB1I1,TGFBR2,VEGFC,ZBTB16,NR4A3,TEAD2,ITGA8,APLN,DLC1,DLL1,SOX18,DLL4,SOX17,SOX7,MYADM,RDH10,RBPMS2
11_Member	GO Biological Processes	GO:0048754	branching morphogenesis of an epithelial tube	-12.0415	-9.78314	24/151	652,1282,1906,1909,2022,2294,2303,2736,4192,4776,4855,5228,6926,7048,7422,8642,8829,10252,23129,54567,54922,157506,255743,441478	BMP4,COL4A1,EDN1,EDNRA,ENG,FOXF1,FOXC2,GLI2,MDK,NFATC4,NOTCH4,PGF,TBX3,TGFBR2,VEGFA,DCHS1,NRP1,SPRY1,PLXND1,DLL4,RASIP1,RDH10,NPNT,NRARP
11_Member	GO Biological Processes	GO:0061138	morphogenesis of a branching epithelium	-11.0119	-8.84814	25/183	133,652,1282,1906,1909,2022,2294,2303,2736,4192,4776,4855,5228,6926,7048,7422,8642,8829,10252,23129,54567,54922,157506,255743,441478	ADM,BMP4,COL4A1,EDN1,EDNRA,ENG,FOXF1,FOXC2,GLI2,MDK,NFATC4,NOTCH4,PGF,TBX3,TGFBR2,VEGFA,DCHS1,NRP1,SPRY1,PLXND1,DLL4,RASIP1,RDH10,NPNT,NRARP
11_Member	GO Biological Processes	GO:0001763	morphogenesis of a branching structure	-10.2056	-8.10131	25/199	133,652,1282,1906,1909,2022,2294,2303,2736,4192,4776,4855,5228,6926,7048,7422,8642,8829,10252,23129,54567,54922,157506,255743,441478	ADM,BMP4,COL4A1,EDN1,EDNRA,ENG,FOXF1,FOXC2,GLI2,MDK,NFATC4,NOTCH4,PGF,TBX3,TGFBR2,VEGFA,DCHS1,NRP1,SPRY1,PLXND1,DLL4,RASIP1,RDH10,NPNT,NRARP
11_Member	GO Biological Processes	GO:0007389	pattern specification process	-9.36674	-7.32409	37/446	652,653,1906,2022,2114,2294,2303,2736,3234,3235,3236,3280,4038,4208,5362,6092,6405,6615,6781,6909,6926,7048,7704,8642,8829,10252,23237,23462,23493,23500,26508,28514,54345,54567,64321,80319,441478	BMP4,BMP5,EDN1,ENG,ETS2,FOXF1,FOXC2,GLI2,HOXD8,HOXD9,HOXD10,HES1,LRP4,MEF2C,PLXNA2,ROBO2,SEMA3F,SNAI1,STC1,TBX2,TBX3,TGFBR2,ZBTB16,DCHS1,NRP1,SPRY1,ARC,HEY1,HEY2,DAAM2,HEYL,DLL1,SOX18,DLL4,SOX17,CXXC4,NRARP
11_Member	GO Biological Processes	GO:0045165	cell fate commitment	-9.22785	-7.20162	28/274	182,652,2034,2114,2303,2624,2736,3236,3280,3714,4208,4854,4855,5307,6886,6909,6926,7041,8829,9580,23493,25925,28514,54345,54567,64321,64641,170302	JAG1,BMP4,EPAS1,ETS2,FOXC2,GATA2,GLI2,HOXD10,HES1,JAG2,MEF2C,NOTCH3,NOTCH4,PITX1,TAL1,TBX2,TBX3,TGFB1I1,NRP1,SOX13,HEY2,ZNF521,DLL1,SOX18,DLL4,SOX17,EBF2,ARX
11_Member	GO Biological Processes	GO:0003002	regionalization	-7.3505	-5.52135	29/354	652,1906,2114,2294,2303,2736,3234,3235,3236,3280,4038,4208,5362,6092,6405,6615,6926,7704,8829,10252,23237,23462,23493,26508,28514,54567,64321,80319,441478	BMP4,EDN1,ETS2,FOXF1,FOXC2,GLI2,HOXD8,HOXD9,HOXD10,HES1,LRP4,MEF2C,PLXNA2,ROBO2,SEMA3F,SNAI1,TBX3,ZBTB16,NRP1,SPRY1,ARC,HEY1,HEY2,HEYL,DLL1,DLL4,SOX17,CXXC4,NRARP
11_Member	GO Biological Processes	GO:0048562	embryonic organ morphogenesis	-7.13653	-5.33593	26/300	652,1749,1906,2022,2294,2303,2487,2624,2736,3235,3236,3280,4208,5915,6664,6909,6926,7048,8013,8463,8516,28514,54345,64321,157506,348093	BMP4,DLX5,EDN1,ENG,FOXF1,FOXC2,FRZB,GATA2,GLI2,HOXD9,HOXD10,HES1,MEF2C,RARB,SOX11,TBX2,TBX3,TGFBR2,NR4A3,TEAD2,ITGA8,DLL1,SOX18,SOX17,RDH10,RBPMS2
11_Member	GO Biological Processes	GO:0009952	anterior/posterior pattern specification	-5.41885	-3.80646	19/218	652,2114,2294,2303,2736,3234,3235,3236,3280,5362,6926,7704,23237,23462,23493,26508,28514,64321,441478	BMP4,ETS2,FOXF1,FOXC2,GLI2,HOXD8,HOXD9,HOXD10,HES1,PLXNA2,TBX3,ZBTB16,ARC,HEY1,HEY2,HEYL,DLL1,SOX17,NRARP
12_Summary	GO Biological Processes	GO:0003018	vascular process in circulatory system	-18.8359	-16.1079	33/173	133,134,147,151,185,477,552,654,1003,1131,1636,1906,1909,1910,2149,2303,2697,2702,2982,3672,4846,4881,5028,5138,5139,6915,7010,7122,7422,8862,8864,10266,11156,94,947,1359,2013,4843,5155,7424,28514,56670,81285,187,482,775,845,948,1756,1901,1903,2034,2624,2828,3270,3759,4241,5334,5733,6288,6358,6558,6781,6869,7070,7225,8614,9002,9429,9843,10268,23413,23627,57007,79689,84561,286530,5166,155066,2934,…	ADM,ADORA1,ADRA1B,ADRA2B,AGTR1,ATP1A2,AVPR1A,BMP6,CDH5,CHRM3,ACE,EDN1,EDNRA,EDNRB,F2R,FOXC2,GJA1,GJA5,GUCY1A1,ITGA1,NOS3,NPR1,P2RY1,PDE2A,PDE3A,TBXA2R,TEK,CLDN5,VEGFA,APLN,PER2,RAMP2,PTP4A3,ACVRL1,CD34,CPA3,EMP2,NOS2,PDGFB,VEGFC,DLL1,SUCNR1,OR51E2,APLNR,ATP1B2,CACNA1C,CASQ2,CD36,DMD,S1PR1,S1PR3,EPAS1,GATA2,GPR4,HRC,KCNJ2,MELTF,PLCL1,PTGER3,SAA1,CCL14,SLC12A2,STC1,TACR1,THY1,TRPC6,STC2,F2RL3,ABCG2…
12_Member	GO Biological Processes	GO:0003018	vascular process in circulatory system	-18.8359	-16.1079	33/173	133,134,147,151,185,477,552,654,1003,1131,1636,1906,1909,1910,2149,2303,2697,2702,2982,3672,4846,4881,5028,5138,5139,6915,7010,7122,7422,8862,8864,10266,11156	ADM,ADORA1,ADRA1B,ADRA2B,AGTR1,ATP1A2,AVPR1A,BMP6,CDH5,CHRM3,ACE,EDN1,EDNRA,EDNRB,F2R,FOXC2,GJA1,GJA5,GUCY1A1,ITGA1,NOS3,NPR1,P2RY1,PDE2A,PDE3A,TBXA2R,TEK,CLDN5,VEGFA,APLN,PER2,RAMP2,PTP4A3
12_Member	GO Biological Processes	GO:0008217	regulation of blood pressure	-15.277	-12.7774	30/183	94,133,134,147,151,185,477,552,947,1359,1636,1906,1909,1910,2013,2149,2697,2702,2982,4843,4846,4881,5155,6915,7424,8862,10266,28514,56670,81285	ACVRL1,ADM,ADORA1,ADRA1B,ADRA2B,AGTR1,ATP1A2,AVPR1A,CD34,CPA3,ACE,EDN1,EDNRA,EDNRB,EMP2,F2R,GJA1,GJA5,GUCY1A1,NOS2,NOS3,NPR1,PDGFB,TBXA2R,VEGFC,APLN,RAMP2,DLL1,SUCNR1,OR51E2
12_Member	GO Biological Processes	GO:0035296	regulation of tube diameter	-12.7149	-10.4129	24/141	133,134,147,151,185,477,552,1131,1636,1906,1909,1910,2149,2303,2697,2702,2982,3672,4846,4881,5028,6915,8862,8864	ADM,ADORA1,ADRA1B,ADRA2B,AGTR1,ATP1A2,AVPR1A,CHRM3,ACE,EDN1,EDNRA,EDNRB,F2R,FOXC2,GJA1,GJA5,GUCY1A1,ITGA1,NOS3,NPR1,P2RY1,TBXA2R,APLN,PER2
12_Member	GO Biological Processes	GO:0050880	regulation of blood vessel size	-12.7149	-10.4129	24/141	133,134,147,151,185,477,552,1131,1636,1906,1909,1910,2149,2303,2697,2702,2982,3672,4846,4881,5028,6915,8862,8864	ADM,ADORA1,ADRA1B,ADRA2B,AGTR1,ATP1A2,AVPR1A,CHRM3,ACE,EDN1,EDNRA,EDNRB,F2R,FOXC2,GJA1,GJA5,GUCY1A1,ITGA1,NOS3,NPR1,P2RY1,TBXA2R,APLN,PER2
12_Member	GO Biological Processes	GO:0097746	regulation of blood vessel diameter	-12.7149	-10.4129	24/141	133,134,147,151,185,477,552,1131,1636,1906,1909,1910,2149,2303,2697,2702,2982,3672,4846,4881,5028,6915,8862,8864	ADM,ADORA1,ADRA1B,ADRA2B,AGTR1,ATP1A2,AVPR1A,CHRM3,ACE,EDN1,EDNRA,EDNRB,F2R,FOXC2,GJA1,GJA5,GUCY1A1,ITGA1,NOS3,NPR1,P2RY1,TBXA2R,APLN,PER2
12_Member	GO Biological Processes	GO:0035150	regulation of tube size	-12.6449	-10.347	24/142	133,134,147,151,185,477,552,1131,1636,1906,1909,1910,2149,2303,2697,2702,2982,3672,4846,4881,5028,6915,8862,8864	ADM,ADORA1,ADRA1B,ADRA2B,AGTR1,ATP1A2,AVPR1A,CHRM3,ACE,EDN1,EDNRA,EDNRB,F2R,FOXC2,GJA1,GJA5,GUCY1A1,ITGA1,NOS3,NPR1,P2RY1,TBXA2R,APLN,PER2
12_Member	GO Biological Processes	GO:0097756	negative regulation of blood vessel diameter	-11.3634	-9.1616	18/85	133,134,147,151,185,477,552,1131,1636,1906,1909,1910,2149,2697,2702,6915,8862,8864	ADM,ADORA1,ADRA1B,ADRA2B,AGTR1,ATP1A2,AVPR1A,CHRM3,ACE,EDN1,EDNRA,EDNRB,F2R,GJA1,GJA5,TBXA2R,APLN,PER2
12_Member	GO Biological Processes	GO:0042310	vasoconstriction	-11.0776	-8.90154	17/77	133,147,151,185,477,552,1131,1636,1906,1909,1910,2149,2697,2702,6915,8862,8864	ADM,ADRA1B,ADRA2B,AGTR1,ATP1A2,AVPR1A,CHRM3,ACE,EDN1,EDNRA,EDNRB,F2R,GJA1,GJA5,TBXA2R,APLN,PER2
12_Member	GO Biological Processes	GO:0055065	metal ion homeostasis	-10.832	-8.68315	50/668	133,134,147,185,187,477,482,552,654,775,845,948,1003,1756,1901,1903,1906,1909,1910,2034,2149,2624,2697,2828,3270,3759,4241,4881,5028,5334,5733,6288,6358,6558,6781,6869,6915,7070,7225,8614,9002,9429,9843,10268,23413,23627,57007,79689,84561,286530	ADM,ADORA1,ADRA1B,AGTR1,APLNR,ATP1A2,ATP1B2,AVPR1A,BMP6,CACNA1C,CASQ2,CD36,CDH5,DMD,S1PR1,S1PR3,EDN1,EDNRA,EDNRB,EPAS1,F2R,GATA2,GJA1,GPR4,HRC,KCNJ2,MELTF,NPR1,P2RY1,PLCL1,PTGER3,SAA1,CCL14,SLC12A2,STC1,TACR1,TBXA2R,THY1,TRPC6,STC2,F2RL3,ABCG2,HEPH,RAMP3,NCS1,PRND,ACKR3,STEAP4,SLC12A8,P2RY8
12_Member	GO Biological Processes	GO:0019229	regulation of vasoconstriction	-10.7958	-8.65209	15/59	133,147,151,185,477,552,1131,1636,1906,2149,2697,2702,6915,8862,8864	ADM,ADRA1B,ADRA2B,AGTR1,ATP1A2,AVPR1A,CHRM3,ACE,EDN1,F2R,GJA1,GJA5,TBXA2R,APLN,PER2
12_Member	GO Biological Processes	GO:0055080	cation homeostasis	-10.0687	-7.9671	52/748	133,134,147,185,187,477,482,552,654,775,845,948,1003,1756,1901,1903,1906,1909,1910,2034,2149,2624,2697,2828,3270,3759,4241,4881,5028,5166,5334,5733,6288,6358,6558,6781,6869,6915,7070,7225,8614,9002,9429,9843,10268,23413,23627,57007,79689,84561,155066,286530	ADM,ADORA1,ADRA1B,AGTR1,APLNR,ATP1A2,ATP1B2,AVPR1A,BMP6,CACNA1C,CASQ2,CD36,CDH5,DMD,S1PR1,S1PR3,EDN1,EDNRA,EDNRB,EPAS1,F2R,GATA2,GJA1,GPR4,HRC,KCNJ2,MELTF,NPR1,P2RY1,PDK4,PLCL1,PTGER3,SAA1,CCL14,SLC12A2,STC1,TACR1,TBXA2R,THY1,TRPC6,STC2,F2RL3,ABCG2,HEPH,RAMP3,NCS1,PRND,ACKR3,STEAP4,SLC12A8,ATP6V0E2,P2RY8
12_Member	GO Biological Processes	GO:0098771	inorganic ion homeostasis	-9.8412	-7.75509	52/759	133,134,147,185,187,477,482,552,654,775,845,948,1003,1756,1901,1903,1906,1909,1910,2034,2149,2624,2697,2828,3270,3759,4241,4881,5028,5166,5334,5733,6288,6358,6558,6781,6869,6915,7070,7225,8614,9002,9429,9843,10268,23413,23627,57007,79689,84561,155066,286530	ADM,ADORA1,ADRA1B,AGTR1,APLNR,ATP1A2,ATP1B2,AVPR1A,BMP6,CACNA1C,CASQ2,CD36,CDH5,DMD,S1PR1,S1PR3,EDN1,EDNRA,EDNRB,EPAS1,F2R,GATA2,GJA1,GPR4,HRC,KCNJ2,MELTF,NPR1,P2RY1,PDK4,PLCL1,PTGER3,SAA1,CCL14,SLC12A2,STC1,TACR1,TBXA2R,THY1,TRPC6,STC2,F2RL3,ABCG2,HEPH,RAMP3,NCS1,PRND,ACKR3,STEAP4,SLC12A8,ATP6V0E2,P2RY8
12_Member	GO Biological Processes	GO:0007204	positive regulation of cytosolic calcium ion concentration	-9.80121	-7.71763	32/332	133,147,185,187,477,552,775,845,948,1756,1901,1903,1906,1909,1910,2149,2624,2697,2828,3270,5028,5334,5733,6288,6869,6915,7070,7225,9002,10268,57007,286530	ADM,ADRA1B,AGTR1,APLNR,ATP1A2,AVPR1A,CACNA1C,CASQ2,CD36,DMD,S1PR1,S1PR3,EDN1,EDNRA,EDNRB,F2R,GATA2,GJA1,GPR4,HRC,P2RY1,PLCL1,PTGER3,SAA1,TACR1,TBXA2R,THY1,TRPC6,F2RL3,RAMP3,ACKR3,P2RY8
12_Member	GO Biological Processes	GO:0090066	regulation of anatomical structure size	-9.77203	-7.69317	41/515	133,134,147,151,185,477,552,1131,1636,1906,1909,1910,2149,2303,2697,2702,2934,2982,3672,3984,4803,4846,4881,5028,6405,6558,6915,7422,8829,8862,8864,9037,10501,29767,56920,64857,80031,84561,90952,91663,256949	ADM,ADORA1,ADRA1B,ADRA2B,AGTR1,ATP1A2,AVPR1A,CHRM3,ACE,EDN1,EDNRA,EDNRB,F2R,FOXC2,GJA1,GJA5,GSN,GUCY1A1,ITGA1,LIMK1,NGF,NOS3,NPR1,P2RY1,SEMA3F,SLC12A2,TBXA2R,VEGFA,NRP1,APLN,PER2,SEMA5A,SEMA6B,TMOD2,SEMA3G,PLEKHG2,SEMA6D,SLC12A8,ESAM,MYADM,KANK3
12_Member	GO Biological Processes	GO:0051480	regulation of cytosolic calcium ion concentration	-9.72355	-7.64748	34/373	133,134,147,185,187,477,552,775,845,948,1756,1901,1903,1906,1909,1910,2149,2624,2697,2828,3270,5028,5334,5733,6288,6869,6915,7070,7225,9002,10268,23413,57007,286530	ADM,ADORA1,ADRA1B,AGTR1,APLNR,ATP1A2,AVPR1A,CACNA1C,CASQ2,CD36,DMD,S1PR1,S1PR3,EDN1,EDNRA,EDNRB,F2R,GATA2,GJA1,GPR4,HRC,P2RY1,PLCL1,PTGER3,SAA1,TACR1,TBXA2R,THY1,TRPC6,F2RL3,RAMP3,NCS1,ACKR3,P2RY8
12_Member	GO Biological Processes	GO:0006875	cellular metal ion homeostasis	-9.40027	-7.353	44/596	133,134,147,185,187,477,482,552,654,775,845,948,1003,1756,1901,1903,1906,1909,1910,2149,2624,2697,2828,3270,3759,5028,5334,5733,6288,6358,6781,6869,6915,7070,7225,8614,9002,9429,9843,10268,23413,23627,57007,286530	ADM,ADORA1,ADRA1B,AGTR1,APLNR,ATP1A2,ATP1B2,AVPR1A,BMP6,CACNA1C,CASQ2,CD36,CDH5,DMD,S1PR1,S1PR3,EDN1,EDNRA,EDNRB,F2R,GATA2,GJA1,GPR4,HRC,KCNJ2,P2RY1,PLCL1,PTGER3,SAA1,CCL14,STC1,TACR1,TBXA2R,THY1,TRPC6,STC2,F2RL3,ABCG2,HEPH,RAMP3,NCS1,PRND,ACKR3,P2RY8
12_Member	GO Biological Processes	GO:0006939	smooth muscle contraction	-9.27131	-7.23776	18/112	134,147,151,477,1131,1906,1909,1910,2149,2982,4638,5733,6525,6752,6869,6915,10203,255743	ADORA1,ADRA1B,ADRA2B,ATP1A2,CHRM3,EDN1,EDNRA,EDNRB,F2R,GUCY1A1,MYLK,PTGER3,SMTN,SSTR2,TACR1,TBXA2R,CALCRL,NPNT
12_Member	GO Biological Processes	GO:0006874	cellular calcium ion homeostasis	-9.23405	-7.20498	38/472	133,134,147,185,187,477,552,775,845,948,1003,1756,1901,1903,1906,1909,1910,2149,2624,2697,2828,3270,5028,5334,5733,6288,6358,6781,6869,6915,7070,7225,8614,9002,10268,23413,57007,286530	ADM,ADORA1,ADRA1B,AGTR1,APLNR,ATP1A2,AVPR1A,CACNA1C,CASQ2,CD36,CDH5,DMD,S1PR1,S1PR3,EDN1,EDNRA,EDNRB,F2R,GATA2,GJA1,GPR4,HRC,P2RY1,PLCL1,PTGER3,SAA1,CCL14,STC1,TACR1,TBXA2R,THY1,TRPC6,STC2,F2RL3,RAMP3,NCS1,ACKR3,P2RY8
12_Member	GO Biological Processes	GO:1903524	positive regulation of blood circulation	-9.20315	-7.18071	15/75	133,147,477,552,1131,1906,2149,2697,2702,3270,3784,6915,8862,23493,81285	ADM,ADRA1B,ATP1A2,AVPR1A,CHRM3,EDN1,F2R,GJA1,GJA5,HRC,KCNQ1,TBXA2R,APLN,HEY2,OR51E2
12_Member	GO Biological Processes	GO:0055074	calcium ion homeostasis	-8.92763	-6.94499	38/484	133,134,147,185,187,477,552,775,845,948,1003,1756,1901,1903,1906,1909,1910,2149,2624,2697,2828,3270,5028,5334,5733,6288,6358,6781,6869,6915,7070,7225,8614,9002,10268,23413,57007,286530	ADM,ADORA1,ADRA1B,AGTR1,APLNR,ATP1A2,AVPR1A,CACNA1C,CASQ2,CD36,CDH5,DMD,S1PR1,S1PR3,EDN1,EDNRA,EDNRB,F2R,GATA2,GJA1,GPR4,HRC,P2RY1,PLCL1,PTGER3,SAA1,CCL14,STC1,TACR1,TBXA2R,THY1,TRPC6,STC2,F2RL3,RAMP3,NCS1,ACKR3,P2RY8
12_Member	KEGG Pathway	hsa04020	Calcium signaling pathway	-8.73656	-6.76963	22/182	107,147,185,552,775,1131,1909,1910,2149,3706,4638,4843,4846,5137,5153,5159,5733,6869,6915,8912,10105,196883	ADCY1,ADRA1B,AGTR1,AVPR1A,CACNA1C,CHRM3,EDNRA,EDNRB,F2R,ITPKA,MYLK,NOS2,NOS3,PDE1C,PDE1B,PDGFRB,PTGER3,TACR1,TBXA2R,CACNA1H,PPIF,ADCY4
12_Member	Reactome Gene Sets	R-HSA-416476	G alpha (q) signalling events	-8.72338	-6.75838	24/216	147,185,552,1131,1839,1906,1909,1910,2149,2788,2791,2828,5028,6196,6288,6869,6915,7225,8490,8503,8527,8997,9002,9162	ADRA1B,AGTR1,AVPR1A,CHRM3,HBEGF,EDN1,EDNRA,EDNRB,F2R,GNG7,GNG11,GPR4,P2RY1,RPS6KA2,SAA1,TACR1,TBXA2R,TRPC6,RGS5,PIK3R3,DGKD,KALRN,F2RL3,DGKI
12_Member	KEGG Pathway	hsa04080	Neuroactive ligand-receptor interaction	-8.47077	-6.53006	27/277	134,147,151,185,187,552,1131,1901,1903,1909,1910,2149,2563,2690,2899,5028,5733,6751,6752,6869,6915,7433,9002,9934,10203,55879,286530	ADORA1,ADRA1B,ADRA2B,AGTR1,APLNR,AVPR1A,CHRM3,S1PR1,S1PR3,EDNRA,EDNRB,F2R,GABRD,GHR,GRIK3,P2RY1,PTGER3,SSTR1,SSTR2,TACR1,TBXA2R,VIPR1,F2RL3,P2RY14,CALCRL,GABRQ,P2RY8
12_Member	GO Biological Processes	GO:0072503	cellular divalent inorganic cation homeostasis	-8.37063	-6.44999	38/507	133,134,147,185,187,477,552,775,845,948,1003,1756,1901,1903,1906,1909,1910,2149,2624,2697,2828,3270,5028,5334,5733,6288,6358,6781,6869,6915,7070,7225,8614,9002,10268,23413,57007,286530	ADM,ADORA1,ADRA1B,AGTR1,APLNR,ATP1A2,AVPR1A,CACNA1C,CASQ2,CD36,CDH5,DMD,S1PR1,S1PR3,EDN1,EDNRA,EDNRB,F2R,GATA2,GJA1,GPR4,HRC,P2RY1,PLCL1,PTGER3,SAA1,CCL14,STC1,TACR1,TBXA2R,THY1,TRPC6,STC2,F2RL3,RAMP3,NCS1,ACKR3,P2RY8
12_Member	GO Biological Processes	GO:0030003	cellular cation homeostasis	-8.27605	-6.36518	45/672	133,134,147,185,187,477,482,552,654,775,845,948,1003,1756,1901,1903,1906,1909,1910,2149,2624,2697,2828,3270,3759,5028,5334,5733,6288,6358,6781,6869,6915,7070,7225,8614,9002,9429,9843,10268,23413,23627,57007,155066,286530	ADM,ADORA1,ADRA1B,AGTR1,APLNR,ATP1A2,ATP1B2,AVPR1A,BMP6,CACNA1C,CASQ2,CD36,CDH5,DMD,S1PR1,S1PR3,EDN1,EDNRA,EDNRB,F2R,GATA2,GJA1,GPR4,HRC,KCNJ2,P2RY1,PLCL1,PTGER3,SAA1,CCL14,STC1,TACR1,TBXA2R,THY1,TRPC6,STC2,F2RL3,ABCG2,HEPH,RAMP3,NCS1,PRND,ACKR3,ATP6V0E2,P2RY8
12_Member	GO Biological Processes	GO:0006873	cellular ion homeostasis	-8.024	-6.13786	45/685	133,134,147,185,187,477,482,552,654,775,845,948,1003,1756,1901,1903,1906,1909,1910,2149,2624,2697,2828,3270,3759,5028,5334,5733,6288,6358,6781,6869,6915,7070,7225,8614,9002,9429,9843,10268,23413,23627,57007,155066,286530	ADM,ADORA1,ADRA1B,AGTR1,APLNR,ATP1A2,ATP1B2,AVPR1A,BMP6,CACNA1C,CASQ2,CD36,CDH5,DMD,S1PR1,S1PR3,EDN1,EDNRA,EDNRB,F2R,GATA2,GJA1,GPR4,HRC,KCNJ2,P2RY1,PLCL1,PTGER3,SAA1,CCL14,STC1,TACR1,TBXA2R,THY1,TRPC6,STC2,F2RL3,ABCG2,HEPH,RAMP3,NCS1,PRND,ACKR3,ATP6V0E2,P2RY8
12_Member	GO Biological Processes	GO:0072507	divalent inorganic cation homeostasis	-7.93834	-6.05699	38/526	133,134,147,185,187,477,552,775,845,948,1003,1756,1901,1903,1906,1909,1910,2149,2624,2697,2828,3270,5028,5334,5733,6288,6358,6781,6869,6915,7070,7225,8614,9002,10268,23413,57007,286530	ADM,ADORA1,ADRA1B,AGTR1,APLNR,ATP1A2,AVPR1A,CACNA1C,CASQ2,CD36,CDH5,DMD,S1PR1,S1PR3,EDN1,EDNRA,EDNRB,F2R,GATA2,GJA1,GPR4,HRC,P2RY1,PLCL1,PTGER3,SAA1,CCL14,STC1,TACR1,TBXA2R,THY1,TRPC6,STC2,F2RL3,RAMP3,NCS1,ACKR3,P2RY8
12_Member	Reactome Gene Sets	R-HSA-500792	GPCR ligand binding	-7.24437	-5.42769	34/467	133,134,147,151,185,187,552,1131,1901,1903,1906,1909,1910,2149,2788,2791,2828,5028,5733,6288,6751,6752,6869,6915,7433,8322,8862,9002,9934,10203,10266,10268,56670,57007	ADM,ADORA1,ADRA1B,ADRA2B,AGTR1,APLNR,AVPR1A,CHRM3,S1PR1,S1PR3,EDN1,EDNRA,EDNRB,F2R,GNG7,GNG11,GPR4,P2RY1,PTGER3,SAA1,SSTR1,SSTR2,TACR1,TBXA2R,VIPR1,FZD4,APLN,F2RL3,P2RY14,CALCRL,RAMP2,RAMP3,SUCNR1,ACKR3
12_Member	GO Biological Processes	GO:0006940	regulation of smooth muscle contraction	-6.9238	-5.14503	12/67	134,147,151,477,1131,1906,2149,2982,6869,6915,10203,255743	ADORA1,ADRA1B,ADRA2B,ATP1A2,CHRM3,EDN1,F2R,GUCY1A1,TACR1,TBXA2R,CALCRL,NPNT
12_Member	Reactome Gene Sets	R-HSA-373076	Class A/1 (Rhodopsin-like receptors)	-6.20211	-4.50418	26/335	134,147,151,185,187,552,1131,1901,1903,1906,1909,1910,2149,2828,5028,5733,6288,6751,6752,6869,6915,8862,9002,9934,56670,57007	ADORA1,ADRA1B,ADRA2B,AGTR1,APLNR,AVPR1A,CHRM3,S1PR1,S1PR3,EDN1,EDNRA,EDNRB,F2R,GPR4,P2RY1,PTGER3,SAA1,SSTR1,SSTR2,TACR1,TBXA2R,APLN,F2RL3,P2RY14,SUCNR1,ACKR3
12_Member	GO Biological Processes	GO:0045907	positive regulation of vasoconstriction	-4.77603	-3.25141	7/33	147,552,1131,2149,2697,2702,6915	ADRA1B,AVPR1A,CHRM3,F2R,GJA1,GJA5,TBXA2R
12_Member	GO Biological Processes	GO:0045987	positive regulation of smooth muscle contraction	-4.77603	-3.25141	7/33	147,151,1131,1906,2149,6915,255743	ADRA1B,ADRA2B,CHRM3,EDN1,F2R,TBXA2R,NPNT
12_Member	GO Biological Processes	GO:0045933	positive regulation of muscle contraction	-4.49946	-3.00318	8/49	147,151,1131,1906,2149,3784,6915,255743	ADRA1B,ADRA2B,CHRM3,EDN1,F2R,KCNQ1,TBXA2R,NPNT
12_Member	Reactome Gene Sets	R-HSA-375276	Peptide ligand-binding receptors	-3.14507	-1.85495	14/201	185,187,552,1906,1909,1910,2149,6288,6751,6752,6869,8862,9002,57007	AGTR1,APLNR,AVPR1A,EDN1,EDNRA,EDNRB,F2R,SAA1,SSTR1,SSTR2,TACR1,APLN,F2RL3,ACKR3
13_Summary	GO Biological Processes	GO:0007169	transmembrane receptor protein tyrosine kinase signaling pathway	-18.6982	-15.9919	67/737	134,285,653,1012,1282,1284,1464,1839,1948,1949,2042,2043,2049,2050,2257,2303,2321,2324,2675,2690,2887,3643,3672,3791,4692,4739,4776,4803,4804,4915,4921,5155,5159,5166,5228,5327,5793,5801,7010,7057,7075,7422,7424,8013,8322,8503,8527,8829,8835,8862,8997,10252,10278,11082,11156,23371,25960,28514,57608,64651,79652,79812,80310,81848,84632,155066,284656,107,151,652,1636,1848,1906,1917,1958,2013,2149,34…	ADORA1,ANGPT2,BMP5,CDH13,COL4A1,COL4A2,CSPG4,HBEGF,EFNB2,EFNB3,EPHA3,EPHA4,EPHB3,EPHB4,FGF12,FOXC2,FLT1,FLT4,GFRA2,GHR,GRB10,INSR,ITGA1,KDR,NDN,NEDD9,NFATC4,NGF,NGFR,NTRK2,DDR2,PDGFB,PDGFRB,PDK4,PGF,PLAT,PTPRG,PTPRR,TEK,THBS1,TIE1,VEGFA,VEGFC,NR4A3,FZD4,PIK3R3,DGKD,NRP1,SOCS2,APLN,KALRN,SPRY1,EFS,ESM1,PTP4A3,TNS2,ADGRA2,DLL1,JCAD,CSRNP1,TMEM204,MMRN2,PDGFD,SPRY4,AFAP1L2,ATP6V0E2,EPHA10,ADCY1,ADRA…
13_Member	GO Biological Processes	GO:0007169	transmembrane receptor protein tyrosine kinase signaling pathway	-18.6982	-15.9919	67/737	134,285,653,1012,1282,1284,1464,1839,1948,1949,2042,2043,2049,2050,2257,2303,2321,2324,2675,2690,2887,3643,3672,3791,4692,4739,4776,4803,4804,4915,4921,5155,5159,5166,5228,5327,5793,5801,7010,7057,7075,7422,7424,8013,8322,8503,8527,8829,8835,8862,8997,10252,10278,11082,11156,23371,25960,28514,57608,64651,79652,79812,80310,81848,84632,155066,284656	ADORA1,ANGPT2,BMP5,CDH13,COL4A1,COL4A2,CSPG4,HBEGF,EFNB2,EFNB3,EPHA3,EPHA4,EPHB3,EPHB4,FGF12,FOXC2,FLT1,FLT4,GFRA2,GHR,GRB10,INSR,ITGA1,KDR,NDN,NEDD9,NFATC4,NGF,NGFR,NTRK2,DDR2,PDGFB,PDGFRB,PDK4,PGF,PLAT,PTPRG,PTPRR,TEK,THBS1,TIE1,VEGFA,VEGFC,NR4A3,FZD4,PIK3R3,DGKD,NRP1,SOCS2,APLN,KALRN,SPRY1,EFS,ESM1,PTP4A3,TNS2,ADGRA2,DLL1,JCAD,CSRNP1,TMEM204,MMRN2,PDGFD,SPRY4,AFAP1L2,ATP6V0E2,EPHA10
13_Member	GO Biological Processes	GO:0033674	positive regulation of kinase activity	-9.52369	-7.46401	45/613	107,134,151,652,1464,1636,1848,1906,1917,1958,2013,2042,2043,2049,2050,2149,2321,2324,2690,3491,3643,3672,3791,4254,4739,4803,4915,4921,5155,5159,6288,6886,7010,7048,7057,7075,7422,7424,8322,28984,56892,80310,84632,196883,284656	ADCY1,ADORA1,ADRA2B,BMP4,CSPG4,ACE,DUSP6,EDN1,EEF1A2,EGR1,EMP2,EPHA3,EPHA4,EPHB3,EPHB4,F2R,FLT1,FLT4,GHR,CCN1,INSR,ITGA1,KDR,KITLG,NEDD9,NGF,NTRK2,DDR2,PDGFB,PDGFRB,SAA1,TAL1,TEK,TGFBR2,THBS1,TIE1,VEGFA,VEGFC,FZD4,RGCC,TCIM,PDGFD,AFAP1L2,ADCY4,EPHA10
13_Member	GO Biological Processes	GO:0051347	positive regulation of transferase activity	-8.34948	-6.4352	46/692	107,134,151,652,1464,1636,1848,1906,1917,1958,2013,2042,2043,2049,2050,2149,2321,2324,2690,3491,3643,3672,3791,4254,4345,4739,4803,4915,4921,5155,5159,6288,6886,7010,7048,7057,7075,7422,7424,8322,28984,56892,80310,84632,196883,284656	ADCY1,ADORA1,ADRA2B,BMP4,CSPG4,ACE,DUSP6,EDN1,EEF1A2,EGR1,EMP2,EPHA3,EPHA4,EPHB3,EPHB4,F2R,FLT1,FLT4,GHR,CCN1,INSR,ITGA1,KDR,KITLG,CD200,NEDD9,NGF,NTRK2,DDR2,PDGFB,PDGFRB,SAA1,TAL1,TEK,TGFBR2,THBS1,TIE1,VEGFA,VEGFC,FZD4,RGCC,TCIM,PDGFD,AFAP1L2,ADCY4,EPHA10
13_Member	GO Biological Processes	GO:0043408	regulation of MAPK cascade	-7.22392	-5.41132	46/754	134,147,151,652,948,1464,1843,1848,1906,2043,2122,2149,2321,2324,2690,3397,3491,3643,3672,3791,4254,4803,4915,5028,5155,5159,5801,6288,6358,7010,7049,7057,7078,7422,8322,8829,10252,10268,11213,28951,57007,57608,80310,81848,255743,392255	ADORA1,ADRA1B,ADRA2B,BMP4,CD36,CSPG4,DUSP1,DUSP6,EDN1,EPHA4,MECOM,F2R,FLT1,FLT4,GHR,ID1,CCN1,INSR,ITGA1,KDR,KITLG,NGF,NTRK2,P2RY1,PDGFB,PDGFRB,PTPRR,SAA1,CCL14,TEK,TGFBR3,THBS1,TIMP3,VEGFA,FZD4,NRP1,SPRY1,RAMP3,IRAK3,TRIB2,ACKR3,JCAD,PDGFD,SPRY4,NPNT,GDF6
13_Member	GO Biological Processes	GO:0045860	positive regulation of protein kinase activity	-6.68418	-4.9321	36/540	107,134,151,652,1464,1636,1848,1906,1958,2013,2043,2149,2321,2690,3491,3643,3672,4254,4739,4803,4915,4921,5155,5159,6288,6886,7048,7057,7422,7424,8322,28984,56892,80310,84632,196883	ADCY1,ADORA1,ADRA2B,BMP4,CSPG4,ACE,DUSP6,EDN1,EGR1,EMP2,EPHA4,F2R,FLT1,GHR,CCN1,INSR,ITGA1,KITLG,NEDD9,NGF,NTRK2,DDR2,PDGFB,PDGFRB,SAA1,TAL1,TGFBR2,THBS1,VEGFA,VEGFC,FZD4,RGCC,TCIM,PDGFD,AFAP1L2,ADCY4
13_Member	GO Biological Processes	GO:0043410	positive regulation of MAPK cascade	-6.00835	-4.33231	35/552	134,147,151,652,948,1464,1848,1906,2043,2149,2321,2324,2690,3643,3672,3791,4254,4803,4915,5028,5155,5159,6288,6358,7010,7057,7422,8322,8829,10268,57007,57608,80310,255743,392255	ADORA1,ADRA1B,ADRA2B,BMP4,CD36,CSPG4,DUSP6,EDN1,EPHA4,F2R,FLT1,FLT4,GHR,INSR,ITGA1,KDR,KITLG,NGF,NTRK2,P2RY1,PDGFB,PDGFRB,SAA1,CCL14,TEK,THBS1,VEGFA,FZD4,NRP1,RAMP3,ACKR3,JCAD,PDGFD,NPNT,GDF6
13_Member	GO Biological Processes	GO:0071900	regulation of protein serine/threonine kinase activity	-6.00352	-4.32885	34/528	134,151,652,1028,1464,1843,1848,1906,2043,2149,2321,2690,3643,3672,4254,4803,5155,5159,6288,7057,7070,7422,8322,10252,10309,11213,28951,28984,29950,54922,56892,57493,80310,81848	ADORA1,ADRA2B,BMP4,CDKN1C,CSPG4,DUSP1,DUSP6,EDN1,EPHA4,F2R,FLT1,GHR,INSR,ITGA1,KITLG,NGF,PDGFB,PDGFRB,SAA1,THBS1,THY1,VEGFA,FZD4,SPRY1,CCNO,IRAK3,TRIB2,RGCC,SERTAD1,RASIP1,TCIM,HEG1,PDGFD,SPRY4
13_Member	GO Biological Processes	GO:0043405	regulation of MAP kinase activity	-5.9846	-4.31324	26/344	134,151,652,1464,1843,1848,1906,2043,2149,2321,2690,3643,3672,4254,4803,5155,5159,6288,7057,7422,8322,10252,11213,28951,80310,81848	ADORA1,ADRA2B,BMP4,CSPG4,DUSP1,DUSP6,EDN1,EPHA4,F2R,FLT1,GHR,INSR,ITGA1,KITLG,NGF,PDGFB,PDGFRB,SAA1,THBS1,VEGFA,FZD4,SPRY1,IRAK3,TRIB2,PDGFD,SPRY4
13_Member	GO Biological Processes	GO:0043406	positive regulation of MAP kinase activity	-5.31934	-3.71707	21/263	134,151,652,1464,1848,1906,2043,2149,2321,2690,3643,3672,4254,4803,5155,5159,6288,7057,7422,8322,80310	ADORA1,ADRA2B,BMP4,CSPG4,DUSP6,EDN1,EPHA4,F2R,FLT1,GHR,INSR,ITGA1,KITLG,NGF,PDGFB,PDGFRB,SAA1,THBS1,VEGFA,FZD4,PDGFD
13_Member	GO Biological Processes	GO:0071902	positive regulation of protein serine/threonine kinase activity	-4.52712	-3.02492	23/343	134,151,652,1464,1848,1906,2043,2149,2321,2690,3643,3672,4254,4803,5155,5159,6288,7057,7422,8322,28984,56892,80310	ADORA1,ADRA2B,BMP4,CSPG4,DUSP6,EDN1,EPHA4,F2R,FLT1,GHR,INSR,ITGA1,KITLG,NGF,PDGFB,PDGFRB,SAA1,THBS1,VEGFA,FZD4,RGCC,TCIM,PDGFD
13_Member	GO Biological Processes	GO:0032147	activation of protein kinase activity	-2.94879	-1.68811	19/335	107,134,151,652,1464,1848,2013,2149,2690,3643,3672,4803,5155,6288,7048,7057,7422,28984,196883	ADCY1,ADORA1,ADRA2B,BMP4,CSPG4,DUSP6,EMP2,F2R,GHR,INSR,ITGA1,NGF,PDGFB,SAA1,TGFBR2,THBS1,VEGFA,RGCC,ADCY4
14_Summary	GO Biological Processes	GO:0060485	mesenchyme development	-18.0873	-15.4017	40/278	94,182,652,653,753,1906,1909,1910,2022,2042,2294,2303,2487,3280,4192,4208,4254,4846,5159,6092,6405,6615,6664,6909,7041,7048,7049,8463,8642,8829,10252,10501,23462,23493,26508,28984,56920,80031,157506,359845,133,321,1848,1901,2690,2697,2736,2934,3643,3984,4038,4147,4692,4803,4921,5915,6531,6781,7422,8291,8614,8835,9037,10365,23371,28514,57493,57699,64856,170302,2,1636,2624,6886,54345,64321,185,552,…	ACVRL1,JAG1,BMP4,BMP5,LDLRAD4,EDN1,EDNRA,EDNRB,ENG,EPHA3,FOXF1,FOXC2,FRZB,HES1,MDK,MEF2C,KITLG,NOS3,PDGFRB,ROBO2,SEMA3F,SNAI1,SOX11,TBX2,TGFB1I1,TGFBR2,TGFBR3,TEAD2,DCHS1,NRP1,SPRY1,SEMA6B,HEY1,HEY2,HEYL,RGCC,SEMA3G,SEMA6D,RDH10,RFLNB,ADM,APBA2,DUSP6,S1PR1,GHR,GJA1,GLI2,GSN,INSR,LIMK1,LRP4,MATN2,NDN,NGF,DDR2,RARB,SLC6A3,STC1,VEGFA,DYSF,STC2,SOCS2,SEMA5A,KLF2,TNS2,DLL1,HEG1,CPNE5,VWA1,ARX,A2M,ACE,…
14_Member	GO Biological Processes	GO:0060485	mesenchyme development	-18.0873	-15.4017	40/278	94,182,652,653,753,1906,1909,1910,2022,2042,2294,2303,2487,3280,4192,4208,4254,4846,5159,6092,6405,6615,6664,6909,7041,7048,7049,8463,8642,8829,10252,10501,23462,23493,26508,28984,56920,80031,157506,359845	ACVRL1,JAG1,BMP4,BMP5,LDLRAD4,EDN1,EDNRA,EDNRB,ENG,EPHA3,FOXF1,FOXC2,FRZB,HES1,MDK,MEF2C,KITLG,NOS3,PDGFRB,ROBO2,SEMA3F,SNAI1,SOX11,TBX2,TGFB1I1,TGFBR2,TGFBR3,TEAD2,DCHS1,NRP1,SPRY1,SEMA6B,HEY1,HEY2,HEYL,RGCC,SEMA3G,SEMA6D,RDH10,RFLNB
14_Member	GO Biological Processes	GO:0048762	mesenchymal cell differentiation	-15.6812	-13.1311	33/218	94,182,652,653,753,1906,1909,1910,2022,2042,2303,2487,3280,4192,4208,4254,6405,6615,6664,7041,7048,7049,8829,10252,10501,23462,23493,26508,28984,56920,80031,157506,359845	ACVRL1,JAG1,BMP4,BMP5,LDLRAD4,EDN1,EDNRA,EDNRB,ENG,EPHA3,FOXC2,FRZB,HES1,MDK,MEF2C,KITLG,SEMA3F,SNAI1,SOX11,TGFB1I1,TGFBR2,TGFBR3,NRP1,SPRY1,SEMA6B,HEY1,HEY2,HEYL,RGCC,SEMA3G,SEMA6D,RDH10,RFLNB
14_Member	GO Biological Processes	GO:0014031	mesenchymal cell development	-11.5508	-9.32163	18/83	182,652,1906,1909,1910,2022,2303,3280,4254,6405,6664,8829,10501,23493,26508,56920,80031,157506	JAG1,BMP4,EDN1,EDNRA,EDNRB,ENG,FOXC2,HES1,KITLG,SEMA3F,SOX11,NRP1,SEMA6B,HEY2,HEYL,SEMA3G,SEMA6D,RDH10
14_Member	GO Biological Processes	GO:0014033	neural crest cell differentiation	-11.0924	-8.91319	18/88	182,652,1906,1909,1910,2022,2303,2487,3280,4208,4254,6405,6664,8829,10501,56920,80031,157506	JAG1,BMP4,EDN1,EDNRA,EDNRB,ENG,FOXC2,FRZB,HES1,MEF2C,KITLG,SEMA3F,SOX11,NRP1,SEMA6B,SEMA3G,SEMA6D,RDH10
14_Member	GO Biological Processes	GO:0014032	neural crest cell development	-9.86162	-7.7704	16/79	182,652,1906,1909,1910,2022,2303,3280,4254,6405,6664,8829,10501,56920,80031,157506	JAG1,BMP4,EDN1,EDNRA,EDNRB,ENG,FOXC2,HES1,KITLG,SEMA3F,SOX11,NRP1,SEMA6B,SEMA3G,SEMA6D,RDH10
14_Member	GO Biological Processes	GO:0048864	stem cell development	-9.52305	-7.46401	16/83	182,652,1906,1909,1910,2022,2303,3280,4254,6405,6664,8829,10501,56920,80031,157506	JAG1,BMP4,EDN1,EDNRA,EDNRB,ENG,FOXC2,HES1,KITLG,SEMA3F,SOX11,NRP1,SEMA6B,SEMA3G,SEMA6D,RDH10
14_Member	GO Biological Processes	GO:0048589	developmental growth	-9.06307	-7.0637	47/680	133,321,652,1848,1901,1906,2303,2690,2697,2736,2934,3643,3984,4038,4147,4192,4208,4692,4803,4921,5159,5915,6405,6531,6781,6909,7048,7049,7422,8291,8614,8829,8835,9037,10252,10365,10501,23371,23493,28514,56920,57493,57699,64856,80031,157506,170302	ADM,APBA2,BMP4,DUSP6,S1PR1,EDN1,FOXC2,GHR,GJA1,GLI2,GSN,INSR,LIMK1,LRP4,MATN2,MDK,MEF2C,NDN,NGF,DDR2,PDGFRB,RARB,SEMA3F,SLC6A3,STC1,TBX2,TGFBR2,TGFBR3,VEGFA,DYSF,STC2,NRP1,SOCS2,SEMA5A,SPRY1,KLF2,SEMA6B,TNS2,HEY2,DLL1,SEMA3G,HEG1,CPNE5,VWA1,SEMA6D,RDH10,ARX
14_Member	GO Biological Processes	GO:0048863	stem cell differentiation	-8.48464	-6.53845	26/258	2,182,652,1636,1906,1909,1910,2022,2303,2487,2624,3280,4208,4254,6405,6664,6886,6909,8463,8829,10501,54345,56920,64321,80031,157506	A2M,JAG1,BMP4,ACE,EDN1,EDNRA,EDNRB,ENG,FOXC2,FRZB,GATA2,HES1,MEF2C,KITLG,SEMA3F,SOX11,TAL1,TBX2,TEAD2,NRP1,SEMA6B,SOX18,SEMA3G,SOX17,SEMA6D,RDH10
14_Member	GO Biological Processes	GO:0048638	regulation of developmental growth	-6.36503	-4.64142	27/350	652,1848,1906,2303,2690,2697,3643,3984,4208,4803,6405,6531,6909,7048,7049,7422,8614,8829,8835,9037,10501,23493,28514,56920,57699,80031,170302	BMP4,DUSP6,EDN1,FOXC2,GHR,GJA1,INSR,LIMK1,MEF2C,NGF,SEMA3F,SLC6A3,TBX2,TGFBR2,TGFBR3,VEGFA,STC2,NRP1,SOCS2,SEMA5A,SEMA6B,HEY2,DLL1,SEMA3G,CPNE5,SEMA6D,ARX
14_Member	GO Biological Processes	GO:0040008	regulation of growth	-6.26514	-4.55456	41/686	94,185,552,652,1839,1848,1906,2303,2487,2690,2697,3490,3643,3984,4208,4241,4692,4739,4803,4881,6405,6531,6909,7048,7049,7422,8614,8829,8835,9037,10501,11170,23493,23532,26153,28514,56920,57699,64321,80031,170302	ACVRL1,AGTR1,AVPR1A,BMP4,HBEGF,DUSP6,EDN1,FOXC2,FRZB,GHR,GJA1,IGFBP7,INSR,LIMK1,MEF2C,MELTF,NDN,NEDD9,NGF,NPR1,SEMA3F,SLC6A3,TBX2,TGFBR2,TGFBR3,VEGFA,STC2,NRP1,SOCS2,SEMA5A,SEMA6B,FAM107A,HEY2,PRAME,KIF26A,DLL1,SEMA3G,CPNE5,SOX17,SEMA6D,ARX
14_Member	GO Biological Processes	GO:0050922	negative regulation of chemotaxis	-5.30644	-3.70832	10/64	285,1843,6092,6405,7057,8829,9037,10501,56920,80031	ANGPT2,DUSP1,ROBO2,SEMA3F,THBS1,NRP1,SEMA5A,SEMA6B,SEMA3G,SEMA6D
14_Member	GO Biological Processes	GO:0048639	positive regulation of developmental growth	-5.09421	-3.52018	17/189	1906,2690,3643,3984,4208,4803,6531,6909,7048,7049,7422,8829,9037,23493,28514,57699,170302	EDN1,GHR,INSR,LIMK1,MEF2C,NGF,SLC6A3,TBX2,TGFBR2,TGFBR3,VEGFA,NRP1,SEMA5A,HEY2,DLL1,CPNE5,ARX
14_Member	GO Biological Processes	GO:0001755	neural crest cell migration	-5.00157	-3.43604	9/55	652,1910,2022,4254,6405,8829,10501,56920,80031	BMP4,EDNRB,ENG,KITLG,SEMA3F,NRP1,SEMA6B,SEMA3G,SEMA6D
14_Member	GO Biological Processes	GO:0048841	regulation of axon extension involved in axon guidance	-4.96747	-3.40866	7/31	6405,7422,8829,9037,10501,56920,80031	SEMA3F,VEGFA,NRP1,SEMA5A,SEMA6B,SEMA3G,SEMA6D
14_Member	GO Biological Processes	GO:0048846	axon extension involved in axon guidance	-4.51404	-3.01513	7/36	6405,7422,8829,9037,10501,56920,80031	SEMA3F,VEGFA,NRP1,SEMA5A,SEMA6B,SEMA3G,SEMA6D
14_Member	GO Biological Processes	GO:1902284	neuron projection extension involved in neuron projection guidance	-4.51404	-3.01513	7/36	6405,7422,8829,9037,10501,56920,80031	SEMA3F,VEGFA,NRP1,SEMA5A,SEMA6B,SEMA3G,SEMA6D
14_Member	GO Biological Processes	GO:0048843	negative regulation of axon extension involved in axon guidance	-4.49156	-2.99917	6/25	6405,8829,9037,10501,56920,80031	SEMA3F,NRP1,SEMA5A,SEMA6B,SEMA3G,SEMA6D
14_Member	GO Biological Processes	GO:1902668	negative regulation of axon guidance	-4.2874	-2.81587	6/27	6405,8829,9037,10501,56920,80031	SEMA3F,NRP1,SEMA5A,SEMA6B,SEMA3G,SEMA6D
14_Member	GO Biological Processes	GO:1902667	regulation of axon guidance	-3.99481	-2.55937	7/43	6405,7422,8829,9037,10501,56920,80031	SEMA3F,VEGFA,NRP1,SEMA5A,SEMA6B,SEMA3G,SEMA6D
14_Member	GO Biological Processes	GO:0045927	positive regulation of growth	-3.99302	-2.55871	19/276	552,1839,1906,2690,3643,3984,4208,4803,6531,6909,7048,7049,7422,8829,9037,23493,28514,57699,170302	AVPR1A,HBEGF,EDN1,GHR,INSR,LIMK1,MEF2C,NGF,SLC6A3,TBX2,TGFBR2,TGFBR3,VEGFA,NRP1,SEMA5A,HEY2,DLL1,CPNE5,ARX
14_Member	GO Biological Processes	GO:0060560	developmental growth involved in morphogenesis	-3.89202	-2.47817	17/235	652,1901,3984,4692,4803,6405,6909,7048,7422,8829,9037,10252,10501,56920,57699,80031,157506	BMP4,S1PR1,LIMK1,NDN,NGF,SEMA3F,TBX2,TGFBR2,VEGFA,NRP1,SEMA5A,SPRY1,SEMA6B,SEMA3G,CPNE5,SEMA6D,RDH10
14_Member	Canonical Pathways	M5880	NABA ECM AFFILIATED	-3.86119	-2.44949	14/171	1464,5362,6405,7123,8547,9037,10501,23129,51705,56920,57125,80031,161198,392617	CSPG4,PLXNA2,SEMA3F,CLEC3B,FCN3,SEMA5A,SEMA6B,PLXND1,EMCN,SEMA3G,PLXDC1,SEMA6D,CLEC14A,ELFN1
14_Member	GO Biological Processes	GO:0048640	negative regulation of developmental growth	-3.80578	-2.39943	11/113	652,2697,6405,7048,8614,8829,8835,9037,10501,56920,80031	BMP4,GJA1,SEMA3F,TGFBR2,STC2,NRP1,SOCS2,SEMA5A,SEMA6B,SEMA3G,SEMA6D
14_Member	GO Biological Processes	GO:0001558	regulation of cell growth	-3.60502	-2.23244	24/421	94,185,552,1839,1906,2487,2697,3490,3984,4241,4803,4881,6405,7422,8829,8835,9037,10501,11170,26153,56920,57699,64321,80031	ACVRL1,AGTR1,AVPR1A,HBEGF,EDN1,FRZB,GJA1,IGFBP7,LIMK1,MELTF,NGF,NPR1,SEMA3F,VEGFA,NRP1,SOCS2,SEMA5A,SEMA6B,FAM107A,KIF26A,SEMA3G,CPNE5,SOX17,SEMA6D
14_Member	GO Biological Processes	GO:0016049	cell growth	-3.37479	-2.0438	26/490	94,185,552,1839,1906,2487,2697,3490,3984,4241,4692,4803,4881,6405,7048,7422,8829,8835,9037,10501,11170,26153,56920,57699,64321,80031	ACVRL1,AGTR1,AVPR1A,HBEGF,EDN1,FRZB,GJA1,IGFBP7,LIMK1,MELTF,NDN,NGF,NPR1,SEMA3F,TGFBR2,VEGFA,NRP1,SOCS2,SEMA5A,SEMA6B,FAM107A,KIF26A,SEMA3G,CPNE5,SOX17,SEMA6D
14_Member	GO Biological Processes	GO:0030517	negative regulation of axon extension	-3.18031	-1.8861	6/42	6405,8829,9037,10501,56920,80031	SEMA3F,NRP1,SEMA5A,SEMA6B,SEMA3G,SEMA6D
14_Member	GO Biological Processes	GO:0050919	negative chemotaxis	-3.01739	-1.74982	6/45	6092,6405,8633,10501,56920,80031	ROBO2,SEMA3F,UNC5C,SEMA6B,SEMA3G,SEMA6D
14_Member	GO Biological Processes	GO:0045926	negative regulation of growth	-2.6765	-1.4612	15/250	94,652,2487,2697,4881,6405,7048,8614,8829,8835,9037,10501,56920,64321,80031	ACVRL1,BMP4,FRZB,GJA1,NPR1,SEMA3F,TGFBR2,STC2,NRP1,SOCS2,SEMA5A,SEMA6B,SEMA3G,SOX17,SEMA6D
14_Member	GO Biological Processes	GO:0061387	regulation of extent of cell growth	-2.65086	-1.44065	9/111	3984,4803,6405,7422,8829,9037,10501,56920,80031	LIMK1,NGF,SEMA3F,VEGFA,NRP1,SEMA5A,SEMA6B,SEMA3G,SEMA6D
14_Member	GO Biological Processes	GO:0008361	regulation of cell size	-2.59646	-1.39661	12/181	1906,3984,4803,6405,6558,7422,8829,9037,10501,56920,80031,84561	EDN1,LIMK1,NGF,SEMA3F,SLC12A2,VEGFA,NRP1,SEMA5A,SEMA6B,SEMA3G,SEMA6D,SLC12A8
14_Member	GO Biological Processes	GO:0030516	regulation of axon extension	-2.45879	-1.27862	8/97	3984,6405,7422,8829,9037,10501,56920,80031	LIMK1,SEMA3F,VEGFA,NRP1,SEMA5A,SEMA6B,SEMA3G,SEMA6D
14_Member	GO Biological Processes	GO:0048675	axon extension	-2.32871	-1.17127	9/124	3984,4692,6405,7422,8829,9037,10501,56920,80031	LIMK1,NDN,SEMA3F,VEGFA,NRP1,SEMA5A,SEMA6B,SEMA3G,SEMA6D
14_Member	GO Biological Processes	GO:0048588	developmental cell growth	-2.08862	-0.970495	13/236	1906,3984,4692,4803,6405,7048,7422,8829,9037,10501,56920,57699,80031	EDN1,LIMK1,NDN,NGF,SEMA3F,TGFBR2,VEGFA,NRP1,SEMA5A,SEMA6B,SEMA3G,CPNE5,SEMA6D
14_Member	GO Biological Processes	GO:0030308	negative regulation of cell growth	-2.06003	-0.951238	11/186	94,2487,2697,4881,6405,8829,9037,10501,56920,64321,80031	ACVRL1,FRZB,GJA1,NPR1,SEMA3F,NRP1,SEMA5A,SEMA6B,SEMA3G,SOX17,SEMA6D
14_Member	GO Biological Processes	GO:0032535	regulation of cellular component size	-2.03662	-0.930501	18/378	1906,2934,3984,4803,6405,6558,7422,8829,9037,10501,29767,56920,64857,80031,84561,90952,91663,256949	EDN1,GSN,LIMK1,NGF,SEMA3F,SLC12A2,VEGFA,NRP1,SEMA5A,SEMA6B,TMOD2,SEMA3G,PLEKHG2,SEMA6D,SLC12A8,ESAM,MYADM,KANK3
15_Summary	GO Biological Processes	GO:0009611	response to wounding	-16.4227	-13.8032	61/691	2,94,133,151,947,948,1839,1906,2004,2043,2113,2149,2157,2294,2303,2624,2697,2828,2934,3399,3491,3625,3680,4147,4162,4192,4638,4846,4855,5028,5155,5159,5175,5327,6288,6403,6678,6812,6915,7035,7048,7056,7057,7225,7450,7538,8291,8527,8829,9002,9162,10894,22846,22915,23348,30845,30846,57572,83700,170692,375033,285,388,482,2770,2788,2791,2977,2982,2983,3655,3672,3959,4843,5138,5153,6401,7010,7078,7102…	A2M,ACVRL1,ADM,ADRA2B,CD34,CD36,HBEGF,EDN1,ELK3,EPHA4,ETS1,F2R,F8,FOXF1,FOXC2,GATA2,GJA1,GPR4,GSN,ID3,CCN1,INHBB,ITGA9,MATN2,MCAM,MDK,MYLK,NOS3,NOTCH4,P2RY1,PDGFB,PDGFRB,PECAM1,PLAT,SAA1,SELP,SPARC,STXBP1,TBXA2R,TFPI,TGFBR2,THBD,THBS1,TRPC6,VWF,ZFP36,DYSF,DGKD,NRP1,F2RL3,DGKI,LYVE1,VASH1,MMRN1,DOCK9,EHD3,EHD2,DOCK6,JAM3,ADAMTS18,PEAR1,ANGPT2,RHOB,ATP1B2,GNAI1,GNG7,GNG11,GUCY1A2,GUCY1A1,GUCY1B1,IT…
15_Member	GO Biological Processes	GO:0009611	response to wounding	-16.4227	-13.8032	61/691	2,94,133,151,947,948,1839,1906,2004,2043,2113,2149,2157,2294,2303,2624,2697,2828,2934,3399,3491,3625,3680,4147,4162,4192,4638,4846,4855,5028,5155,5159,5175,5327,6288,6403,6678,6812,6915,7035,7048,7056,7057,7225,7450,7538,8291,8527,8829,9002,9162,10894,22846,22915,23348,30845,30846,57572,83700,170692,375033	A2M,ACVRL1,ADM,ADRA2B,CD34,CD36,HBEGF,EDN1,ELK3,EPHA4,ETS1,F2R,F8,FOXF1,FOXC2,GATA2,GJA1,GPR4,GSN,ID3,CCN1,INHBB,ITGA9,MATN2,MCAM,MDK,MYLK,NOS3,NOTCH4,P2RY1,PDGFB,PDGFRB,PECAM1,PLAT,SAA1,SELP,SPARC,STXBP1,TBXA2R,TFPI,TGFBR2,THBD,THBS1,TRPC6,VWF,ZFP36,DYSF,DGKD,NRP1,F2RL3,DGKI,LYVE1,VASH1,MMRN1,DOCK9,EHD3,EHD2,DOCK6,JAM3,ADAMTS18,PEAR1
15_Member	Reactome Gene Sets	R-HSA-109582	Hemostasis	-16.0864	-13.5155	57/622	2,151,285,388,482,948,2149,2157,2624,2770,2788,2791,2977,2982,2983,3655,3672,3959,4843,4846,5028,5138,5153,5155,5175,5327,6401,6403,6678,6915,7010,7035,7056,7057,7078,7102,7123,7225,7422,7424,7450,8503,8515,8527,9002,9162,10411,11069,22915,23348,26153,30845,30846,57572,58494,83700,90952	A2M,ADRA2B,ANGPT2,RHOB,ATP1B2,CD36,F2R,F8,GATA2,GNAI1,GNG7,GNG11,GUCY1A2,GUCY1A1,GUCY1B1,ITGA6,ITGA1,LGALS3BP,NOS2,NOS3,P2RY1,PDE2A,PDE1B,PDGFB,PECAM1,PLAT,SELE,SELP,SPARC,TBXA2R,TEK,TFPI,THBD,THBS1,TIMP3,TSPAN7,CLEC3B,TRPC6,VEGFA,VEGFC,VWF,PIK3R3,ITGA10,DGKD,F2RL3,DGKI,RAPGEF3,RAPGEF4,MMRN1,DOCK9,KIF26A,EHD3,EHD2,DOCK6,JAM2,JAM3,ESAM
15_Member	GO Biological Processes	GO:0050878	regulation of body fluid levels	-14.7774	-12.3334	49/507	2,107,133,134,151,187,947,948,1131,1906,1910,2013,2149,2157,2624,2697,2702,4846,4881,5028,5155,5327,6288,6403,6531,6812,6915,7035,7056,7057,7225,7422,7450,8527,8835,8862,8997,9002,9162,22915,23348,25946,30845,30846,57493,57572,170692,196883,375033	A2M,ADCY1,ADM,ADORA1,ADRA2B,APLNR,CD34,CD36,CHRM3,EDN1,EDNRB,EMP2,F2R,F8,GATA2,GJA1,GJA5,NOS3,NPR1,P2RY1,PDGFB,PLAT,SAA1,SELP,SLC6A3,STXBP1,TBXA2R,TFPI,THBD,THBS1,TRPC6,VEGFA,VWF,DGKD,SOCS2,APLN,KALRN,F2RL3,DGKI,MMRN1,DOCK9,ZNF385A,EHD3,EHD2,HEG1,DOCK6,ADAMTS18,ADCY4,PEAR1
15_Member	GO Biological Processes	GO:0042060	wound healing	-13.2329	-10.8916	50/576	2,94,151,947,948,1839,1906,2004,2113,2149,2157,2303,2624,2697,2828,2934,3491,3680,4162,4192,4638,4846,4855,5028,5155,5159,5175,5327,6288,6403,6678,6812,6915,7035,7048,7056,7057,7225,7450,8291,8527,9002,9162,22915,23348,30845,30846,57572,170692,375033	A2M,ACVRL1,ADRA2B,CD34,CD36,HBEGF,EDN1,ELK3,ETS1,F2R,F8,FOXC2,GATA2,GJA1,GPR4,GSN,CCN1,ITGA9,MCAM,MDK,MYLK,NOS3,NOTCH4,P2RY1,PDGFB,PDGFRB,PECAM1,PLAT,SAA1,SELP,SPARC,STXBP1,TBXA2R,TFPI,TGFBR2,THBD,THBS1,TRPC6,VWF,DYSF,DGKD,F2RL3,DGKI,MMRN1,DOCK9,EHD3,EHD2,DOCK6,ADAMTS18,PEAR1
15_Member	Reactome Gene Sets	R-HSA-76002	Platelet activation, signaling and aggregation	-11.0384	-8.87125	30/263	2,151,388,948,2149,2157,2770,2788,2791,3959,5028,5155,5175,6403,6678,6915,7057,7078,7123,7225,7422,7424,7450,8503,8527,9002,9162,10411,11069,22915	A2M,ADRA2B,RHOB,CD36,F2R,F8,GNAI1,GNG7,GNG11,LGALS3BP,P2RY1,PDGFB,PECAM1,SELP,SPARC,TBXA2R,THBS1,TIMP3,CLEC3B,TRPC6,VEGFA,VEGFC,VWF,PIK3R3,DGKD,F2RL3,DGKI,RAPGEF3,RAPGEF4,MMRN1
15_Member	GO Biological Processes	GO:0007599	hemostasis	-9.50489	-7.4506	32/341	2,151,947,948,1906,2149,2157,2624,4846,5028,5155,5327,6288,6403,6812,6915,7035,7056,7057,7225,7450,8527,9002,9162,22915,23348,25946,30845,30846,57572,170692,375033	A2M,ADRA2B,CD34,CD36,EDN1,F2R,F8,GATA2,NOS3,P2RY1,PDGFB,PLAT,SAA1,SELP,STXBP1,TBXA2R,TFPI,THBD,THBS1,TRPC6,VWF,DGKD,F2RL3,DGKI,MMRN1,DOCK9,ZNF385A,EHD3,EHD2,DOCK6,ADAMTS18,PEAR1
15_Member	GO Biological Processes	GO:0007596	blood coagulation	-9.04593	-7.04905	31/336	2,151,947,948,1906,2149,2157,2624,4846,5028,5155,5327,6288,6403,6812,6915,7035,7056,7057,7225,7450,8527,9002,9162,22915,23348,30845,30846,57572,170692,375033	A2M,ADRA2B,CD34,CD36,EDN1,F2R,F8,GATA2,NOS3,P2RY1,PDGFB,PLAT,SAA1,SELP,STXBP1,TBXA2R,TFPI,THBD,THBS1,TRPC6,VWF,DGKD,F2RL3,DGKI,MMRN1,DOCK9,EHD3,EHD2,DOCK6,ADAMTS18,PEAR1
15_Member	GO Biological Processes	GO:0050817	coagulation	-8.85887	-6.88219	31/342	2,151,947,948,1906,2149,2157,2624,4846,5028,5155,5327,6288,6403,6812,6915,7035,7056,7057,7225,7450,8527,9002,9162,22915,23348,30845,30846,57572,170692,375033	A2M,ADRA2B,CD34,CD36,EDN1,F2R,F8,GATA2,NOS3,P2RY1,PDGFB,PLAT,SAA1,SELP,STXBP1,TBXA2R,TFPI,THBD,THBS1,TRPC6,VWF,DGKD,F2RL3,DGKI,MMRN1,DOCK9,EHD3,EHD2,DOCK6,ADAMTS18,PEAR1
15_Member	GO Biological Processes	GO:0002576	platelet degranulation	-6.72909	-4.97001	16/128	2,948,2157,3959,5155,5175,6403,6678,6812,7057,7078,7123,7422,7424,7450,22915	A2M,CD36,F8,LGALS3BP,PDGFB,PECAM1,SELP,SPARC,STXBP1,THBS1,TIMP3,CLEC3B,VEGFA,VEGFC,VWF,MMRN1
15_Member	GO Biological Processes	GO:0030168	platelet activation	-6.32289	-4.60367	17/154	151,2149,2157,4846,5028,5155,6288,6403,6812,7056,7225,7450,8527,9002,9162,170692,375033	ADRA2B,F2R,F8,NOS3,P2RY1,PDGFB,SAA1,SELP,STXBP1,THBD,TRPC6,VWF,DGKD,F2RL3,DGKI,ADAMTS18,PEAR1
15_Member	Reactome Gene Sets	R-HSA-114608	Platelet degranulation	-5.93956	-4.27463	15/129	2,948,2157,3959,5155,5175,6403,6678,7057,7078,7123,7422,7424,7450,22915	A2M,CD36,F8,LGALS3BP,PDGFB,PECAM1,SELP,SPARC,THBS1,TIMP3,CLEC3B,VEGFA,VEGFC,VWF,MMRN1
15_Member	Reactome Gene Sets	R-HSA-76005	Response to elevated platelet cytosolic Ca2+	-5.72868	-4.09082	15/134	2,948,2157,3959,5155,5175,6403,6678,7057,7078,7123,7422,7424,7450,22915	A2M,CD36,F8,LGALS3BP,PDGFB,PECAM1,SELP,SPARC,THBS1,TIMP3,CLEC3B,VEGFA,VEGFC,VWF,MMRN1
16_Summary	GO Biological Processes	GO:0061061	muscle structure development	-16.2668	-13.6719	60/676	133,182,552,652,845,1756,1839,1901,1906,1910,1948,1958,1960,2022,2034,2294,2303,2353,2697,3235,3236,3280,3399,3679,4208,4638,4776,5155,5159,5239,5307,5915,6525,6664,6909,6926,7048,7049,7402,7422,7881,8291,8516,8912,10266,23462,23493,26508,28514,29767,30846,54567,57493,58494,64091,79652,91653,92737,255743,348093,653,2702,10052,10252,54345,64321,1848,4147,4921,6781,64856,170302	ADM,JAG1,AVPR1A,BMP4,CASQ2,DMD,HBEGF,S1PR1,EDN1,EDNRB,EFNB2,EGR1,EGR3,ENG,EPAS1,FOXF1,FOXC2,FOS,GJA1,HOXD9,HOXD10,HES1,ID3,ITGA7,MEF2C,MYLK,NFATC4,PDGFB,PDGFRB,PGM5,PITX1,RARB,SMTN,SOX11,TBX2,TBX3,TGFBR2,TGFBR3,UTRN,VEGFA,KCNAB1,DYSF,ITGA8,CACNA1H,RAMP2,HEY1,HEY2,HEYL,DLL1,TMOD2,EHD2,DLL4,HEG1,JAM2,POPDC2,TMEM204,BOC,DNER,NPNT,RBPMS2,BMP5,GJA5,GJC1,SPRY1,SOX18,SOX17,DUSP6,MATN2,DDR2,STC1,VWA1,ARX
16_Member	GO Biological Processes	GO:0061061	muscle structure development	-16.2668	-13.6719	60/676	133,182,552,652,845,1756,1839,1901,1906,1910,1948,1958,1960,2022,2034,2294,2303,2353,2697,3235,3236,3280,3399,3679,4208,4638,4776,5155,5159,5239,5307,5915,6525,6664,6909,6926,7048,7049,7402,7422,7881,8291,8516,8912,10266,23462,23493,26508,28514,29767,30846,54567,57493,58494,64091,79652,91653,92737,255743,348093	ADM,JAG1,AVPR1A,BMP4,CASQ2,DMD,HBEGF,S1PR1,EDN1,EDNRB,EFNB2,EGR1,EGR3,ENG,EPAS1,FOXF1,FOXC2,FOS,GJA1,HOXD9,HOXD10,HES1,ID3,ITGA7,MEF2C,MYLK,NFATC4,PDGFB,PDGFRB,PGM5,PITX1,RARB,SMTN,SOX11,TBX2,TBX3,TGFBR2,TGFBR3,UTRN,VEGFA,KCNAB1,DYSF,ITGA8,CACNA1H,RAMP2,HEY1,HEY2,HEYL,DLL1,TMOD2,EHD2,DLL4,HEG1,JAM2,POPDC2,TMEM204,BOC,DNER,NPNT,RBPMS2
16_Member	GO Biological Processes	GO:0042692	muscle cell differentiation	-10.4799	-8.35394	36/388	133,552,652,845,1756,1906,1910,1948,2022,2294,3280,4208,4776,5155,5159,5239,5915,6909,6926,7422,8291,8516,8912,10266,23462,23493,28514,29767,30846,58494,64091,79652,91653,92737,255743,348093	ADM,AVPR1A,BMP4,CASQ2,DMD,EDN1,EDNRB,EFNB2,ENG,FOXF1,HES1,MEF2C,NFATC4,PDGFB,PDGFRB,PGM5,RARB,TBX2,TBX3,VEGFA,DYSF,ITGA8,CACNA1H,RAMP2,HEY1,HEY2,DLL1,TMOD2,EHD2,JAM2,POPDC2,TMEM204,BOC,DNER,NPNT,RBPMS2
16_Member	GO Biological Processes	GO:0060537	muscle tissue development	-9.24934	-7.21804	35/409	652,653,1901,1906,1948,1958,2022,2303,2353,2697,2702,3235,3236,4208,4638,5159,5239,5307,5915,6664,6909,6926,7048,7049,7422,7881,8516,10052,23493,26508,28514,54567,57493,64091,92737	BMP4,BMP5,S1PR1,EDN1,EFNB2,EGR1,ENG,FOXC2,FOS,GJA1,GJA5,HOXD9,HOXD10,MEF2C,MYLK,PDGFRB,PGM5,PITX1,RARB,SOX11,TBX2,TBX3,TGFBR2,TGFBR3,VEGFA,KCNAB1,ITGA8,GJC1,HEY2,HEYL,DLL1,DLL4,HEG1,POPDC2,DNER
16_Member	GO Biological Processes	GO:0007517	muscle organ development	-8.75889	-6.78613	34/406	652,1756,1839,1901,1906,1948,1958,1960,2022,2303,2353,2697,3235,3236,3399,3679,4208,4638,5307,6525,6664,6909,7048,7049,7402,7881,8912,23493,26508,28514,54567,57493,64091,92737	BMP4,DMD,HBEGF,S1PR1,EDN1,EFNB2,EGR1,EGR3,ENG,FOXC2,FOS,GJA1,HOXD9,HOXD10,ID3,ITGA7,MEF2C,MYLK,PITX1,SMTN,SOX11,TBX2,TGFBR2,TGFBR3,UTRN,KCNAB1,CACNA1H,HEY2,HEYL,DLL1,DLL4,HEG1,POPDC2,DNER
16_Member	GO Biological Processes	GO:0014706	striated muscle tissue development	-8.63115	-6.67188	33/390	652,653,1901,1906,1948,1958,2022,2303,2353,2697,2702,3235,3236,4208,5159,5239,5307,5915,6664,6909,6926,7048,7049,7422,7881,10052,23493,26508,28514,54567,57493,64091,92737	BMP4,BMP5,S1PR1,EDN1,EFNB2,EGR1,ENG,FOXC2,FOS,GJA1,GJA5,HOXD9,HOXD10,MEF2C,PDGFRB,PGM5,PITX1,RARB,SOX11,TBX2,TBX3,TGFBR2,TGFBR3,VEGFA,KCNAB1,GJC1,HEY2,HEYL,DLL1,DLL4,HEG1,POPDC2,DNER
16_Member	GO Biological Processes	GO:0048738	cardiac muscle tissue development	-6.74264	-4.98224	22/234	652,653,1901,1906,1948,2022,2303,2697,2702,4208,5159,5915,6909,6926,7048,7049,7422,10052,23493,28514,54567,57493	BMP4,BMP5,S1PR1,EDN1,EFNB2,ENG,FOXC2,GJA1,GJA5,MEF2C,PDGFRB,RARB,TBX2,TBX3,TGFBR2,TGFBR3,VEGFA,GJC1,HEY2,DLL1,DLL4,HEG1
16_Member	GO Biological Processes	GO:0035051	cardiocyte differentiation	-6.70082	-4.94756	18/162	182,652,1906,1948,2022,3280,4208,5159,5915,6909,6926,7049,7422,10252,23493,28514,54345,64321	JAG1,BMP4,EDN1,EFNB2,ENG,HES1,MEF2C,PDGFRB,RARB,TBX2,TBX3,TGFBR3,VEGFA,SPRY1,HEY2,DLL1,SOX18,SOX17
16_Member	GO Biological Processes	GO:0055001	muscle cell development	-5.91369	-4.25355	18/183	133,652,845,1756,1906,2022,3280,4208,4776,5159,5239,6926,7422,8291,10266,23493,29767,92737	ADM,BMP4,CASQ2,DMD,EDN1,ENG,HES1,MEF2C,NFATC4,PDGFRB,PGM5,TBX3,VEGFA,DYSF,RAMP2,HEY2,TMOD2,DNER
16_Member	GO Biological Processes	GO:0035265	organ growth	-5.84715	-4.19269	19/204	1848,1901,1906,2303,2697,4147,4208,4921,5159,5915,6781,6909,7048,7049,23493,28514,57493,64856,170302	DUSP6,S1PR1,EDN1,FOXC2,GJA1,MATN2,MEF2C,DDR2,PDGFRB,RARB,STC1,TBX2,TGFBR2,TGFBR3,HEY2,DLL1,HEG1,VWA1,ARX
16_Member	GO Biological Processes	GO:0051146	striated muscle cell differentiation	-4.56274	-3.05637	21/295	552,652,845,1756,1906,1948,4208,5159,5239,5915,6926,7422,8291,8912,23493,28514,29767,30846,58494,64091,92737	AVPR1A,BMP4,CASQ2,DMD,EDN1,EFNB2,MEF2C,PDGFRB,PGM5,RARB,TBX3,VEGFA,DYSF,CACNA1H,HEY2,DLL1,TMOD2,EHD2,JAM2,POPDC2,DNER
16_Member	GO Biological Processes	GO:0060419	heart growth	-3.80578	-2.39943	11/113	1848,1901,1906,2303,2697,4208,6909,7048,7049,23493,57493	DUSP6,S1PR1,EDN1,FOXC2,GJA1,MEF2C,TBX2,TGFBR2,TGFBR3,HEY2,HEG1
16_Member	GO Biological Processes	GO:0055024	regulation of cardiac muscle tissue development	-3.57084	-2.20584	10/101	652,1906,1948,2697,4208,6909,7048,7049,23493,28514	BMP4,EDN1,EFNB2,GJA1,MEF2C,TBX2,TGFBR2,TGFBR3,HEY2,DLL1
16_Member	GO Biological Processes	GO:1905207	regulation of cardiocyte differentiation	-3.51451	-2.15778	8/67	652,1906,1948,2022,4208,23493,28514,64321	BMP4,EDN1,EFNB2,ENG,MEF2C,HEY2,DLL1,SOX17
16_Member	GO Biological Processes	GO:0055017	cardiac muscle tissue growth	-3.40071	-2.06748	10/106	1901,1906,2303,2697,4208,6909,7048,7049,23493,57493	S1PR1,EDN1,FOXC2,GJA1,MEF2C,TBX2,TGFBR2,TGFBR3,HEY2,HEG1
16_Member	GO Biological Processes	GO:0055002	striated muscle cell development	-3.33953	-2.01562	13/170	652,845,1756,1906,4208,5159,5239,6926,7422,8291,23493,29767,92737	BMP4,CASQ2,DMD,EDN1,MEF2C,PDGFRB,PGM5,TBX3,VEGFA,DYSF,HEY2,TMOD2,DNER
16_Member	GO Biological Processes	GO:0055006	cardiac cell development	-3.23005	-1.9242	9/92	182,652,1906,5159,6926,7049,7422,10252,23493	JAG1,BMP4,EDN1,PDGFRB,TBX3,TGFBR3,VEGFA,SPRY1,HEY2
16_Member	GO Biological Processes	GO:0046620	regulation of organ growth	-3.14997	-1.85903	10/114	1848,1906,2303,2697,4208,6909,7048,7049,23493,170302	DUSP6,EDN1,FOXC2,GJA1,MEF2C,TBX2,TGFBR2,TGFBR3,HEY2,ARX
16_Member	GO Biological Processes	GO:0055025	positive regulation of cardiac muscle tissue development	-2.99319	-1.72831	7/62	652,1906,1948,4208,6909,7049,23493	BMP4,EDN1,EFNB2,MEF2C,TBX2,TGFBR3,HEY2
16_Member	GO Biological Processes	GO:0045844	positive regulation of striated muscle tissue development	-2.82081	-1.58809	8/85	652,1906,1948,4208,6909,7049,23493,28514	BMP4,EDN1,EFNB2,MEF2C,TBX2,TGFBR3,HEY2,DLL1
16_Member	GO Biological Processes	GO:0048636	positive regulation of muscle organ development	-2.82081	-1.58809	8/85	652,1906,1948,4208,6909,7049,23493,28514	BMP4,EDN1,EFNB2,MEF2C,TBX2,TGFBR3,HEY2,DLL1
16_Member	GO Biological Processes	GO:0060420	regulation of heart growth	-2.82081	-1.58809	8/85	1848,1906,2697,4208,6909,7048,7049,23493	DUSP6,EDN1,GJA1,MEF2C,TBX2,TGFBR2,TGFBR3,HEY2
16_Member	GO Biological Processes	GO:1901863	positive regulation of muscle tissue development	-2.78805	-1.55888	8/86	652,1906,1948,4208,6909,7049,23493,28514	BMP4,EDN1,EFNB2,MEF2C,TBX2,TGFBR3,HEY2,DLL1
16_Member	GO Biological Processes	GO:0060038	cardiac muscle cell proliferation	-2.75562	-1.53064	7/68	2303,2697,4208,6909,7048,7049,23493	FOXC2,GJA1,MEF2C,TBX2,TGFBR2,TGFBR3,HEY2
16_Member	GO Biological Processes	GO:0055007	cardiac muscle cell differentiation	-2.73975	-1.51721	10/129	652,1906,1948,4208,5159,5915,6926,7422,23493,28514	BMP4,EDN1,EFNB2,MEF2C,PDGFRB,RARB,TBX3,VEGFA,HEY2,DLL1
16_Member	GO Biological Processes	GO:0060043	regulation of cardiac muscle cell proliferation	-2.44257	-1.26679	6/58	2697,4208,6909,7048,7049,23493	GJA1,MEF2C,TBX2,TGFBR2,TGFBR3,HEY2
16_Member	GO Biological Processes	GO:0055021	regulation of cardiac muscle tissue growth	-2.38435	-1.21997	7/79	1906,2697,4208,6909,7048,7049,23493	EDN1,GJA1,MEF2C,TBX2,TGFBR2,TGFBR3,HEY2
16_Member	GO Biological Processes	GO:0014855	striated muscle cell proliferation	-2.29497	-1.14465	7/82	2303,2697,4208,6909,7048,7049,23493	FOXC2,GJA1,MEF2C,TBX2,TGFBR2,TGFBR3,HEY2
16_Member	GO Biological Processes	GO:0046622	positive regulation of organ growth	-2.2641	-1.1173	6/63	1906,4208,6909,7049,23493,170302	EDN1,MEF2C,TBX2,TGFBR3,HEY2,ARX
16_Member	GO Biological Processes	GO:0016202	regulation of striated muscle tissue development	-2.22845	-1.08486	10/152	652,1906,1948,2697,4208,6909,7048,7049,23493,28514	BMP4,EDN1,EFNB2,GJA1,MEF2C,TBX2,TGFBR2,TGFBR3,HEY2,DLL1
16_Member	GO Biological Processes	GO:2000727	positive regulation of cardiac muscle cell differentiation	-2.21535	-1.0778	4/29	652,1906,1948,4208	BMP4,EDN1,EFNB2,MEF2C
16_Member	GO Biological Processes	GO:1901861	regulation of muscle tissue development	-2.17025	-1.03612	10/155	652,1906,1948,2697,4208,6909,7048,7049,23493,28514	BMP4,EDN1,EFNB2,GJA1,MEF2C,TBX2,TGFBR2,TGFBR3,HEY2,DLL1
16_Member	GO Biological Processes	GO:0048634	regulation of muscle organ development	-2.15123	-1.02189	10/156	652,1906,1948,2697,4208,6909,7048,7049,23493,28514	BMP4,EDN1,EFNB2,GJA1,MEF2C,TBX2,TGFBR2,TGFBR3,HEY2,DLL1
16_Member	GO Biological Processes	GO:0055023	positive regulation of cardiac muscle tissue growth	-2.12509	-1.00189	5/48	1906,4208,6909,7049,23493	EDN1,MEF2C,TBX2,TGFBR3,HEY2
16_Member	GO Biological Processes	GO:0051147	regulation of muscle cell differentiation	-2.07669	-0.96062	11/185	652,1906,1948,2022,4208,5155,23493,28514,30846,91653,348093	BMP4,EDN1,EFNB2,ENG,MEF2C,PDGFB,HEY2,DLL1,EHD2,BOC,RBPMS2
16_Member	GO Biological Processes	GO:0055012	ventricular cardiac muscle cell differentiation	-2.06035	-0.951293	3/17	4208,5915,23493	MEF2C,RARB,HEY2
16_Member	GO Biological Processes	GO:2000725	regulation of cardiac muscle cell differentiation	-2.05066	-0.943207	5/50	652,1906,1948,4208,28514	BMP4,EDN1,EFNB2,MEF2C,DLL1
17_Summary	Canonical Pathways	M5884	NABA CORE MATRISOME	-15.7944	-13.2311	37/275	633,1282,1284,1295,1306,3339,3490,3491,3910,4147,4240,4811,6678,7057,7450,8404,9806,10085,10319,11082,22795,22915,25987,25992,50509,63923,64856,79812,80781,81578,83716,83872,84570,129080,133584,137902,255743	BGN,COL4A1,COL4A2,COL8A1,COL15A1,HSPG2,IGFBP7,CCN1,LAMA4,MATN2,MFGE8,NID1,SPARC,THBS1,VWF,SPARCL1,SPOCK2,EDIL3,LAMC3,ESM1,NID2,MMRN1,TSKU,SNED1,COL5A3,TNN,VWA1,MMRN2,COL18A1,COL21A1,CRISPLD2,HMCN1,COL25A1,EMID1,EGFLAM,PXDNL,NPNT
17_Member	Canonical Pathways	M5884	NABA CORE MATRISOME	-15.7944	-13.2311	37/275	633,1282,1284,1295,1306,3339,3490,3491,3910,4147,4240,4811,6678,7057,7450,8404,9806,10085,10319,11082,22795,22915,25987,25992,50509,63923,64856,79812,80781,81578,83716,83872,84570,129080,133584,137902,255743	BGN,COL4A1,COL4A2,COL8A1,COL15A1,HSPG2,IGFBP7,CCN1,LAMA4,MATN2,MFGE8,NID1,SPARC,THBS1,VWF,SPARCL1,SPOCK2,EDIL3,LAMC3,ESM1,NID2,MMRN1,TSKU,SNED1,COL5A3,TNN,VWA1,MMRN2,COL18A1,COL21A1,CRISPLD2,HMCN1,COL25A1,EMID1,EGFLAM,PXDNL,NPNT
17_Member	Canonical Pathways	M3008	NABA ECM GLYCOPROTEINS	-10.3502	-8.22979	25/196	3490,3491,3910,4147,4240,4811,6678,7057,7450,8404,10085,10319,22795,22915,25987,25992,63923,64856,79812,83716,83872,129080,133584,137902,255743	IGFBP7,CCN1,LAMA4,MATN2,MFGE8,NID1,SPARC,THBS1,VWF,SPARCL1,EDIL3,LAMC3,NID2,MMRN1,TSKU,SNED1,TNN,VWA1,MMRN2,CRISPLD2,HMCN1,EMID1,EGFLAM,PXDNL,NPNT
18_Summary	GO Biological Processes	GO:0019932	second-messenger-mediated signaling	-15.672	-13.1311	47/445	107,133,147,151,185,187,477,552,576,775,845,948,1012,1756,1906,1910,2770,2977,2982,2983,3270,3791,4776,4843,4846,4881,5138,5139,5733,6401,6403,6915,7057,7422,8527,10203,10266,10268,10411,11069,23266,23551,51655,57007,64123,81285,196883,134,1131,1901,1903,1909,2899,5028,6751,6752,7433,11245	ADCY1,ADM,ADRA1B,ADRA2B,AGTR1,APLNR,ATP1A2,AVPR1A,ADGRB2,CACNA1C,CASQ2,CD36,CDH13,DMD,EDN1,EDNRB,GNAI1,GUCY1A2,GUCY1A1,GUCY1B1,HRC,KDR,NFATC4,NOS2,NOS3,NPR1,PDE2A,PDE3A,PTGER3,SELE,SELP,TBXA2R,THBS1,VEGFA,DGKD,CALCRL,RAMP2,RAMP3,RAPGEF3,RAPGEF4,ADGRL2,RASD2,RASD1,ACKR3,ADGRL4,OR51E2,ADCY4,ADORA1,CHRM3,S1PR1,S1PR3,EDNRA,GRIK3,P2RY1,SSTR1,SSTR2,VIPR1,GPR176
18_Member	GO Biological Processes	GO:0019932	second-messenger-mediated signaling	-15.672	-13.1311	47/445	107,133,147,151,185,187,477,552,576,775,845,948,1012,1756,1906,1910,2770,2977,2982,2983,3270,3791,4776,4843,4846,4881,5138,5139,5733,6401,6403,6915,7057,7422,8527,10203,10266,10268,10411,11069,23266,23551,51655,57007,64123,81285,196883	ADCY1,ADM,ADRA1B,ADRA2B,AGTR1,APLNR,ATP1A2,AVPR1A,ADGRB2,CACNA1C,CASQ2,CD36,CDH13,DMD,EDN1,EDNRB,GNAI1,GUCY1A2,GUCY1A1,GUCY1B1,HRC,KDR,NFATC4,NOS2,NOS3,NPR1,PDE2A,PDE3A,PTGER3,SELE,SELP,TBXA2R,THBS1,VEGFA,DGKD,CALCRL,RAMP2,RAMP3,RAPGEF3,RAPGEF4,ADGRL2,RASD2,RASD1,ACKR3,ADGRL4,OR51E2,ADCY4
18_Member	GO Biological Processes	GO:0019935	cyclic-nucleotide-mediated signaling	-10.2598	-8.15021	26/214	107,133,147,151,187,576,948,1910,2770,2983,4881,5138,5139,5733,6915,7057,10203,10266,10268,10411,11069,23266,23551,64123,81285,196883	ADCY1,ADM,ADRA1B,ADRA2B,APLNR,ADGRB2,CD36,EDNRB,GNAI1,GUCY1B1,NPR1,PDE2A,PDE3A,PTGER3,TBXA2R,THBS1,CALCRL,RAMP2,RAMP3,RAPGEF3,RAPGEF4,ADGRL2,RASD2,ADGRL4,OR51E2,ADCY4
18_Member	GO Biological Processes	GO:0007187	G protein-coupled receptor signaling pathway, coupled to cyclic nucleotide second messenger	-9.03814	-7.04331	27/261	107,133,134,147,151,576,1131,1901,1903,1906,1909,2770,2899,5028,5138,5733,6751,6752,6915,7433,10203,10266,10268,11245,23266,64123,196883	ADCY1,ADM,ADORA1,ADRA1B,ADRA2B,ADGRB2,CHRM3,S1PR1,S1PR3,EDN1,EDNRA,GNAI1,GRIK3,P2RY1,PDE2A,PTGER3,SSTR1,SSTR2,TBXA2R,VIPR1,CALCRL,RAMP2,RAMP3,GPR176,ADGRL2,ADGRL4,ADCY4
18_Member	GO Biological Processes	GO:0007188	adenylate cyclase-modulating G protein-coupled receptor signaling pathway	-8.97979	-6.99312	25/227	107,133,134,147,151,576,1131,1901,1903,1906,1909,2770,2899,5028,5138,5733,6752,6915,10203,10266,10268,11245,23266,64123,196883	ADCY1,ADM,ADORA1,ADRA1B,ADRA2B,ADGRB2,CHRM3,S1PR1,S1PR3,EDN1,EDNRA,GNAI1,GRIK3,P2RY1,PDE2A,PTGER3,SSTR2,TBXA2R,CALCRL,RAMP2,RAMP3,GPR176,ADGRL2,ADGRL4,ADCY4
18_Member	GO Biological Processes	GO:0019933	cAMP-mediated signaling	-7.83545	-5.9635	21/186	107,133,147,151,187,576,2770,5138,5139,5733,6915,10203,10266,10268,10411,11069,23266,23551,64123,81285,196883	ADCY1,ADM,ADRA1B,ADRA2B,APLNR,ADGRB2,GNAI1,PDE2A,PDE3A,PTGER3,TBXA2R,CALCRL,RAMP2,RAMP3,RAPGEF3,RAPGEF4,ADGRL2,RASD2,ADGRL4,OR51E2,ADCY4
18_Member	GO Biological Processes	GO:0007193	adenylate cyclase-inhibiting G protein-coupled receptor signaling pathway	-7.22865	-5.41469	14/89	107,134,1131,1901,1903,1906,1909,2770,2899,5028,5138,6752,11245,196883	ADCY1,ADORA1,CHRM3,S1PR1,S1PR3,EDN1,EDNRA,GNAI1,GRIK3,P2RY1,PDE2A,SSTR2,GPR176,ADCY4
18_Member	GO Biological Processes	GO:0007189	adenylate cyclase-activating G protein-coupled receptor signaling pathway	-4.17868	-2.72111	13/140	107,133,147,151,576,5733,6915,10203,10266,10268,23266,64123,196883	ADCY1,ADM,ADRA1B,ADRA2B,ADGRB2,PTGER3,TBXA2R,CALCRL,RAMP2,RAMP3,ADGRL2,ADGRL4,ADCY4
19_Summary	KEGG Pathway	hsa04015	Rap1 signaling pathway	-14.4542	-12.0382	31/210	107,285,2149,2257,2321,2324,2770,3397,3643,3791,4254,4803,4804,5028,5155,5159,5228,7010,7057,7422,7424,8503,9002,9223,9771,10000,10411,11069,64411,80310,196883,1282,1284,2690,2788,2791,3164,3655,3672,3679,3680,3910,4846,7450,8515,8516,10319,63923,185,652,862,1909,1910,2034,2113,2122,2353,2736,4843,5733,5915,7048,7704,8322,4638,2114,5924,3625,3977,6358,7293,57007,83729	ADCY1,ANGPT2,F2R,FGF12,FLT1,FLT4,GNAI1,ID1,INSR,KDR,KITLG,NGF,NGFR,P2RY1,PDGFB,PDGFRB,PGF,TEK,THBS1,VEGFA,VEGFC,PIK3R3,F2RL3,MAGI1,RAPGEF5,AKT3,RAPGEF3,RAPGEF4,ARAP3,PDGFD,ADCY4,COL4A1,COL4A2,GHR,GNG7,GNG11,NR4A1,ITGA6,ITGA1,ITGA7,ITGA9,LAMA4,NOS3,VWF,ITGA10,ITGA8,LAMC3,TNN,AGTR1,BMP4,RUNX1T1,EDNRA,EDNRB,EPAS1,ETS1,MECOM,FOS,GLI2,NOS2,PTGER3,RARB,TGFBR2,ZBTB16,FZD4,MYLK,ETS2,RASGRF2,INHBB,LIFR,CC…
19_Member	KEGG Pathway	hsa04015	Rap1 signaling pathway	-14.4542	-12.0382	31/210	107,285,2149,2257,2321,2324,2770,3397,3643,3791,4254,4803,4804,5028,5155,5159,5228,7010,7057,7422,7424,8503,9002,9223,9771,10000,10411,11069,64411,80310,196883	ADCY1,ANGPT2,F2R,FGF12,FLT1,FLT4,GNAI1,ID1,INSR,KDR,KITLG,NGF,NGFR,P2RY1,PDGFB,PDGFRB,PGF,TEK,THBS1,VEGFA,VEGFC,PIK3R3,F2RL3,MAGI1,RAPGEF5,AKT3,RAPGEF3,RAPGEF4,ARAP3,PDGFD,ADCY4
19_Member	KEGG Pathway	hsa04151	PI3K-Akt signaling pathway	-12.7624	-10.4476	37/342	285,1282,1284,2149,2257,2321,2324,2690,2788,2791,3164,3643,3655,3672,3679,3680,3791,3910,4254,4803,4804,4846,5155,5159,5228,7010,7057,7422,7424,7450,8503,8515,8516,10000,10319,63923,80310	ANGPT2,COL4A1,COL4A2,F2R,FGF12,FLT1,FLT4,GHR,GNG7,GNG11,NR4A1,INSR,ITGA6,ITGA1,ITGA7,ITGA9,KDR,LAMA4,KITLG,NGF,NGFR,NOS3,PDGFB,PDGFRB,PGF,TEK,THBS1,VEGFA,VEGFC,VWF,PIK3R3,ITGA10,ITGA8,AKT3,LAMC3,TNN,PDGFD
19_Member	KEGG Pathway	hsa05200	Pathways in cancer	-10.8765	-8.72473	37/395	107,185,652,862,1282,1284,1909,1910,2034,2113,2122,2149,2257,2353,2736,2770,2788,2791,3655,3910,4254,4843,5155,5159,5228,5733,5915,7048,7422,7424,7704,8322,8503,9002,10000,10319,196883	ADCY1,AGTR1,BMP4,RUNX1T1,COL4A1,COL4A2,EDNRA,EDNRB,EPAS1,ETS1,MECOM,F2R,FGF12,FOS,GLI2,GNAI1,GNG7,GNG11,ITGA6,LAMA4,KITLG,NOS2,PDGFB,PDGFRB,PGF,PTGER3,RARB,TGFBR2,VEGFA,VEGFC,ZBTB16,FZD4,PIK3R3,F2RL3,AKT3,LAMC3,ADCY4
19_Member	KEGG Pathway	hsa04510	Focal adhesion	-10.2056	-8.10131	25/199	1282,1284,2321,2324,3655,3672,3679,3680,3791,3910,4638,5155,5159,5228,7057,7422,7424,7450,8503,8515,8516,10000,10319,63923,80310	COL4A1,COL4A2,FLT1,FLT4,ITGA6,ITGA1,ITGA7,ITGA9,KDR,LAMA4,MYLK,PDGFB,PDGFRB,PGF,THBS1,VEGFA,VEGFC,VWF,PIK3R3,ITGA10,ITGA8,AKT3,LAMC3,TNN,PDGFD
19_Member	KEGG Pathway	hsa04014	Ras signaling pathway	-8.29095	-6.37839	24/227	285,2113,2114,2257,2321,2324,2788,2791,3643,3791,4254,4803,4804,5155,5159,5228,5924,7010,7422,7424,8503,9771,10000,80310	ANGPT2,ETS1,ETS2,FGF12,FLT1,FLT4,GNG7,GNG11,INSR,KDR,KITLG,NGF,NGFR,PDGFB,PDGFRB,PGF,RASGRF2,TEK,VEGFA,VEGFC,PIK3R3,RAPGEF5,AKT3,PDGFD
19_Member	KEGG Pathway	hsa04060	Cytokine-cytokine receptor interaction	-3.18967	-1.89051	17/270	2321,2324,2690,3625,3791,3977,4254,4804,5155,5159,6358,7048,7293,7422,7424,57007,83729	FLT1,FLT4,GHR,INHBB,KDR,LIFR,KITLG,NGFR,PDGFB,PDGFRB,CCL14,TGFBR2,TNFRSF4,VEGFA,VEGFC,ACKR3,INHBE
20_Summary	KEGG Pathway	hsa04022	cGMP-PKG signaling pathway	-13.9242	-11.5294	27/163	107,134,147,151,185,477,482,775,1909,1910,2770,2977,2982,2983,3643,3764,4208,4638,4776,4846,4881,5138,5139,7225,10000,10105,196883,1636,3759,5137,5153,948,4843,7057,7422,51655,552,800,10203,10266,10268,2149,5028,6915,7450,8503,9002,2353,2788,2791,8864,8912,27115,5175,3672,8291,2697,5155,5159,80310	ADCY1,ADORA1,ADRA1B,ADRA2B,AGTR1,ATP1A2,ATP1B2,CACNA1C,EDNRA,EDNRB,GNAI1,GUCY1A2,GUCY1A1,GUCY1B1,INSR,KCNJ8,MEF2C,MYLK,NFATC4,NOS3,NPR1,PDE2A,PDE3A,TRPC6,AKT3,PPIF,ADCY4,ACE,KCNJ2,PDE1C,PDE1B,CD36,NOS2,THBS1,VEGFA,RASD1,AVPR1A,CALD1,CALCRL,RAMP2,RAMP3,F2R,P2RY1,TBXA2R,VWF,PIK3R3,F2RL3,FOS,GNG7,GNG11,PER2,CACNA1H,PDE7B,PECAM1,ITGA1,DYSF,GJA1,PDGFB,PDGFRB,PDGFD
20_Member	KEGG Pathway	hsa04022	cGMP-PKG signaling pathway	-13.9242	-11.5294	27/163	107,134,147,151,185,477,482,775,1909,1910,2770,2977,2982,2983,3643,3764,4208,4638,4776,4846,4881,5138,5139,7225,10000,10105,196883	ADCY1,ADORA1,ADRA1B,ADRA2B,AGTR1,ATP1A2,ATP1B2,CACNA1C,EDNRA,EDNRB,GNAI1,GUCY1A2,GUCY1A1,GUCY1B1,INSR,KCNJ8,MEF2C,MYLK,NFATC4,NOS3,NPR1,PDE2A,PDE3A,TRPC6,AKT3,PPIF,ADCY4
20_Member	KEGG Pathway	hsa04924	Renin secretion	-9.08061	-7.07537	14/65	134,185,775,1636,1909,2770,2977,2982,2983,3759,4881,5137,5139,5153	ADORA1,AGTR1,CACNA1C,ACE,EDNRA,GNAI1,GUCY1A2,GUCY1A1,GUCY1B1,KCNJ2,NPR1,PDE1C,PDE3A,PDE1B
20_Member	GO Biological Processes	GO:0007263	nitric oxide mediated signal transduction	-7.54644	-5.69568	9/29	948,2977,2982,2983,4843,4846,7057,7422,51655	CD36,GUCY1A2,GUCY1A1,GUCY1B1,NOS2,NOS3,THBS1,VEGFA,RASD1
20_Member	KEGG Pathway	hsa04270	Vascular smooth muscle contraction	-7.07373	-5.28611	16/121	107,147,185,552,775,800,1909,2977,2982,2983,4638,4881,10203,10266,10268,196883	ADCY1,ADRA1B,AGTR1,AVPR1A,CACNA1C,CALD1,EDNRA,GUCY1A2,GUCY1A1,GUCY1B1,MYLK,NPR1,CALCRL,RAMP2,RAMP3,ADCY4
20_Member	KEGG Pathway	hsa04611	Platelet activation	-6.20717	-4.50611	15/123	107,2149,2770,2977,2982,2983,4638,4846,5028,6915,7450,8503,9002,10000,196883	ADCY1,F2R,GNAI1,GUCY1A2,GUCY1A1,GUCY1B1,MYLK,NOS3,P2RY1,TBXA2R,VWF,PIK3R3,F2RL3,AKT3,ADCY4
20_Member	Reactome Gene Sets	R-HSA-392154	Nitric oxide stimulates guanylate cyclase	-6.06846	-4.38383	7/22	2977,2982,2983,4843,4846,5138,5153	GUCY1A2,GUCY1A1,GUCY1B1,NOS2,NOS3,PDE2A,PDE1B
20_Member	KEGG Pathway	hsa04713	Circadian entrainment	-5.98301	-4.31324	13/96	107,775,2353,2770,2788,2791,2977,2982,2983,8864,8912,51655,196883	ADCY1,CACNA1C,FOS,GNAI1,GNG7,GNG11,GUCY1A2,GUCY1A1,GUCY1B1,PER2,CACNA1H,RASD1,ADCY4
20_Member	GO Biological Processes	GO:0009187	cyclic nucleotide metabolic process	-5.17965	-3.59534	8/40	107,2977,2982,2983,4881,5138,27115,196883	ADCY1,GUCY1A2,GUCY1A1,GUCY1B1,NPR1,PDE2A,PDE7B,ADCY4
20_Member	GO Biological Processes	GO:0009190	cyclic nucleotide biosynthetic process	-4.83853	-3.30046	6/22	107,2977,2982,2983,4881,196883	ADCY1,GUCY1A2,GUCY1A1,GUCY1B1,NPR1,ADCY4
20_Member	GO Biological Processes	GO:0052652	cyclic purine nucleotide metabolic process	-4.83853	-3.30046	6/22	107,2977,2982,2983,4881,196883	ADCY1,GUCY1A2,GUCY1A1,GUCY1B1,NPR1,ADCY4
20_Member	Reactome Gene Sets	R-HSA-418346	Platelet homeostasis	-4.81501	-3.27838	11/88	2788,2791,2977,2982,2983,4843,4846,5138,5153,5175,7225	GNG7,GNG11,GUCY1A2,GUCY1A1,GUCY1B1,NOS2,NOS3,PDE2A,PDE1B,PECAM1,TRPC6
20_Member	KEGG Pathway	hsa04921	Oxytocin signaling pathway	-4.41541	-2.92818	14/152	107,775,2353,2770,2977,2982,2983,3759,4208,4638,4776,4846,4881,196883	ADCY1,CACNA1C,FOS,GNAI1,GUCY1A2,GUCY1A1,GUCY1B1,KCNJ2,MEF2C,MYLK,NFATC4,NOS3,NPR1,ADCY4
20_Member	GO Biological Processes	GO:0046068	cGMP metabolic process	-4.28381	-2.81351	5/17	2977,2982,2983,4881,5138	GUCY1A2,GUCY1A1,GUCY1B1,NPR1,PDE2A
20_Member	Reactome Gene Sets	R-HSA-445355	Smooth Muscle Contraction	-4.20361	-2.73967	7/40	800,2977,2982,2983,3672,4638,8291	CALD1,GUCY1A2,GUCY1A1,GUCY1B1,ITGA1,MYLK,DYSF
20_Member	GO Biological Processes	GO:0010749	regulation of nitric oxide mediated signal transduction	-4.10125	-2.6528	4/10	2977,2982,7057,7422	GUCY1A2,GUCY1A1,THBS1,VEGFA
20_Member	KEGG Pathway	hsa04540	Gap junction	-4.07106	-2.62702	10/88	107,2697,2770,2977,2982,2983,5155,5159,80310,196883	ADCY1,GJA1,GNAI1,GUCY1A2,GUCY1A1,GUCY1B1,PDGFB,PDGFRB,PDGFD,ADCY4
20_Member	GO Biological Processes	GO:0006182	cGMP biosynthetic process	-3.91385	-2.49331	4/11	2977,2982,2983,4881	GUCY1A2,GUCY1A1,GUCY1B1,NPR1
20_Member	KEGG Pathway	hsa00230	Purine metabolism	-2.26997	-1.1223	11/174	107,2977,2982,2983,4881,5137,5138,5139,5153,27115,196883	ADCY1,GUCY1A2,GUCY1A1,GUCY1B1,NPR1,PDE1C,PDE2A,PDE3A,PDE1B,PDE7B,ADCY4
