# Supplementary material for: Exploration of an Integrative Prognostic Model of Radiogenomics Features With Underlying Gene Expression Patterns in Clear Cell Renal Cell Carcinoma
Source: Front Oncol. 2021 Mar 8;11:640881. doi: 10.3389/fonc.2021.640881 (PMC7982462; doi:10.3389/fonc.2021.640881)
Supplement: Supplementary file 4 [file DataSheet_4.xlsx]

## Sheet: Genes and MM values
Genes in green module	MM_value
KDR	0.950178
RPS6KA2	0.931197
CYYR1	0.922756
GIMAP6	0.918365
CLEC14A	0.916654
CXorf36	0.913811
EPAS1	0.910011
BCL6B	0.908291
PCDH12	0.907202
LDB2	0.906717
MMRN2	0.906012
C3orf70	0.899809
ARHGEF15	0.898986
CDH5	0.898127
TCF4	0.896479
ESAM	0.894855
TIE1	0.88088
GPR4	0.880584
OLFML2A	0.879386
FLT4	0.877491
ROBO4	0.876767
JAM3	0.876001
S1PR1	0.873668
CDH13	0.8711
TMEM204	0.871011
RHOJ	0.869068
SHE	0.868049
GIPC3	0.867097
RGS5	0.861759
ACVRL1	0.861109
SPRY1	0.856932
NOVA2	0.856697
ELTD1	0.855077
MEF2C	0.853932
KCNN3	0.853602
PLVAP	0.852624
PEAR1	0.851273
RASIP1	0.848664
GJA4	0.847336
CSPG4	0.842464
AFAP1L1	0.842342
NOTCH4	0.840856
ITGA1	0.840395
PDE2A	0.837985
TP53I11	0.835079
EFNB2	0.834843
PECAM1	0.834363
GPR116	0.83358
CALCRL	0.832179
CD93	0.831422
MYCT1	0.830791
PDE7B	0.829859
ERG	0.828088
TEK	0.827046
GRIK3	0.826301
PALMD	0.822542
PCDH17	0.822432
PDGFB	0.821615
JAG1	0.820123
FGD5	0.82011
DLC1	0.819583
HECW2	0.818007
PTPRB	0.817439
MCAM	0.816747
DLL4	0.816385
GJC1	0.814691
ARAP3	0.813945
INSR	0.81241
NOTCH3	0.811783
DCHS1	0.811021
SNED1	0.810219
PODXL	0.809366
FILIP1	0.809167
LRRC32	0.808601
ZNF423	0.808348
FLT1	0.807774
ENG	0.806853
PIEZO2	0.804972
DOCK6	0.804059
SLC35F1	0.803808
RAPGEF4	0.802902
DOCK9	0.802876
ST6GALNAC3	0.801967
RGCC	0.800457
RBMS3	0.799742
FAM101B	0.798604
APOLD1	0.797249
NOS3	0.796188
HSPA12B	0.795884
GPR124	0.795405
RAPGEF5	0.794602
SOX17	0.794049
SOX7	0.793156
EBF1	0.793028
EXOC3L2	0.792163
EDNRB	0.792025
PDGFD	0.79006
SHROOM4	0.789456
EBF2	0.788617
EDNRA	0.787109
PLEKHG1	0.784709
EMP1	0.783101
PDGFRB	0.782229
ITGA9	0.78215
A2M	0.781516
HEYL	0.78045
C4orf32	0.78036
SPARCL1	0.779418
SH2D3C	0.778362
NES	0.77604
LZTS1	0.775281
UNC5B	0.774472
PLXND1	0.77389
PLXNA2	0.773395
GJA1	0.772714
NRARP	0.772194
HEPH	0.772102
JAM2	0.771686
APLNR	0.771588
TAL1	0.771527
VWF	0.769478
ATP1B2	0.768898
GRB10	0.767997
FAM198B	0.766139
AFAP1L2	0.764787
ARHGEF17	0.764436
ANO1	0.763431
SPARC	0.758655
LHFP	0.757759
PDE3A	0.756159
ETS1	0.7549
COL4A1	0.753866
KLHL23	0.749444
RAMP2	0.748955
GIMAP8	0.748935
GJA5	0.748736
RARB	0.748702
GALNT15	0.746774
F2RL3	0.746311
TMOD2	0.746261
MYO1B	0.745241
DAAM2	0.7451
GSN	0.743975
RASL12	0.743819
EMCN	0.743767
KCNE4	0.742904
HRC	0.742719
HSPG2	0.742464
ABCG2	0.742055
SPRY4	0.740719
NRIP2	0.740502
TMTC1	0.737518
ECSCR	0.736865
BGN	0.734632
COL15A1	0.733324
GABRD	0.733246
NEURL1B	0.73199
RAMP3	0.730961
PLCL1	0.730263
ZNF366	0.729336
PTPRG	0.729307
RUNX1T1	0.729084
CACNA1C	0.727386
TBXA2R	0.727366
ABCC9	0.725015
PIK3R3	0.723428
TRPC6	0.723412
EXOC3L1	0.722441
NID2	0.721495
FAM43A	0.720873
HEY2	0.720212
KCNAB1	0.719941
KIAA1462	0.719851
PRSS23	0.71958
JAG2	0.719502
GFOD1	0.719224
NID1	0.718871
EFNB3	0.718007
COL4A2	0.716791
PEAK1	0.716076
SEMA3F	0.715576
PAMR1	0.715366
GPR176	0.714308
GUCY1A2	0.709861
F2R	0.708862
HEY1	0.708643
SMTN	0.707723
KCTD15	0.707586
KIF26A	0.707506
FAM26E	0.707062
P2RY8	0.705081
SLC12A2	0.702612
PPAP2A	0.702517
SCN4B	0.702302
KANK3	0.702283
ADCY4	0.700672
S1PR3	0.700051
ARHGAP23	0.698099
ITPRIP	0.697882
ELK3	0.697202
TPPP3	0.696704
NYNRIN	0.696298
SLCO2A1	0.695701
SH3BP5	0.694484
CSGALNACT1	0.693957
LRRC17	0.693867
DKK3	0.693609
CYGB	0.691903
TMEM88	0.690794
TMEM47	0.688661
TNS2	0.687831
THY1	0.687203
DACH1	0.685691
KIF5C	0.685444
NUAK1	0.684916
SDPR	0.684637
TSPAN7	0.682036
MPZL2	0.681667
ADAMTS5	0.678772
HIGD1B	0.678332
KALRN	0.676789
EPHA3	0.676785
UTRN	0.676353
TRIB2	0.675071
TRIL	0.674687
VWA1	0.673296
USHBP1	0.672865
LHX6	0.671258
ATP8B1	0.670186
NRP1	0.669371
DDR2	0.668126
MSRB3	0.667827
CD36	0.667217
THSD7B	0.666645
GPIHBP1	0.665918
ITGA8	0.665304
KCNE3	0.665192
P2RY1	0.664689
ANO3	0.664617
CHRM3	0.663312
RASGRF2	0.661467
SEPT4	0.660524
FXYD6	0.66049
MAGI1	0.660219
POPDC2	0.658749
MCF2L	0.658166
OR51E1	0.657478
ID3	0.657472
EBF3	0.657121
DYSF	0.656789
GATA2	0.656409
SEMA3G	0.655804
CCDC85A	0.654568
KLF9	0.654297
EMP2	0.652461
PGM2L1	0.652434
TMEM150C	0.652367
CASQ2	0.651055
HOXD8	0.649656
TIMP3	0.647697
CCL14	0.647196
EPHB4	0.646842
FAM167B	0.646463
KCNJ8	0.643864
SOCS2	0.643389
PABPC4L	0.643259
TGFB1I1	0.64125
SOX13	0.640904
SEMA6B	0.639379
TBX2	0.638493
DLL1	0.638455
PCDH1	0.63768
TACC1	0.637205
SLC9A3R2	0.637032
AGTR1	0.636603
HMCN1	0.635776
SOX18	0.635072
LAMA4	0.634759
ADCY1	0.634138
CPNE5	0.633633
CD34	0.632879
CLEC3B	0.632786
MECOM	0.632669
PPP1R16B	0.632502
FAM107A	0.632171
ITGA7	0.630687
DUSP6	0.628222
BMP6	0.628179
RBP7	0.627879
TGFBR2	0.626859
LDLRAD4	0.625314
STEAP4	0.625221
FAM171B	0.624805
UNC5C	0.624615
IKBKE	0.623912
NGFR	0.623785
PGM5	0.623671
PPIF	0.623122
CLDN5	0.622924
CD248	0.622309
CXXC4	0.62229
INHBB	0.621509
C3orf36	0.620103
CLMN	0.618091
ROBO2	0.617013
PCDH18	0.615582
NOSTRIN	0.615326
TLE2	0.614954
MFGE8	0.614933
LIMS2	0.614039
FUT1	0.612612
PPAP2B	0.611898
HEG1	0.611484
LAYN	0.611061
CNTN4	0.610797
SCN4A	0.610389
ETS2	0.608552
OTUD7A	0.607298
FCN3	0.607078
TMCC3	0.606742
GRASP	0.60644
ATP6V0E2	0.605783
COL25A1	0.605412
NGF	0.604061
AKT3	0.600056
SEMA6D	0.59998
CRISPLD2	0.597499
VASH1	0.595928
ADRA1B	0.594349
GUCY1B3	0.593066
ADRA2B	0.592488
CCNO	0.59126
MCC	0.587975
ADAMTS4	0.587966
EHD3	0.58655
CALD1	0.586
TMEM233	0.585571
PLXDC1	0.585458
PYGM	0.585321
IL33	0.584614
ESM1	0.584529
CCDC102B	0.583765
RNASE1	0.583615
PLAC9	0.58349
COX4I2	0.5834
FRZB	0.58262
CPA3	0.581553
ANGPT2	0.581328
FZD4	0.580354
TBX3	0.580155
IGFBP7	0.579945
ANGPTL2	0.579606
MYADM	0.578458
MTUS1	0.578073
GUCY1A3	0.577859
COL21A1	0.576413
RERGL	0.576017
SNAI1	0.574652
LPL	0.57371
GNAI1	0.57253
KCNJ2	0.571757
KITLG	0.571557
NFATC4	0.570989
CRIP2	0.569087
ZNF704	0.569048
ADAMTS7	0.567907
KIAA1211L	0.567006
PDE1B	0.566832
LRRC10B	0.566011
TLL1	0.565258
COL8A1	0.565143
VSTM4	0.564123
LAMC3	0.562896
PLAT	0.562352
SELP	0.562349
RASSF9	0.561748
TMEM255B	0.561446
MOCOS	0.56063
OR51E2	0.560535
BOC	0.559492
FOXC2	0.559204
TGFBR3	0.558363
DENND2A	0.556226
DOC2B	0.555955
MOCS1	0.555854
PTRF	0.555817
SEMA5A	0.555462
LINGO1	0.5552
DNASE1L3	0.554088
NRGN	0.553647
KLHDC8A	0.553633
PXDNL	0.551237
GABRQ	0.550085
EHD2	0.549374
TPSAB1	0.548757
BTNL9	0.548433
STC1	0.547922
PMEPA1	0.547578
GNG11	0.547299
GIMAP7	0.547121
PCDHB4	0.545329
MS4A2	0.545114
CHST1	0.544268
COL5A3	0.544054
MFSD2A	0.54307
NEDD9	0.542682
FRMD3	0.541997
RHOB	0.541378
HOXD9	0.538875
EPHA4	0.538795
RAPGEF3	0.535843
FGF12	0.535336
DLX5	0.534643
SLC16A2	0.532874
LPHN2	0.529792
ITGA6	0.529743
NR2F1	0.529113
EDN1	0.528279
MEDAG	0.527142
THBS1	0.526224
GLI2	0.525878
NPR1	0.525081
GDF6	0.523759
PLEKHG2	0.523706
IRAK3	0.523329
ATP1A2	0.52329
PITX1	0.521487
TPSB2	0.519647
MATN2	0.519561
CACNA1H	0.518616
MYLK	0.518232
KLF2	0.517279
CPNE7	0.516994
PHLDA1	0.515146
FOXF1	0.513873
EYA4	0.513663
HID1	0.512486
C11orf96	0.511989
GALNT18	0.511215
SGIP1	0.506166
CSRNP1	0.505951
AVPR1A	0.50524
ENPP2	0.503312
PRND	0.502516
APCDD1	0.502087
STON1	0.501521
ZDHHC15	0.501279
STXBP1	0.500398
NOS2	0.500185
OPCML	0.499988
PPP1R1A	0.499292
FOSB	0.499191
EDIL3	0.498916
LACTB2	0.498307
BMP5	0.497915
P2RY14	0.497387
CYR61	0.496953
CLIP4	0.496521
TACR1	0.496347
SLC6A1	0.496307
LYVE1	0.496291
DNER	0.495421
KCNC4	0.494264
TEAD2	0.493814
CPAMD8	0.493119
SYNE3	0.491876
MEIS2	0.491758
MFI2	0.491706
RASD2	0.491355
NR4A1	0.489769
FOLH1	0.489135
VEGFA	0.488851
HIC1	0.486305
CHI3L2	0.485347
SSTR2	0.485065
SUCNR1	0.484724
GJC2	0.483591
CDH8	0.483076
PDE1C	0.482642
ELOVL6	0.481489
ITGA10	0.48134
SLC6A3	0.480891
DMD	0.480118
ZNF385A	0.47804
MMRN1	0.476897
PDZD2	0.475324
PSAT1	0.47472
THBD	0.472378
PLEKHB1	0.472177
COL18A1	0.471588
FRMD6	0.46867
CD200	0.46855
BCAM	0.464414
SEPT3	0.463154
SSTR1	0.462273
FKBP11	0.461882
ARC	0.461365
TM4SF18	0.461101
ACE	0.459423
RASD1	0.457986
ADAMTS1	0.45714
PTP4A3	0.454931
DGAT2	0.454829
SELE	0.454191
TNFRSF4	0.454042
CPM	0.453624
ACKR3	0.453603
APLN	0.452039
CD300LG	0.450782
SAA1	0.450109
NPNT	0.449025
BMP4	0.448255
EEF1A2	0.448085
RNF180	0.446147
RBPMS2	0.445159
C15orf27	0.443742
CA4	0.443512
EGR3	0.44143
PREX2	0.441038
PCDH9	0.440294
IL1RL1	0.439827
WTIP	0.439421
HES1	0.438963
SOX11	0.438657
SHROOM2	0.438479
HOXD10	0.438417
SLC14A1	0.43542
C12orf75	0.435278
KDELR3	0.434579
STK33	0.43436
DGKD	0.43392
RBCK1	0.432958
EFS	0.432908
PTGER3	0.432434
KCNQ1	0.432426
PER2	0.427582
ELFN1	0.427438
ITM2C	0.426783
C8orf4	0.426124
FABP4	0.425612
ARX	0.425018
TSPAN33	0.425005
SLC12A8	0.424864
SLC52A1	0.422687
C6orf223	0.422052
EGFL7	0.421316
SAA2	0.420646
GNG7	0.419397
ACSM1	0.415402
INHBE	0.415252
VIPR1	0.414716
TNN	0.414702
TFPI	0.414615
HBEGF	0.414
FMO2	0.413365
GHR	0.40926
ID4	0.407769
TM4SF1	0.406906
NTRK2	0.406696
FOS	0.406569
PGF	0.406536
ADORA1	0.405275
FAM102A	0.403413
JUNB	0.402892
APBA2	0.402402
SAA2-SAA4	0.401414
ZNF521	0.400379
PANX2	0.399617
EPHA10	0.399611
NCS1	0.397649
DUSP1	0.397576
PI3	0.395849
CPE	0.395028
ZBTB16	0.394877
CETP	0.394179
TSKU	0.391771
FSTL1	0.391708
VEGFC	0.386286
CPEB1	0.385915
PTGES	0.38511
DGKI	0.383772
RDH10	0.383543
MDK	0.380455
SAA4	0.380032
HMGB3	0.378551
STC2	0.377103
NR4A3	0.376414
EPDR1	0.373892
ADAMTS18	0.370696
INF2	0.370073
NDN	0.369811
CDKN1C	0.369261
PTPRR	0.368631
EMID1	0.36628
ZBED6CL	0.366132
ELOVL2	0.365688
LGALS3BP	0.362866
ID1	0.362203
ABCA8	0.362033
CBLN4	0.361904
NPAS2	0.360076
EGR1	0.359022
PRAME	0.354694
LRP4	0.346448
LIFR	0.346245
C10orf10	0.345138
SPOCK2	0.342192
LY6H	0.341651
F8	0.339426
SUSD2	0.330167
SERTAD1	0.330108
ITPKA	0.329809
SLC7A2	0.329421
EXOC3	0.327464
WSCD1	0.324417
PDK4	0.322424
BAI2	0.321808
EPHB3	0.313789
MAT1A	0.312117
NR4A2	0.309337
ADM	0.308249
HILPDA	0.305115
EGFLAM	0.303005
ZFP36	0.300664
GFRA2	0.300149
